# Supplementary material for: RNA-Seq analysis of resistant and susceptible potato varieties during the early stages of potato virus Y infection
Source: BMC Genomics. 2015 Jun 20;16(1):472. doi: 10.1186/s12864-015-1666-2 (PMC4475319; doi:10.1186/s12864-015-1666-2)
Supplement: Additional file 1: — Number of RNA-Seq reads and expressed genes in 34 samples analyzed in this study. [file 12864_2015_1666_MOESM1_ESM.xlsx]

## Sheet: Sheet1
Additional file 1 - Number of RNA-Seq reads and expressed genes in 34 samples analyzed in this study.
Time point	Variety	Treatment	Biological replicate	Lane on flow cell - run#	Number of RNA-Seq readsa	Number of mapped readsb	Number of transcripts identifiedc		Number of high-confidence transcriptsd		Number of high-confidence transcripts found in common by both methods	Number of high-confidence transcripts not found in common by the two methods	Average number of high-confidence transcripts per treatment
							Cufflinks	GENE-counter	Cufflinks	GENE-counter
0h	Premier Russet	None	1	1 - 1071	31096101	26793055	25572	24924	21281	22026	20429	2449	20241.3
			2	1 & 2 - 1090	32745573	28767103	25706	24867	21284	21476	20432	1894
			3	3 & 4 - 1090	32057046	28243246	25231	24332	20691	20813	19863	1778
	Russet Burbank	None	1	1 - 1077	33383771	31628298	24146	24551	21430	21268	20480	1721	20647.7
			2	1 & 2 - 1090	29811986	28071841	24114	24699	21412	21479	20606	1662
			3	3 & 4 - 1090	33045784	30682936	24332	24770	21805	21640	20857	1716
4h	Premier Russet	PVY-O	1	1 - 1071	33678037	30090656	24284	24704	21627	21433	20639	1767	20565.3
			2	1 & 2 - 1090	29612698	27383839	24409	24824	21809	21594	20595	2199
			3	3 & 4 - 1090	29159971	26549894	24250	24832	21393	21656	20462	2109
		PVY-NTN	1	1 & 2 - 1090	29003842	26413384	24132	24690	21517	21493	20684	1627	20705
			2	3 & 4 - 1090	31787675	28734527	24368	24771	21653	21531	20726	1717
		Mock	1	1 - 1071	34823802	30877826	24568	24900	21962	21697	20923	1797	20837
			2	1 & 2 - 1090	29793229	27161974	24471	24824	21799	21594	20752	1695
			3	3 & 4 - 1090	28934853	26496099	24273	24832	21646	21656	20836	1614
	Russet Burbank	PVY-O	1	1 - 1077	36666996	32824731	24512	24811	21936	21617	20884	1768	20821.3
			2	1 & 2 - 1090	30043258	27573438	24131	24647	21470	21503	20645	1668
			3	3 & 4 - 1090	29854865	27867160	24307	24907	21727	21779	20935	1621
		Mock	1	1 - 1077	33190339	29591302	24176	24700	21600	21554	20742	1654	20947.3
			2	1 & 2 - 1090	33251885	30502073	24428	24878	21942	21859	21047	1691
			3	3 & 4 - 1090	33163588	30776841	24426	24923	21929	21855	21053	1662
10h	Premier Russet	PVY-O	1	1 - 1071	34043326	30304200	24669	25078	22063	21865	21103	1706	21010.7
			2	1 & 2 - 1090	30934514	27962924	24574	25080	21817	21691	20878	1736
			3	3 & 4 - 1090	30871922	28005896	24600	25084	21953	21865	21051	1702
		PVY-NTN	1	1 & 2 - 1090	31112756	28408133	24763	25050	22159	21824	20886	2196	20999.5
			2	3 & 4 - 1090	30943519	27723103	24686	25215	21989	21957	21113	1703
		Mock	1	1 - 1071	33799798	29953298	24634	25037	22009	21828	21050	1720	20968
			2	1 & 2 - 1090	29333894	26773242	24442	25017	21739	21722	20893	1659
			3	3 & 4 - 1090	34259118	31222417	24567	24907	22003	21725	20961	1791
	Russet Burbank	PVY-O	1	1 - 1077	35131798	31073174	24502	24902	22000	21771	21023	1709	21033.3
			2	1 & 2 - 1090	31325867	28927505	24554	25091	22063	22004	20954	2143
			3	3 & 4 - 1090	30890125	28165499	24443	25018	21901	21978	21123	1618
		Mock	1	1 - 1077	36279709	31911134	24683	25069	22227	21991	21228	1745	21208
			2	1 & 2 - 1090	30372957	27803418	24548	25091	22021	22004	21176	1656
			3	3 & 4 - 1090	32559503	29745978	24652	25094	22142	22032	21220	1717
Overall					1086964105	985010144					25479
aIllumina purity filter reads using Illumina.Parser
bRNA-Seq reads mapped to the DM potato reference genome by using TopHat
cGenes FPKM value (Cufflinks) or pseudo-count (GENE-counter) > 0
dAfter filtering for a FPKM 95% confidence interval lower boundary greater than zero and FPKM value ≥ 0.001 (cufflinks) or for pseudo-counts > 4 (GENE-counter)
