# Supplementary material for: RNA-Seq analysis of resistant and susceptible potato varieties during the early stages of potato virus Y infection
Source: BMC Genomics. 2015 Jun 20;16(1):472. doi: 10.1186/s12864-015-1666-2 (PMC4475319; doi:10.1186/s12864-015-1666-2)
Supplement: Additional file 2: — Quantification of transcripts and differential expression. [file 12864_2015_1666_MOESM2_ESM.xlsx]

## Sheet: Premier_4h_PVYO
			Cufflinks output							NBP-Seq output
gene_id	gene description (PGSC)	gene description (Blast2GO)	FPKM_PVYO_4h	FPKM_control_4h	log2(fold_change) PVYO_over_control	test_stat	p_value	q_value		log2(fold_change) PVYO_over_control	p-value	q-value
PGSC0003DMG400026417	UPA22	light-regulated protein	730.057	177.648	2.03899	10.5278	5e-05	0.00367897		2.01391	2.91011e-26	7.56861e-22
PGSC0003DMG400004875	DNA binding protein	transcription factor bhlh87-like	12.6659	1.74889	2.85644	7.92009	5e-05	0.00367897		2.74886	1.07679e-24	1.40026e-20
PGSC0003DMG400016733	Acyl:coa ligase acetate-coa synthetase	butyrate-- ligase peroxisomal-like	3.45192	14.437	-2.0643	-6.83161	5e-05	0.00367897		-1.9867	7.65768e-21	6.6387e-17
PGSC0003DMG400004170	Asparagine synthetase [glutamine-hydrolyzing]		24.7253	6.72225	1.87897	4.97401	5e-05	0.00367897		1.93335	1.03756e-17	6.7462e-14
PGSC0003DMG400011282	Tryptophan synthase beta chain	tryptophan synthase beta chain chloroplastic-like	15.0855	49.2246	-1.70622	-6.41482	5e-05	0.00367897		-1.72922	1.88684e-16	9.81459e-13
PGSC0003DMG400016723	Acyl:coa ligase acetate-coa synthetase		9.09471	28.3678	-1.64115	-5.83873	5e-05	0.00367897		-1.70044	3.09553e-16	1.34181e-12
PGSC0003DMG400021152	Alcohol dehydrogenase	probable cinnamyl alcohol dehydrogenase 6-like	40.9065	117.016	-1.5163	-5.96789	5e-05	0.00367897		-1.5802	1.58404e-15	5.88537e-12
PGSC0003DMG400027914	Ascorbate oxidase	l-ascorbate oxidase-like	1.49764	4.66503	-1.6392	-4.04623	5e-05	0.00367897		-1.8733	2.38166e-15	7.72773e-12
PGSC0003DMG400031457	Phenylalanine ammonia-lyase 1	phenylalanine ammonia-lyase	20.023	62.82	-1.64957	-5.98673	5e-05	0.00367897		-1.58434	2.67416e-15	7.72773e-12
PGSC0003DMG400020334	Prephenate dehydrogenase	arogenate dehydrogenase chloroplastic-like	6.07947	21.9385	-1.85145	-6.98519	5e-05	0.00367897		-1.89729	3.60916e-15	9.38672e-12
PGSC0003DMG400027021	Chloroplast-specific ribosomal protein	chloroplast-specific ribosomal protein	59.2678	18.328	1.6932	6.87588	5e-05	0.00367897		1.63829	7.09353e-15	1.67717e-11
PGSC0003DMG400020638	Conserved gene of unknown function	sulfate thiosulfate import atp-binding protein	2.38134	0.30299	2.97443	4.99476	5e-05	0.00367897		3.22542	1.41707e-14	3.07127e-11
PGSC0003DMG400003308	Cytochrome P450	cytochrome p450	0.855787	4.13851	-2.27379	-3.63695	5e-05	0.00367897		-2.41642	1.89139e-14	3.52115e-11
PGSC0003DMG400002108	Glycine-rich protein TomR2	---NA---	13.3191	3.24672	2.03644	6.19841	5e-05	0.00367897		2.08529	1.89542e-14	3.52115e-11
PGSC0003DMG400002943	Microsomal omega-6-desaturase	omega-6 fatty acid endoplasmic reticulum isozyme 2-like	4.19601	14.6633	-1.80512	-6.68345	5e-05	0.00367897		-1.88842	9.49633e-14	1.64654e-10
PGSC0003DMG400033634	Fatty acid desaturase	omega-6 fatty acid endoplasmic reticulum isozyme 2-like	4.02906	14.1585	-1.81315	-6.65071	5e-05	0.00367897		-1.84894	4.12474e-13	6.40345e-10
PGSC0003DMG400027019	Polygalacturonase-1 non-catalytic subunit beta	burp domain-containing protein 14-like	4.66484	15.7318	-1.75378	-6.90695	5e-05	0.00367897		-1.78206	4.18559e-13	6.40345e-10
PGSC0003DMG400011633	WRKY-type transcription factor	probable wrky transcription factor 33-like	7.23394	23.0433	-1.67149	-5.04255	5e-05	0.00367897		-1.64021	5.21493e-13	7.53499e-10
PGSC0003DMG400025267	Conserved gene of unknown function	---NA---	3.04523	13.9844	-2.1992	-7.18278	5e-05	0.00367897		-2.18587	8.94832e-13	1.22488e-09
PGSC0003DMG400005515	Ascorbate oxidase	l-ascorbate oxidase	1.18109	3.43287	-1.5393	-3.55618	5e-05	0.00367897		-1.7227	1.52962e-12	1.98342e-09
PGSC0003DMG400025266	Conserved gene of unknown function	---NA---	17.1111	54.9423	-1.68298	-8.22508	5e-05	0.00367897		-1.76245	1.61146e-12	1.98342e-09
PGSC0003DMG400029624	S-adenosyl-L-methionine: salicylic acid carboxyl methyltransferase	s-adenosyl-l-methionine:salicylic acid carboxyl methyltransferase	64.9738	160.16	-1.30158	-3.86163	5e-05	0.00367897		-1.34794	1.76937e-12	1.98342e-09
PGSC0003DMG400011981	Gene of unknown function	---NA---	2.45102	10.5928	-2.11163	-6.44603	5e-05	0.00367897		-2.24442	1.81018e-12	1.98342e-09
PGSC0003DMG400024770	Conserved gene of unknown function	f-box protein pp2-b15-like	6.87745	21.3956	-1.63737	-4.61625	5e-05	0.00367897		-1.72583	1.83029e-12	1.98342e-09
PGSC0003DMG400005401	Sigma factor binding protein 1	sigma factor binding protein chloroplastic-like	5.31503	16.6861	-1.6505	-5.93139	5e-05	0.00367897		-1.78928	3.61782e-12	3.76369e-09
PGSC0003DMG400017432	Multidrug resistance-associated protein 2, 6 (Mrp2, 6), abc-transoprter	abc transporter c family member 3-like	3.717	9.80744	-1.39974	-5.02478	5e-05	0.00367897		-1.47324	1.02089e-11	1.0212e-08
PGSC0003DMG400026899	Multicystatin	cysteine protease	24.956	8.97742	1.47501	4.30574	5e-05	0.00367897		1.4655	1.44916e-11	1.39592e-08
PGSC0003DMG400029046	Aromatic amino acid decarboxylase 1B	histidine decarboxylase-like	2.94868	8.9364	-1.59962	-5.07839	5e-05	0.00367897		-1.84696	1.99258e-11	1.85082e-08
PGSC0003DMG400017231	Transcription factor TSRF1	ethylene-responsive transcription factor 1b	2.21799	8.28843	-1.90185	-5.35917	5e-05	0.00367897		-1.96171	2.24953e-11	2.01744e-08
PGSC0003DMG400032273	N-acetyltransferase	uncharacterized n-acetyltransferase p20-like	3.95963	12.8337	-1.6965	-5.45776	5e-05	0.00367897		-1.80865	4.33037e-11	3.75414e-08
PGSC0003DMG400010724	ERF transcription factor 4		2.76891	9.80415	-1.82407	-5.75639	5e-05	0.00367897		-1.89356	5.51541e-11	4.62725e-08
PGSC0003DMG400025214	Ankyrin repeat-containing protein	ankyrin repeat-containing protein at5g02620-like	3.66697	10.1431	-1.46784	-4.92231	5e-05	0.00367897		-1.53734	6.45942e-11	5.24989e-08
PGSC0003DMG400033084	Chlorophyll a/b-binding protein (cab-12)	chlorophyll a-b binding protein chloroplastic-like	25.9152	8.62781	1.58673	5.57211	5e-05	0.00367897		1.5588	1.05936e-10	8.34901e-08
PGSC0003DMG400001075	Hsr201 protein	benzyl alcohol o-benzoyltransferase-like	84.4376	184.338	-1.1264	-4.19312	5e-05	0.00367897		-1.16527	1.31859e-10	1.00865e-07
PGSC0003DMG400032272	N-acetyltransferase	uncharacterized n-acetyltransferase p20-like	19.8847	50.735	-1.35132	-5.67045	5e-05	0.00367897		-1.39718	1.53554e-10	1.14104e-07
PGSC0003DMG400014879	Gene of unknown function	abc transporter family protein	0.323023	3.21476	-3.315	-4.77752	0.0007	0.0326885		-3.27302	1.60014e-10	1.15601e-07
PGSC0003DMG400021895	WRKY-type DNA binding protein	probable wrky transcription factor 75-like	2.88597	9.61849	-1.73675	-5.27709	5e-05	0.00367897		-1.89254	1.72385e-10	1.21172e-07
PGSC0003DMG400027338	UDP-glucose:glucosyltransferase	cyanidin-3-o-glucoside 2-o-glucuronosyltransferase-like	1.22038	4.5887	-1.91076	-4.84966	5e-05	0.00367897		-1.9855	2.33318e-10	1.59687e-07
PGSC0003DMG400014779	Aromatic amino acid decarboxylase 1A	histidine decarboxylase-like	6.89137	17.8878	-1.37611	-3.67811	5e-05	0.00367897		-1.55478	4.28384e-10	2.85677e-07
PGSC0003DMG400005030	Linalool synthase		4.57782	12.6693	-1.4686	-5.44204	5e-05	0.00367897		-1.41802	5.41398e-10	3.52017e-07
PGSC0003DMG400024477	Calmodulin binding protein	calmodulin binding protein	0.273852	1.59365	-2.54087	-4.31396	5e-05	0.00367897		-2.57347	6.07269e-10	3.85216e-07
PGSC0003DMG400029623	Salicylic acid/benzoic acid carboxyl methyltransferase	s-adenosyl-l-methionine:salicylic acid carboxyl methyltransferase	23.9741	56.7645	-1.24351	-3.60331	5e-05	0.00367897		-1.30992	6.46233e-10	4.00172e-07
PGSC0003DMG400011016	Soul heme-binding family protein	heme-binding-like protein chloroplastic-like	14.4284	37.814	-1.39001	-5.29206	5e-05	0.00367897		-1.38082	8.43016e-10	5.09887e-07
PGSC0003DMG400005950	Multicystatin	cysteine proteinase inhibitor isoform 2	85.9389	39.8782	1.10771	2.78481	5e-05	0.00367897		1.18069	1.0787e-09	6.37608e-07
PGSC0003DMG400010137	Cysteine protease inhibitor 1		285.52	129.732	1.13806	5.32882	5e-05	0.00367897		1.14152	1.10886e-09	6.40869e-07
PGSC0003DMG400021265	BCS1 protein	mitochondrial chaperone bcs1	9.41311	23.4692	-1.31803	-4.15532	5e-05	0.00367897		-1.34898	1.9458e-09	1.10014e-06
PGSC0003DMG400007387	MRNA, 1346 bp sequence	probable wrky transcription factor 40-like	21.6362	51.5492	-1.2525	-4.04892	5e-05	0.00367897		-1.31369	2.13381e-09	1.18077e-06
PGSC0003DMG400016493	Gene of unknown function	---NA---	20.5612	51.1531	-1.3149	-4.44706	5e-05	0.00367897		-1.39019	2.75287e-09	1.4916e-06
PGSC0003DMG400005390	Calmodulin-binding protein	calmodulin binding	2.83651	7.81955	-1.46297	-4.54988	5e-05	0.00367897		-1.51912	2.8308e-09	1.50252e-06
PGSC0003DMG400030954	Beta-galactosidase	beta-galactosidase 3-like	18.3622	7.21547	1.34757	4.10126	5e-05	0.00367897		1.30713	3.32867e-09	1.73144e-06
PGSC0003DMG400005835	WRKY transcription factor-30	probable wrky transcription factor 53-like	12.495	29.0159	-1.21549	-4.11182	5e-05	0.00367897		-1.29248	3.82962e-09	1.95296e-06
PGSC0003DMG400000783	Extensin	---NA---	199.268	100.712	0.984474	4.43155	5e-05	0.00367897		1.03443	4.23557e-09	2.11843e-06
PGSC0003DMG400028330	Transferase, transferring glycosyl groups	glycosyltransferase-like domain-containing protein 2-like	0.665805	2.47268	-1.8929	-4.32291	5e-05	0.00367897		-2.01465	5.04418e-09	2.46204e-06
PGSC0003DMG400009869	DNAJ	chaperone protein dnaj chloroplastic-like	29.6954	10.9055	1.44518	5.647	5e-05	0.00367897		1.41907	5.11188e-09	2.46204e-06
PGSC0003DMG400005641	MYB	transcription factor myb21-like	12.4388	36.1883	-1.54068	-4.05977	5e-05	0.00367897		-1.34826	5.55475e-09	2.59934e-06
PGSC0003DMG400027781	Conserved gene of unknown function	bon1-associated protein 2-like	1.8819	7.23356	-1.94252	-5.09802	5e-05	0.00367897		-1.96011	5.64673e-09	2.59934e-06
PGSC0003DMG400022893	Elicitor-inducible cytochrome P450	flavonoid 3 -monooxygenase-like	87.849	171.929	-0.968715	-3.56565	5e-05	0.00367897		-1.03903	5.69681e-09	2.59934e-06
PGSC0003DMG400005269	Glucose-6-phosphate/phosphate translocator 2	glucose-6-phosphate phosphate translocator 2	13.5269	29.7662	-1.13784	-4.41832	5e-05	0.00367897		-1.26622	6.3454e-09	2.84537e-06
PGSC0003DMG400012201	Potassium channel tetramerization domain-containing protein	btb poz domain-containing protein at5g41330-like	4.61443	11.6612	-1.33749	-4.66225	5e-05	0.00367897		-1.35416	1.28008e-08	5.64275e-06
PGSC0003DMG402021564	Phenylalanine ammonia-lyase	phenylalanine ammonia-lyase-like	12.4479	28.4784	-1.19397	-4.38125	5e-05	0.00367897		-1.09129	2.30133e-08	9.97551e-06
PGSC0003DMG400017456	Multidrug resistance protein ABC transporter family	abc transporter c family member 3-like	0.390892	1.07479	-1.45921	-3.25989	5e-05	0.00367897		-1.48948	2.4642e-08	1.05064e-05
PGSC0003DMG400004301	Chlorophyll a,b binding protein type I		79.3268	32.4522	1.28949	5.08539	5e-05	0.00367897		1.14541	2.66474e-08	1.11782e-05
PGSC0003DMG400019894	Conserved gene of unknown function	PREDICTED: uncharacterized protein LOC101249561	10.8961	26.2248	-1.26712	-5.14966	5e-05	0.00367897		-1.31107	3.01177e-08	1.24333e-05
PGSC0003DMG400002168	Glutathione S-transferase	probable glutathione s-transferase-like	2.19881	6.56897	-1.57894	-4.43994	5e-05	0.00367897		-1.65335	3.20162e-08	1.30106e-05
PGSC0003DMG402000198	Conserved gene of unknown function	probable membrane-associated kinase regulator 6-like	4.89022	1.3701	1.83562	4.89045	5e-05	0.00367897		1.74444	3.35205e-08	1.34123e-05
PGSC0003DMG400010022	Patatin 3		29.5382	69.156	-1.22727	-2.85482	5e-05	0.00367897		-1.13487	3.45743e-08	1.36244e-05
PGSC0003DMG400041652	Microsomal oleic acid desaturase	omega-6 fatty acid endoplasmic reticulum isozyme 2-like	1.91401	5.18983	-1.43909	-4.40936	5e-05	0.00367897		-1.68696	3.51915e-08	1.36606e-05
PGSC0003DMG400005921	Multicystatin	cysteine protease inhibitor	7.27848	2.30961	1.65599	4.59077	5e-05	0.00367897		1.34303	4.34245e-08	1.66086e-05
PGSC0003DMG400030309	Auxin-regulated protein	auxin-regulated protein	4.93718	11.7132	-1.24638	-3.64316	5e-05	0.00367897		-1.29492	4.89691e-08	1.84578e-05
PGSC0003DMG400029341	TSI-1 protein	pathogenesis-related protein sth-2-like	2.20738	6.8181	-1.62703	-3.36245	5e-05	0.00367897		-1.74296	5.44885e-08	2.02448e-05
PGSC0003DMG400003192	Receptor-like kinase CHRK1	cysteine-rich rlk 34	4.74546	12.453	-1.39187	-4.51833	5e-05	0.00367897		-1.4049	6.21359e-08	2.2761e-05
PGSC0003DMG400005890	16kDa membrane protein	photosystem i subunit o	1024.65	521.385	0.97471	4.5072	5e-05	0.00367897		0.940867	7.97502e-08	2.88076e-05
PGSC0003DMG400024003	FAD binding domain containing protein	l-gulonolactone oxidase-like	8.56127	3.31653	1.36815	3.49927	5e-05	0.00367897		1.33419	9.75637e-08	3.47594e-05
PGSC0003DMG400003739	Conserved gene of unknown function	unnamed protein product	0.826144	3.36754	-2.02723	-3.19925	0.0003	0.0168034		-2.36923	1.00248e-07	3.52332e-05
PGSC0003DMG400001076	Hsr201 protein	benzyl alcohol o-benzoyltransferase-like	3.18447	7.85857	-1.30321	-3.95433	5e-05	0.00367897		-1.30326	1.01737e-07	3.52797e-05
PGSC0003DMG400014776	Tyramine hydroxycinnamoyl transferase	tyramine n-feruloyltransferase 4 11-like	8.08014	18.5828	-1.20152	-4.61399	5e-05	0.00367897		-1.30577	1.08366e-07	3.70839e-05
PGSC0003DMG400014013	Flavonoid 3-hydroxylase		7.98878	18.3016	-1.19592	-3.42822	5e-05	0.00367897		-1.24289	1.37063e-07	4.62954e-05
PGSC0003DMG400010440	Ankyrin repeat-containing protein	ankyrin repeat-containing protein at3g12360-like	2.13794	5.08919	-1.25121	-3.45161	5e-05	0.00367897		-1.33442	1.41571e-07	4.72048e-05
PGSC0003DMG400021128	Hsr203J	probable carboxylesterase 6-like	127.32	241.247	-0.922052	-3.66816	5e-05	0.00367897		-0.945932	1.50789e-07	4.94037e-05
PGSC0003DMG400009434	VQ motif-containing protein	vq motif-containing protein	0.789035	3.49267	-2.14617	-4.77102	5e-05	0.00367897		-2.15056	1.53931e-07	4.94037e-05
PGSC0003DMG400026384	Conserved gene of unknown function,F-box family protein,Serine/threonine protein kinase family protein	probable receptor-like protein kinase at1g67000-like	4.63936	12.1037	-1.38345	-4.36448	5e-05	0.00367897		-1.21444	1.54523e-07	4.94037e-05
PGSC0003DMG400014778	Tyramine hydroxycinnamoyl transferase	tyramine n-feruloyltransferase 4 11-like	6.54099	15.396	-1.23497	-4.5289	5e-05	0.00367897		-1.25484	1.55764e-07	4.94037e-05
PGSC0003DMG400019150	Conserved gene of unknown function	af325034_1 at5g02160	55.7	22.7828	1.28973	4.12197	5e-05	0.00367897		1.19816	1.67982e-07	5.2637e-05
PGSC0003DMG400006022	Kinase	probable receptor-like protein kinase at1g11050-like	0.286859	1.10409	-1.94444	-3.61792	5e-05	0.00367897		-2	1.75982e-07	5.44874e-05
PGSC0003DMG401021549	Phenylalanine ammonia-lyase	phenylalanine ammonia-lyase-like	30.4232	58.8936	-0.952939	-3.65993	5e-05	0.00367897		-0.966424	2.082e-07	6.37044e-05
PGSC0003DMG400014771	Tyramine hydroxycinnamoyl transferase	tyramine n-feruloyltransferase 4 11-like	33.3419	68.1099	-1.03053	-4.79134	5e-05	0.00367897		-1.0616	3.90328e-07	0.000118043
PGSC0003DMG400009620	Cytochrome P450 71D6	premnaspirodiene oxygenase-like	7.11073	16.5204	-1.21618	-4.23457	5e-05	0.00367897		-1.19315	4.27452e-07	0.000127784
PGSC0003DMG400024781	GRAS4	scarecrow-like protein 14	2.7084	6.25386	-1.20731	-3.70754	5e-05	0.00367897		-1.24751	4.54054e-07	0.000134194
PGSC0003DMG402023841	Sterol desaturase	protein eceriferum 1-like	1.7237	4.41387	-1.35654	-4.06933	5e-05	0.00367897		-1.36094	4.60017e-07	0.000134428
PGSC0003DMG400007375	Chlorophyll a/b-binding protein PS II-Type I	chlorophyll a-b binding chloroplastic	1360.51	734.956	0.888418	2.76982	0.00025	0.0144913		0.785044	4.85022e-07	0.000140161
PGSC0003DMG400016797	ATP-binding cassette transporter	abc transporter g family member 11-like	1.16851	3.16201	-1.43617	-3.84592	5e-05	0.00367897		-1.62449	4.95241e-07	0.000141541
PGSC0003DMG400000339	Beta-galactosidase	beta-galactosidase	11.2084	4.81671	1.21846	3.63745	5e-05	0.00367897		1.16528	5.02277e-07	0.000141992
PGSC0003DMG400008267	CYP72A54	secologanin synthase-like	24.5739	47.8136	-0.960294	-3.84143	5e-05	0.00367897		-1.01798	5.23236e-07	0.000146078
PGSC0003DMG402026177	MYB domain class transcription factor	myb-related protein myb4-like	0.650662	2.60259	-1.99997	-3.87674	0.00015	0.00974267		-1.90414	5.30913e-07	0.000146078
PGSC0003DMG400010147	Kunitz-type enzyme inhibitor S9C11	af460237_1kunitz-type enzyme inhibitor s9c11	3.1482	8.55718	-1.44261	-4.46642	5e-05	0.00367897		-1.49778	5.33583e-07	0.000146078
PGSC0003DMG400002181	Ert1	probable glutathione s-transferase-like	15.5286	35.968	-1.21179	-5.64347	5e-05	0.00367897		-1.25347	5.91271e-07	0.000158534
PGSC0003DMG400015492	ATP binding protein	probable mitochondrial chaperone bcs1-a-like	7.58023	16.2073	-1.09633	-3.91425	5e-05	0.00367897		-1.09924	6.54387e-07	0.000173666
PGSC0003DMG400011843	Receptor-like kinase CHRK1	af088885_1receptor-like kinase chrk1	0.761915	2.23494	-1.55253	-3.36864	5e-05	0.00367897		-1.57878	7.03923e-07	0.000183076
PGSC0003DMG400006721	Conserved gene of unknown function	thionin-like protein	16.2915	6.63044	1.29694	4.7914	5e-05	0.00367897		1.39232	7.70419e-07	0.000198387
PGSC0003DMG400029050	Aromatic amino acid decarboxylase 1B	histidine decarboxylase-like	1.17711	3.58144	-1.60529	-4.18795	5e-05	0.00367897		-1.44308	8.46797e-07	0.000215917
PGSC0003DMG400031140	WRKY transcription factor	probable wrky transcription factor 51-like	52.8003	97.2347	-0.880925	-4.09622	5e-05	0.00367897		-0.99662	8.76792e-07	0.000221394
PGSC0003DMG400031861	Conserved gene of unknown function	g-type lectin s-receptor-like serine threonine-protein kinase rlk1-like	0.818426	2.16436	-1.40302	-3.55675	5e-05	0.00367897		-1.44705	9.25284e-07	0.000231392
PGSC0003DMG400014210	DnaJ protein	chaperone protein dnaj chloroplastic-like	186.324	92.8513	1.00482	3.57098	5e-05	0.00367897		0.948191	1.02494e-06	0.000251477
PGSC0003DMG400011249	F-box family protein	f-box protein skip27-like	3.06137	7.52671	-1.29784	-3.39893	5e-05	0.00367897		-1.32503	1.20437e-06	0.000292742
PGSC0003DMG400032555	NAC domain protein	nac domain protein	22.0685	43.332	-0.973444	-3.3051	5e-05	0.00367897		-1.02732	1.21645e-06	0.00029294
PGSC0003DMG400024064	Acyl:coa ligase acetate-coa synthetase	butyrate-- ligase peroxisomal-like	0.153911	0.611981	-1.99139	-2.81633	0.00085	0.0375809		-2.26679	1.24935e-06	0.000298102
PGSC0003DMG400027551	Gene of unknown function	---NA---	1.2258	6.07944	-2.31021	-5.85346	0.00035	0.019279		-2.34239	1.41123e-06	0.000333667
PGSC0003DMG400003217	Avr9/Cf-9 rapidly elicited protein 65	avr9 cf-9 rapidly elicited protein 65	5.64969	13.8773	-1.29648	-4.53435	5e-05	0.00367897		-1.37056	1.68221e-06	0.000394153
PGSC0003DMG400003053	HSP transcription factor		4.36246	9.60492	-1.13863	-3.76893	5e-05	0.00367897		-1.18148	1.76402e-06	0.00040963
PGSC0003DMG400002156	C-4 sterol methyl oxidase 2	sterol 4-alpha-methyl-oxidase 2-2	42.1879	80.3481	-0.929435	-3.39993	5e-05	0.00367897		-0.983997	1.86417e-06	0.000429055
PGSC0003DMG400033636	Cytochrome P450	cytochrome p450 71a1-like	0.560894	1.73144	-1.62617	-3.47387	5e-05	0.00367897		-1.57054	1.90031e-06	0.000433536
PGSC0003DMG400032792	Calmodulin-binding protein	calmodulin binding	1.97222	4.72866	-1.26161	-2.7498	5e-05	0.00367897		-1.33271	1.93435e-06	0.000437465
PGSC0003DMG400012237	MYC2	transcription factor myc2-like	0.162687	0.851768	-2.38836	-3.27645	0.0006	0.0293956		-2.41504	2.06988e-06	0.000464082
PGSC0003DMG400007331	Acetylglucosaminyltransferase	xylosyltransferase 1-like	0.619593	1.74994	-1.49791	-3.09259	5e-05	0.00367897		-1.57009	2.26359e-06	0.000498911
PGSC0003DMG400014384	Conserved gene of unknown function	lim and calponin domains-containing protein	2.55589	6.18629	-1.27525	-3.95859	5e-05	0.00367897		-1.27302	2.30375e-06	0.000503495
PGSC0003DMG400020757	Membrane protein	membrane protein	88.0124	154.797	-0.814599	-3.48383	5e-05	0.00367897		-0.866727	2.5178e-06	0.000541181
PGSC0003DMG400040677	Gene of unknown function	ribonuclease 3-like	42.2266	20.2622	1.05936	4.89589	5e-05	0.00367897		1.13899	2.57707e-06	0.00054938
PGSC0003DMG400019824	JA-induced WRKY protein	probable wrky transcription factor 40-like	6.1859	13.0032	-1.07181	-2.93216	5e-05	0.00367897		-1.11275	2.62688e-06	0.000555447
PGSC0003DMG400022775	CMPG1b	u-box domain-containing protein 21-like	0.518873	1.57727	-1.60398	-3.44908	5e-05	0.00367897		-1.67423	2.77539e-06	0.000582116
PGSC0003DMG400009514	Kunitz-type protease inhibitor	kunitz-type protease inhibitor precursor	38.2298	17.6096	1.11834	4.28154	5e-05	0.00367897		1.09402	2.8412e-06	0.000591151
PGSC0003DMG402023624	Kinase interacting protein 1	intracellular protein transport protein uso1-like	0.332904	0.964143	-1.53414	-3.20017	5e-05	0.00367897		-1.48543	3.08952e-06	0.000637716
PGSC0003DMG400018102	Calmodulin-binding protein	herbivore elicitor-regulated 1	4.49098	9.62313	-1.09948	-3.58328	5e-05	0.00367897		-1.17966	4.68536e-06	0.000937352
PGSC0003DMG400011740	SGA	udp-glucose:solanidine glucosyltransferase	26.5407	48.4268	-0.867599	-3.44512	5e-05	0.00367897		-0.928799	4.72136e-06	0.000937352
PGSC0003DMG400002930	Jasmonate ZIM-domain protein 1	protein tify 10a-like	26.8431	51.2941	-0.934242	-3.3219	5e-05	0.00367897		-0.958869	5.26045e-06	0.00103647
PGSC0003DMG400020493	Calcineurin B 1	calcineurin b-like protein 1	11.7085	22.6875	-0.954341	-2.98909	5e-05	0.00367897		-1.04541	5.47675e-06	0.00107097
PGSC0003DMG400011752	Cellulose synthase	cellulose synthase	174.344	285.632	-0.712221	-2.49211	5e-05	0.00367897		-0.763536	5.63077e-06	0.00109287
PGSC0003DMG400013271	Blue (Type 1) copper domain	early nodulin-like protein 2-like	21.0366	43.9112	-1.06169	-4.90997	5e-05	0.00367897		-1.06508	7.06316e-06	0.00134462
PGSC0003DMG400030918	Dicyanin	dicyanin precursor	4.11223	1.97191	1.06033	2.98076	0.0001	0.00697203		1.28011	7.08897e-06	0.00134462
PGSC0003DMG400005825	ACC synthase	1-aminocyclopropane-1-carboxylate synthase	4.16164	8.76236	-1.07417	-3.55017	5e-05	0.00367897		-1.09722	7.13461e-06	0.00134462
PGSC0003DMG400002169	Glutathione-S-transferase	probable glutathione s-transferase-like	74.2759	131.472	-0.823789	-3.97216	5e-05	0.00367897		-0.882145	7.49897e-06	0.00140312
PGSC0003DMG400013022	Calcium-transporting ATPase 2, plasma membrane-type	calcium-transporting atpase plasma membrane-type-like	40.8148	71.1988	-0.802761	-2.58257	5e-05	0.00367897		-0.831235	7.93311e-06	0.00147374
PGSC0003DMG400020321	Sialin	probable anion transporter chloroplastic-like	0.728252	1.96217	-1.42994	-3.28785	5e-05	0.00367897		-1.4217	8.2726e-06	0.00152591
PGSC0003DMG400004860	Auxin-regulated dual specificity cytosolic kinase	receptor-like protein kinase at1g72540-like	9.49682	18.3616	-0.951175	-3.04962	5e-05	0.00367897		-0.997425	9.36922e-06	0.00170402
PGSC0003DMG400006027	Leucine-rich repeat/extensin	leucine-rich repeat extensin-like protein 1	8.90504	4.14048	1.10482	4.1452	5e-05	0.00367897		1.04627	1.00624e-05	0.00181738
PGSC0003DMG400006945	Conserved gene of unknown function	senescence-associated gene isoform 2	37.5695	66.5408	-0.824677	-2.95458	5e-05	0.00367897		-0.821104	1.03807e-05	0.00184333
PGSC0003DMG400019879	Conserved gene of unknown function	expression of the gene is downregulated in the presence of	0.840781	2.8061	-1.73876	-3.6317	0.0003	0.0168034		-1.94753	1.04406e-05	0.00184333
PGSC0003DMG400021557	Gene of unknown function	PREDICTED: uncharacterized protein LOC101246979	10.252	4.28667	1.25798	4.26777	5e-05	0.00367897		1.37126	1.04896e-05	0.00184333
PGSC0003DMG400012571	GTP cyclohydrolase II / 3,4-dihydroxy-2-butanone-4-phosphate synthase	riboflavin biosynthesis protein chloroplastic-like	10.7092	19.0181	-0.828522	-3.01772	5e-05	0.00367897		-0.907187	1.14717e-05	0.00200239
PGSC0003DMG400009103	WRKY transcription factor		0.466733	1.51847	-1.70195	-3.46043	0.00015	0.00974267		-1.70695	1.1827e-05	0.0020402
PGSC0003DMG400012763	C-4 sterol methyl oxidase	sterol-4alpha-methyl oxidase 1-1 family protein	16.4555	30.2855	-0.880057	-3.49851	5e-05	0.00367897		-0.963157	1.18452e-05	0.0020402
PGSC0003DMG400015356	NADPH:protochlorophyllide oxidoreductase	protochlorophyllide chloroplastic-like	11.4938	5.47174	1.07078	3.12911	5e-05	0.00367897		1.0832	1.2155e-05	0.00207979
PGSC0003DMG400012547	ATP-binding cassette transporter	abc transporter g family member 11-like	87.1959	145.145	-0.735163	-2.36047	0.00015	0.00974267		-0.782616	1.25505e-05	0.00213342
PGSC0003DMG400010172	Gene of unknown function	---NA---	4.62732	1.58172	1.54868	4.15605	5e-05	0.00367897		1.52947	1.26405e-05	0.00213477
PGSC0003DMG400029314	Disease resistance protein RPM1	disease resistance protein	2.01562	4.32068	-1.10003	-3.46613	5e-05	0.00367897		-1.00765	1.34032e-05	0.00224897
PGSC0003DMG400002163	Glutathione S-transferase	probable glutathione s-transferase-like	1.22951	3.48222	-1.50192	-3.53769	5e-05	0.00367897		-1.42253	1.40957e-05	0.00235001
PGSC0003DMG400019110	Chalcone synthase 2	chalcone synthase	82.4527	138.681	-0.750132	-3.14056	5e-05	0.00367897		-0.804654	1.69981e-05	0.00279802
PGSC0003DMG400009876	Conserved gene of unknown function	PREDICTED: uncharacterized protein LOC101267600	27.5305	50.4089	-0.872648	-4.319	5e-05	0.00367897		-0.930466	1.74006e-05	0.00284626
PGSC0003DMG400004037	ATP binding protein	mitogen-activated protein kinase kinase kinase 3-like	2.42979	5.74783	-1.24219	-3.56155	5e-05	0.00367897		-1.17161	1.89744e-05	0.00308428
PGSC0003DMG400024661	Brassinosteroid LRR receptor kinase	probable lrr receptor-like serine threonine-protein kinase at1g74360-like	1.77852	3.55953	-1.00101	-3.05767	5e-05	0.00367897		-1.06379	1.94585e-05	0.00314334
PGSC0003DMG400001333	Calcium ion binding protein	probable calcium-binding protein cml45-like	14.3343	27.6063	-0.945526	-3.84083	5e-05	0.00367897		-0.991963	2.03213e-05	0.00326244
PGSC0003DMG401028367	Esterase PIR7B	methylesterase chloroplastic-like	8.85104	18.0953	-1.0317	-3.3699	5e-05	0.00367897		-0.976541	2.09286e-05	0.00333933
PGSC0003DMG400004727	Hcr2-0A	receptor-like protein 12-like	3.18952	5.3883	-0.756491	-2.64605	0.0001	0.00697203		-0.961425	2.35114e-05	0.00372856
PGSC0003DMG400025872	UDP-glucose:glucosyltransferase	udp-glucose flavonoid 3-o-glucosyltransferase 7-like	0.228221	0.772425	-1.75896	-2.61298	0.0008	0.0364201		-1.5025	3.0471e-05	0.00474545
PGSC0003DMG400021426	1-aminocyclopropane-1-carboxylate synthase 3	1-aminocyclopropane-1-carboxylate synthase	0.804528	0.236039	1.76912	2.92538	0.0004	0.0216152		1.79008	3.16313e-05	0.00489683
PGSC0003DMG400013415	Chlorophyll a-b binding protein 3C, chloroplastic	chlorophyll a-b binding protein chloroplastic-like	99.078	48.561	1.02877	4.69111	5e-05	0.00367897		0.803617	3.26839e-05	0.00501122
PGSC0003DMG400013417	Chlorophyll a-b binding protein 3C, chloroplastic	chlorophyll a-b binding protein chloroplastic-like	33.9435	17.5835	0.948913	3.88162	5e-05	0.00367897		0.861627	3.27556e-05	0.00501122
PGSC0003DMG400013885	Receptor protein kinase	receptor-like serine threonine-protein kinase sd1-8-like	16.9791	29.4382	-0.793929	-2.88248	5e-05	0.00367897		-0.830556	3.30751e-05	0.00503051
PGSC0003DMG400000335	Cytokinin oxidase/dehydrogenase 2	cytokinin dehydrogenase 3	0.269634	1.02088	-1.92074	-2.47867	0.0002	0.0121216		-1.90182	3.45713e-05	0.0051127
PGSC0003DMG400005542	Cf-2.2	receptor-like protein 12-like	6.11207	10.2839	-0.750655	-2.83129	0.0002	0.0121216		-0.931842	3.47413e-05	0.0051127
PGSC0003DMG400012809	Conserved gene of unknown function	cbs domain-containing protein cbsx5-like	7.41898	13.9317	-0.909079	-2.60641	5e-05	0.00367897		-0.981315	3.48528e-05	0.0051127
PGSC0003DMG402011252	Linalool synthase	( )-nerolidol synthase chloroplastic mitochondrial-like	10.6898	18.9222	-0.823845	-3.05597	5e-05	0.00367897		-0.922511	3.49307e-05	0.0051127
PGSC0003DMG400004087	DNA binding protein		109.532	172.01	-0.65114	-2.2274	5e-05	0.00367897		-0.768004	3.49916e-05	0.0051127
PGSC0003DMG400006995	PRIB5 protein	phosphoglycerate mutase family protein	69.0222	116.223	-0.751763	-3.20638	5e-05	0.00367897		-0.794513	3.5319e-05	0.00513171
PGSC0003DMG400017769	Avr9/Cf-9 rapidly elicited protein 75	hypothetical protein CICLE_v10002675mg	1.33881	3.35585	-1.32573	-3.2808	0.00045	0.0238011		-1.59826	3.65198e-05	0.00527671
PGSC0003DMG400027750	Hsc70	heat shock cognate 70 kda protein 2-like	6.0061	11.2952	-0.911209	-3.15675	5e-05	0.00367897		-0.941871	3.76572e-05	0.00541098
PGSC0003DMG402008903	Conserved gene of unknown function	PREDICTED: uncharacterized protein LOC102597744	9.6089	19.442	-1.01673	-4.11869	5e-05	0.00367897		-1.13465	3.93327e-05	0.00556894
PGSC0003DMG400008202	Calmodulin binding protein	calmodulin binding	42.9941	73.056	-0.764864	-2.87683	5e-05	0.00367897		-0.784809	3.93988e-05	0.00556894
PGSC0003DMG400007122	Arogenate dehydratase	arogenate dehydratase prephenate dehydratase chloroplastic-like	31.78	55.4482	-0.803022	-3.28811	5e-05	0.00367897		-0.827163	4.05429e-05	0.00569967
PGSC0003DMG400020541	Protein phosphatase 2C	protein phosphatase 2c	2.51692	5.27359	-1.06713	-2.65739	5e-05	0.00367897		-1.14048	4.09715e-05	0.00572896
PGSC0003DMG400000334	Calmodulin binding protein	calmodulin-binding family protein	3.8725	7.63003	-0.978423	-2.89046	5e-05	0.00367897		-1.00343	4.18828e-05	0.00582072
PGSC0003DMG402015827	Wall-associated kinase	probable serine threonine-protein kinase at1g18390-like	7.58285	13.9817	-0.882728	-3.50377	5e-05	0.00367897		-0.906891	4.20754e-05	0.00582072
PGSC0003DMG400030483	Gene of unknown function	---NA---	5.73123	2.2161	1.37082	4.19469	0.0002	0.0121216		1.47883	4.64652e-05	0.00638304
PGSC0003DMG400020809	Cytochrome P450		27.9746	47.584	-0.766359	-2.84085	5e-05	0.00367897		-0.826414	4.6654e-05	0.00638304
PGSC0003DMG400009513	Aspartic protease inhibitor 5	kunitz-type protease inhibitor precursor	233.478	138.357	0.754891	3.66242	5e-05	0.00367897		0.76025	4.68764e-05	0.00638304
PGSC0003DMG400005157	Gene of unknown function	f-box protein at1g50870-like	41.6103	66.0049	-0.665632	-2.68934	0.00015	0.00974267		-0.739103	4.97063e-05	0.00673313
PGSC0003DMG400017762	RING/C3HC4/PHD zinc finger	e3 ubiquitin-protein ligase atl6-like	0.62216	1.49975	-1.26936	-2.73009	0.00055	0.0274175		-1.61471	5.48406e-05	0.00731493
PGSC0003DMG400005327	Auxin-responsive protein IAA16	auxin-responsive protein	4.85311	2.04152	1.24927	3.4932	5e-05	0.00367897		1.26699	5.48451e-05	0.00731493
PGSC0003DMG400029732	Auxin repressed/dormancy associated protein	auxin-repressed protein	1008.14	605.469	0.735571	3.46268	5e-05	0.00367897		0.686023	5.6384e-05	0.00747207
PGSC0003DMG400007527	Conserved gene of unknown function	Uncharacterized protein TCM_011399	13.6909	30.1403	-1.13848	-5.43652	5e-05	0.00367897		-0.922984	5.6684e-05	0.00747207
PGSC0003DMG400002045	ATP binding protein	cysteine-rich receptor-like protein kinase 10-like isoform x2	2.79528	5.6524	-1.01587	-3.19678	5e-05	0.00367897		-1.03052	5.68852e-05	0.00747207
PGSC0003DMG400012523	SPX domain-containing membrane protein	spx domain-containing membrane protein at4g22990-like	0.374101	0.91175	-1.28521	-2.66739	0.00045	0.0238011		-1.51281	5.71853e-05	0.00747375
PGSC0003DMG400027963	Ga20 oxidase	gibberellin 20-oxidase	11.4266	5.54313	1.04362	3.78687	5e-05	0.00367897		0.994279	6.28581e-05	0.0081334
PGSC0003DMG400014717	Hcr2-0A	probable leucine-rich repeat receptor-like protein kinase at1g35710-like	7.05641	12.7406	-0.852427	-3.34508	5e-05	0.00367897		-0.878343	6.404e-05	0.0082453
PGSC0003DMG400028687	E3 ubiquitin ligase PUB14	u-box domain-containing protein 21-like	0.511124	1.34676	-1.39775	-2.75616	0.00025	0.0144913		-1.52195	6.48046e-05	0.00829934
PGSC0003DMG400025755	RING-H2 finger protein	ring-h2 finger protein rhy1a	8.94755	15.8504	-0.824955	-3.06293	5e-05	0.00367897		-0.928939	6.50979e-05	0.00829934
PGSC0003DMG400026155	S-locus-specific glycoprotein S6	receptor-like serine threonine-protein kinase sd1-8-like	1.67873	3.53364	-1.07378	-2.97912	5e-05	0.00367897		-1.01334	6.59281e-05	0.00836419
PGSC0003DMG400023435	Major allergen Pru ar	pathogenesis-related protein sth-2-like	0.667098	2.03092	-1.60616	-3.2612	0.0011	0.0456958		-1.74322	7.00477e-05	0.00875866
PGSC0003DMG400029026	Conserved gene of unknown function	src2 homolog	6.36169	12.9846	-1.02932	-3.77547	5e-05	0.00367897		-1.07206	8.01247e-05	0.00987622
PGSC0003DMG400011750	Cytochrome P-450	cytochrome p450	59.9812	97.7371	-0.704396	-2.18979	0.00055	0.0274175		-0.746249	8.56651e-05	0.0105093
PGSC0003DMG400000776	Extensin (ext)	---NA---	12.6622	6.51615	0.958436	3.95856	5e-05	0.00367897		0.940986	8.84075e-05	0.0107948
PGSC0003DMG400002167	Glutathion S-transferase	probable glutathione s-transferase-like	238.695	385.64	-0.692086	-2.35251	5e-05	0.00367897		-0.714538	9.25176e-05	0.0111916
PGSC0003DMG400007526	Conserved gene of unknown function	unnamed protein product	19.0707	34.6085	-0.859769	-4.2175	5e-05	0.00367897		-0.87164	9.60782e-05	0.0115239
PGSC0003DMG400042498	Chlorophyll a/b binding protein	chlorophyll a-b binding protein chloroplastic-like	129.663	66.4858	0.963649	4.43532	5e-05	0.00367897		0.698865	9.61503e-05	0.0115239
PGSC0003DMG400019435	Wound-induced protein WIN1	wound-induced protein win2	40.6396	21.6396	0.909212	3.81518	5e-05	0.00367897		0.85817	9.96369e-05	0.0118327
PGSC0003DMG400020023	ATP binding protein	wall-associated receptor kinase 2-like	5.00092	9.03243	-0.852921	-2.99379	5e-05	0.00367897		-0.887171	0.000100477	0.0118782
PGSC0003DMG400022892	Elicitor-inducible cytochrome P450		9.26282	15.6259	-0.754416	-2.30235	5e-05	0.00367897		-0.841195	0.000102828	0.0120698
PGSC0003DMG400008188	WRKY transcription factor	wrky transcription factor	47.0217	83.6771	-0.831506	-4.62577	5e-05	0.00367897		-0.867684	0.000103158	0.0120698
PGSC0003DMG401003620	Mitochondrion protein	protein mitochondrial-like	1.38524	2.64161	-0.931282	-2.66263	5e-05	0.00367897		-1.00774	0.00010349	0.0120698
PGSC0003DMG400030470	RAB6-interacting protein	viral a-type inclusion protein repeat containing protein expressed	3.64013	7.10943	-0.965744	-2.62391	5e-05	0.00367897		-0.988541	0.000106022	0.0123099
PGSC0003DMG400029415	Nematode resistance protein	tmv resistance protein n-like	4.85875	8.4507	-0.798486	-2.75619	5e-05	0.00367897		-0.859004	0.00011249	0.0130028
PGSC0003DMG400004703	Conserved gene of unknown function	late embryogenesis abundant protein lea5-like	11.6788	21.5972	-0.886952	-3.72885	5e-05	0.00367897		-0.953726	0.000115456	0.0132866
PGSC0003DMG400014223	4-coumarate--CoA ligase 2	4-coumarate:coenzyme a ligase	23.1358	39.3465	-0.766108	-2.74383	5e-05	0.00367897		-0.78341	0.00011825	0.0134888
PGSC0003DMG400002174	Glutathione S-transferase	probable glutathione s-transferase-like	6.07039	11.5348	-0.926132	-2.60982	5e-05	0.00367897		-1.01447	0.000123675	0.014046
PGSC0003DMG400029620	Chalcone synthase 1B	chalcone synthase	51.7829	84.5566	-0.707442	-2.86694	5e-05	0.00367897		-0.742778	0.000125021	0.0141343
PGSC0003DMG401016370	Lipase	alpha beta-hydrolases superfamily protein isoform 1	4.64022	8.35773	-0.848918	-2.39992	5e-05	0.00367897		-0.939483	0.000126282	0.0141373
PGSC0003DMG400038970	Conserved gene of unknown function	uncharacterized n-acetyltransferase p20-like	20.0639	37.9559	-0.919722	-4.3597	5e-05	0.00367897		-0.930634	0.000126653	0.0141373
PGSC0003DMG400005649	Calmodulin-binding protein	calmodulin binding	24.6273	41.2448	-0.743954	-2.70673	5e-05	0.00367897		-0.777709	0.000132585	0.0146735
PGSC0003DMG402021549	Phenylalanine ammonia-lyase	phenylalanine ammonia-lyase-like	28.0597	43.475	-0.631686	-2.50185	5e-05	0.00367897		-0.723556	0.000134683	0.0148425
PGSC0003DMG401011536	Anthocyanin acyltransferase	salutaridinol 7-o-acetyltransferase-like	0.299296	0.902665	-1.59262	-2.17112	0.00055	0.0274175		-1.66297	0.000137581	0.0150979
PGSC0003DMG400016354	Histidine-rich glycoprotein	---NA---	2.5493	0.867679	1.55487	2.96527	5e-05	0.00367897		1.3322	0.00014753	0.015921
PGSC0003DMG402030920	Cucumber peeling cupredoxin	---NA---	4.61648	10.1966	-1.14322	-2.61882	0.0001	0.00697203		-1.24998	0.000149806	0.0160998
PGSC0003DMG400014954	Cytochrome P450	cytochrome p450	2.75911	5.24768	-0.927477	-2.83541	0.00015	0.00974267		-0.991387	0.00017215	0.0183495
PGSC0003DMG400025737	F-box protein family,N-acylethanolamine amidohydrolase,Sterol regulatory element-binding protein site 2 protease	sterol regulatory element-binding protein site 2	11.9881	5.96435	1.00717	2.37094	0.0001	0.00697203		0.911944	0.000176098	0.0186177
PGSC0003DMG400033632	Cf-2.2	receptor-like protein 12-like	6.29541	10.6133	-0.753501	-2.92825	5e-05	0.00367897		-0.833879	0.000187466	0.0196675
PGSC0003DMG400027283	AT-HSFB3 (Arabidopsis thaliana heat shock transcription factor B3)	heat stress transcription factor b-3-like	1.84207	4.02246	-1.12675	-2.92822	0.00025	0.0144913		-1.17509	0.00018754	0.0196675
PGSC0003DMG400019517	Chitin-binding lectin 1	agglutinin isolectin i precursor	1025.97	632.757	0.697265	3.65877	0.0002	0.0121216		0.654802	0.000195252	0.020394
PGSC0003DMG400004263	Thaumatin	thaumatin-like protein	5.78271	11.0523	-0.934529	-3.27168	5e-05	0.00367897		-0.96549	0.000212117	0.022067
PGSC0003DMG400041467	Zinc-finger protein	zinc finger protein zat10-like	1.04154	3.13782	-1.59104	-3.59035	0.00075	0.0348601		-1.58496	0.000217376	0.0224346
PGSC0003DMG400015897	Abscisic acid receptor PYL4	abscisic acid receptor pyl4-like	5.74434	2.68252	1.09855	3.14704	5e-05	0.00367897		1.12663	0.000221332	0.0227525
PGSC0003DMG400016257	Conserved gene of unknown function	predicted protein	76.2679	118.689	-0.638038	-3.3809	0.0001	0.00697203		-0.753498	0.000224866	0.0230249
PGSC0003DMG400025874	UDP-glucose:glucosyltransferase	protein	1.28175	2.54038	-0.986929	-2.46496	0.00015	0.00974267		-1.05514	0.000226851	0.023137
PGSC0003DMG400028541	Polygalacturonase	probable polygalacturonase at1g80170-like	2.3811	5.6118	-1.23684	-3.55561	0.00065	0.0312313		-1.33949	0.000228765	0.0232411
PGSC0003DMG400027482	Serine-threonine protein kinase, plant-type	probably inactive leucine-rich repeat receptor-like protein kinase at5g48380-like	13.9444	24.5567	-0.816431	-3.4416	5e-05	0.00367897		-0.857902	0.000244446	0.0245465
PGSC0003DMG400008301	Chlorophyll a/b binding protein	chlorophyll a b binding protein	778.581	491.77	0.662863	2.47467	0.00115	0.0468937		0.596406	0.000257311	0.0256404
PGSC0003DMG401030920	Cucumber peeling cupredoxin	blue copper	4.61648	10.1966	-1.14322	-2.61882	0.0001	0.00697203		-1.05229	0.000258372	0.0256478
PGSC0003DMG400021517	Snakin-1	snakin-1	572.13	346.666	0.722797	4.56703	5e-05	0.00367897		0.67782	0.000275219	0.0272164
PGSC0003DMG400027467	Serine-threonine protein kinase, plant-type	probably inactive leucine-rich repeat receptor-like protein kinase at5g48380-like	0.506645	1.33954	-1.40269	-2.63184	0.00095	0.0410022		-1.026	0.000288985	0.0283619
PGSC0003DMG400022502	Deoxyuridine 5'-triphosphate nucleotidohydrolase	deoxyuridine 5 -triphosphate nucleotidohydrolase-like	12.1138	6.0383	1.00444	3.56187	5e-05	0.00367897		1.00786	0.000290162	0.0283704
PGSC0003DMG400016120	1-deoxy-D-xylulose 5-phosphate synthase 2	1-deoxy-d-xylulose 5-phosphate synthase	23.1852	41.2194	-0.830119	-2.21828	5e-05	0.00367897		-0.721191	0.000291764	0.0284202
PGSC0003DMG400014104	Patatin-2-Kuras 4		33.2554	50.4578	-0.601489	-2.65238	0.0005	0.0256959		-0.755786	0.000293892	0.0285207
PGSC0003DMG400013461	Chlorophyll a-b binding protein 3C, chloroplastic	chlorophyll a-b binding protein chloroplastic-like	86.7905	46.4287	0.90252	3.97826	5e-05	0.00367897		0.671437	0.000296036	0.0285249
PGSC0003DMG400024597	DNA binding protein	dna binding	1.30609	3.02801	-1.21312	-2.96922	0.00025	0.0144913		-1.24189	0.000296129	0.0285249
PGSC0003DMG400021454	NHL25 (NDR1/HIN1-LIKE 25)	protein ndr1-like	26.1058	43.702	-0.743329	-3.17922	5e-05	0.00367897		-0.777342	0.000302214	0.0290036
PGSC0003DMG400014345	Tubulin beta-1 chain	amp-dependent synthetase and ligase family protein	7.11172	11.4493	-0.686989	-2.28664	0.0002	0.0121216		-0.826732	0.000326002	0.0310573
PGSC0003DMG400017278	Receptor-like kinase		5.88108	10.1479	-0.787028	-2.82764	5e-05	0.00367897		-0.825105	0.00033671	0.0318442
PGSC0003DMG400029860	Gene of unknown function	---NA---	15.1411	28.1087	-0.892547	-4.09453	5e-05	0.00367897		-0.949058	0.000353064	0.0331498
PGSC0003DMG400018280	Helix-loop-helix DNA-binding	transcription factor pif3-like	19.6136	11.4563	0.775713	2.76244	5e-05	0.00367897		0.742487	0.000354521	0.0331668
PGSC0003DMG400005103	Proline iminopeptidase		3.91799	6.73732	-0.782061	-2.76358	5e-05	0.00367897		-0.824017	0.000363781	0.0339099
PGSC0003DMG400004311	9-cis-epoxycarotenoid dioxygenase	carotenoid (9 )-cleavage dioxygenase 1-like	0.687326	2.09953	-1.611	-3.67747	5e-05	0.00367897		-0.958086	0.000365071	0.0339099
PGSC0003DMG400007525	Gene of unknown function	---NA---	2.62074	5.0097	-0.93475	-2.70517	0.00125	0.0495527		-1.06261	0.000368062	0.034066
PGSC0003DMG400013779	NADPH-cytochrome P450 oxidoreductase	nadph--cytochrome p450 reductase-like	41.367	63.0923	-0.608984	-2.46181	5e-05	0.00367897		-0.66705	0.000376455	0.0347193
PGSC0003DMG400028956	Glycine-rich cell wall structural protein 1	grp1_pethy ame: full=glycine-rich cell wall structural protein 1 flags: precursor	12.1609	6.32186	0.943829	3.00525	5e-05	0.00367897		0.836024	0.000378362	0.0347719
PGSC0003DMG402018380	Diacylglycerol kinase	diacylglycerol kinase 5-like isoform x2	14.3837	22.6487	-0.654993	-2.65883	0.0001	0.00697203		-0.778345	0.000382462	0.0350249
PGSC0003DMG400006708	HSR203J protein	carboxylesterase 1-like	5.05587	9.85794	-0.963327	-3.36443	5e-05	0.00367897		-0.874469	0.000402801	0.0365019
PGSC0003DMG400008833	Expansin	expansin precursor	17.496	26.7731	-0.613759	-2.21009	0.0007	0.0326885		-0.796516	0.000409739	0.0370017
PGSC0003DMG400018744	Cytochrome P450-dependent fatty acid hydroxylase	cytochrome p450 94a1-like	4.51467	7.81204	-0.791079	-2.58212	0.00015	0.00974267		-0.890212	0.000423737	0.0381334
PGSC0003DMG400013263	Homeodomain protein HOX3	homeobox-leucine zipper protein hdg11-like	0.820291	1.7316	-1.0779	-2.5474	0.00015	0.00974267		-1.12691	0.000437492	0.0391007
PGSC0003DMG400002662	Conserved gene of unknown function	af446877_1 at3g52740 f3c22_140	173.296	105.11	0.721338	3.42252	5e-05	0.00367897		0.674432	0.000459782	0.0408124
PGSC0003DMG400027469	Serine-threonine protein kinase, plant-type	probably inactive leucine-rich repeat receptor-like protein kinase at5g48380-like	6.90317	11.9115	-0.787024	-2.48396	5e-05	0.00367897		-0.786572	0.00049321	0.0432571
PGSC0003DMG402003620	Conserved gene of unknown function	PREDICTED: uncharacterized protein LOC102604666	1.96574	3.98207	-1.01845	-2.97543	0.00015	0.00974267		-1.0048	0.000495264	0.0432571
PGSC0003DMG400005245	Caspase	metacaspase 1	21.5542	34.8005	-0.691139	-2.54018	5e-05	0.00367897		-0.739218	0.000509828	0.0441987
PGSC0003DMG400026159	Ccd1	calcium-binding protein pbp1-like	8.03692	15.1592	-0.915479	-3.46013	5e-05	0.00367897		-0.918206	0.000517821	0.0445944
PGSC0003DMG400013016	Nucleotide binding protein	transducin family protein wd-40 repeat family protein isoform 1	17.2153	10.146	0.76278	2.72745	5e-05	0.00367897		0.733227	0.000528118	0.0451787
PGSC0003DMG401018380	Diacylglycerol kinase variant A	diacylglycerol kinase 5 isoform 1	17.1221	27.3334	-0.674805	-2.79836	0.0001	0.00697203		-0.757759	0.000529483	0.0451787
PGSC0003DMG400024755	Xyloglucan endotransglucosylase/hydrolase 1	xyloglucan endotransglucosylase hydrolase protein a	3.92911	1.86909	1.07187	2.92151	5e-05	0.00367897		1.04891	0.000529818	0.0451787
PGSC0003DMG400012974	Conserved gene of unknown function	regulator of vps4 activity in the mvb pathway	7.1838	12.3869	-0.785996	-2.69264	5e-05	0.00367897		-0.799529	0.000533928	0.0453804
PGSC0003DMG400008299	Chlorophyll a/b binding protein	light harvesting chlorophyll a b-binding protein	109.51	56.2526	0.961071	4.25899	5e-05	0.00367897		0.601086	0.000540203	0.0457641
PGSC0003DMG400027945	RIN4c protein	rpm1 interacting protein 4 transcript 2	16.1567	25.4842	-0.657471	-1.98418	0.0003	0.0168034		-0.783606	0.000545063	0.045877
PGSC0003DMG400014774	N-hydroxycinnamoyl-CoA:tyramine N-hydroxycinnamoyl transferase THT7-1	tyramine n-feruloyltransferase 4 11-like	5.57047	10.2944	-0.885989	-3.04452	0.00025	0.0144913		-0.867896	0.000560967	0.0467974
PGSC0003DMG401002164	Glutathione S-transferase	probable glutathione s-transferase-like	1.12551	2.42827	-1.10935	-2.66189	0.00055	0.0274175		-1.15003	0.000561978	0.0467974
PGSC0003DMG400018651	Amino acid transporter	lysine histidine transporter-like 8-like	59.7834	93.6646	-0.647759	-2.15465	0.00015	0.00974267		-0.66681	0.000564157	0.0467974
PGSC0003DMG400031454	UDP-glucose:glucosyltransferase		1.75971	3.6381	-1.04785	-2.81299	0.0003	0.0168034		-1.00507	0.000564995	0.0467974
PGSC0003DMG401005729	Wall-associated kinase	probable serine threonine-protein kinase at1g18390-like isoform x3	6.9772	12.4187	-0.831794	-2.6623	5e-05	0.00367897		-0.861539	0.000568877	0.0469694
PGSC0003DMG400005539	Hcr2-0A	receptor-like protein 12-like	2.01791	3.53874	-0.810374	-2.50206	0.00065	0.0312313		-0.810418	0.000576067	0.0474125
PGSC0003DMG400001406	ATP binding protein		0.738741	1.67265	-1.179	-2.54767	5e-05	0.00367897		-1.13409	0.000579285	0.0475269
PGSC0003DMG400009969	Lysine/histidine transporter	lysine histidine transporter-like 8-like	14.819	23.0451	-0.637012	-2.39377	0.00035	0.019279		-0.714621	0.000588866	0.0480752
PGSC0003DMG400016650	Expansin	expansin partial	7.993	3.82185	1.06447	2.79135	5e-05	0.00367897		0.931936	0.000589664	0.0480752
PGSC0003DMG400018129	Hydrolase	high-affinity nitrate transporter -like	20.0306	29.9428	-0.580003	-2.07308	0.00065	0.0312313		-0.758439	0.000594719	0.0481852

## Sheet: Premier_10h_PVYO
			Cufflinks output							NBP-Seq output
gene_id	gene description (PGSC)	gene description (Blast2GO)	FPKM_PVYO_10h	FPKM_control_10h	log2(fold_change) PVYO_over_control	test_stat	p_value	q_value		log2(fold_change) PVYO_over_control	p-value	q-value
PGSC0003DMG400020686	Gene of unknown function	---NA---	25.365	1.80956	3.80913	12.2873	5e-05	0.00429487		3.83996	3.69163e-26	9.70382e-22
PGSC0003DMG400009892	Prolyl endopeptidase	prolyl endopeptidase-like	45.0926	9.01623	2.32229	3.69191	5e-05	0.00429487		2.21455	2.21466e-24	2.91073e-20
PGSC0003DMG400020968	Flavonol 4'-sulfotransferase	flavonol 4 -sulfotransferase	68.1707	20.77	1.71465	3.3601	5e-05	0.00429487		1.8784	3.32321e-16	2.91179e-12
PGSC0003DMG400002880	Proline-rich protein	bifunctional inhibitor lipid-transfer protein seed storage 2s albumin superfamily protein	196.181	69.7993	1.4909	6.89529	5e-05	0.00429487		1.57966	3.02349e-15	1.98689e-11
PGSC0003DMG400008137	Glucosyltransferase	zeatin o-glucosyltransferase-like	18.9047	5.67125	1.73701	6.60105	5e-05	0.00429487		1.67606	3.52173e-13	1.85144e-09
PGSC0003DMG400021142	DWARF1/DIMINUTO	sterol reductase	468.393	230.505	1.02292	2.49585	5e-05	0.00429487		1.19065	8.739e-13	3.53567e-09
PGSC0003DMG400024452	Pyridoxal-dependent decarboxylase, C-terminal sheet domain containing protein	ornithine decarboxylase	5.6632	1.19514	2.24444	5.85673	5e-05	0.00429487		2.22668	9.41555e-13	3.53567e-09
PGSC0003DMG400025628	Pyridoxal-dependent decarboxylase, C-terminal sheet domain containing protein	ornithine decarboxylase	9.9907	2.68023	1.89823	6.13772	5e-05	0.00429487		1.84645	2.02976e-12	6.66927e-09
PGSC0003DMG400031236	Non-specific lipid-transfer protein	non-specific lipid transfer protein	5.61654	27.5964	-2.29673	-3.71637	5e-05	0.00429487		-2.04103	3.11609e-12	9.10107e-09
PGSC0003DMG400001377	MADS-box protein		1.18776	5.03619	-2.08409	-4.72493	5e-05	0.00429487		-2.11839	8.52165e-12	2.24e-08
PGSC0003DMG400012826	Auxin repressed/dormancy associated protein	auxin-repressed protein	2.02751	8.77431	-2.11358	-4.33323	5e-05	0.00429487		-2.13646	3.50525e-11	8.37628e-08
PGSC0003DMG400017203	Primary amine oxidase		1.58612	0.445415	1.83228	3.46722	5e-05	0.00429487		1.85296	6.66914e-11	1.46088e-07
PGSC0003DMG400000493	Carbonic anhydrase	carbonic anhydrase	980.597	1913.44	-0.964436	-2.97861	5e-05	0.00429487		-0.945958	3.10067e-10	6.26955e-07
PGSC0003DMG400018930	Proteinase inhibitor I4, serpin	transmembrane epididymal protein 1-like	81.5262	33.2472	1.29403	5.00962	5e-05	0.00429487		1.30864	5.60873e-10	1.01971e-06
PGSC0003DMG400012183	Endo-1,4-beta-glucanase		38.0708	15.8762	1.26182	2.73566	5e-05	0.00429487		1.37237	5.81893e-10	1.01971e-06
PGSC0003DMG400011751	2-oxoglutarate-dependent dioxygenase	hyoscyamine 6-dioxygenase-like	1121.13	587.504	0.932283	2.6525	5e-05	0.00429487		0.966147	1.38862e-09	2.14714e-06
PGSC0003DMG400014200	Flotillin-1	nodulin family protein	27.5944	10.7045	1.36616	4.82241	5e-05	0.00429487		1.28553	2.3554e-09	3.43967e-06
PGSC0003DMG400002028	Cytoplasmic small heat shock protein class I	pathogenesis-related leaf protein 4-like	29.6406	65.4261	-1.14229	-5.789	5e-05	0.00429487		-0.998973	3.67403e-09	4.82878e-06
PGSC0003DMG400002156	C-4 sterol methyl oxidase 2	sterol 4-alpha-methyl-oxidase 2-2	90.5703	38.9509	1.21738	4.76401	5e-05	0.00429487		1.2079	5.74045e-09	7.1854e-06
PGSC0003DMG400011752	Cellulose synthase	cellulose synthase	517.935	264.97	0.966942	3.21069	5e-05	0.00429487		0.941641	6.09906e-09	7.28726e-06
PGSC0003DMG400008492	Polygalacturonase inhibiting protein	polygalacturonase-inhibiting protein	68.7345	28.9544	1.24725	6.09566	5e-05	0.00429487		1.21128	7.43065e-09	8.06006e-06
PGSC0003DMG400000432	Glucosyltransferase	zeatin o-glucosyltransferase-like	46.2008	20.5637	1.16782	4.84246	5e-05	0.00429487		1.18428	7.66573e-09	8.06006e-06
PGSC0003DMG400024286	Ca2+ antiporter/cation exchanger	cation calcium exchanger 1-like	7.4901	2.71744	1.46274	5.27518	5e-05	0.00429487		1.47418	1.87208e-08	1.89268e-05
PGSC0003DMG400001149	Allene oxide synthase 2	allene oxide synthase	62.0019	28.3504	1.12894	5.09742	5e-05	0.00429487		1.1077	2.91728e-08	2.84013e-05
PGSC0003DMG400028331	Zeatin O-glucosyltransferase	zeatin o-glucosyltransferase-like	5.80725	2.13766	1.44182	4.54974	5e-05	0.00429487		1.47032	5.0186e-08	4.44095e-05
PGSC0003DMG400029195	Ferritin	ferritin- chloroplastic-like	25.8075	57.3641	-1.15236	-5.5193	5e-05	0.00429487		-1.15295	5.06843e-08	4.44095e-05
PGSC0003DMG400010470	Subtilase	subtilisin-like protease-like	37.9448	17.538	1.11342	4.85158	5e-05	0.00429487		1.06059	6.01795e-08	5.10284e-05
PGSC0003DMG400011311	Epoxide hydrolase 1	bifunctional epoxide hydrolase 2-like	15.4438	6.25539	1.30386	4.7851	5e-05	0.00429487		1.30927	7.06083e-08	5.80003e-05
PGSC0003DMG400018358	Tryptophan decarboxylase		3.58386	1.38942	1.36703	3.90151	5e-05	0.00429487		1.35933	8.26575e-08	6.58405e-05
PGSC0003DMG402019255	Pectinesterase	pectin methylesterase	16.7341	7.29486	1.19784	4.40575	5e-05	0.00429487		1.20074	2.0522e-07	0.000154126
PGSC0003DMG400030982	Polygalacturonase non-catalytic subunit AroGP3	probable polygalacturonase non-catalytic subunit jp650-like	10.2734	4.65465	1.14217	3.64912	5e-05	0.00429487		1.1973	2.96506e-07	0.000216499
PGSC0003DMG400010498	Photosystem II 5 kDa protein, chloroplast	photosystem ii 5 kda chloroplast	4.99037	13.7819	-1.46556	-5.34665	5e-05	0.00429487		-1.51722	3.5111e-07	0.00024944
PGSC0003DMG400017298	Xyloglucan endotransglucosylase-hydrolase XTH9		0.493136	2.04928	-2.05506	-4.18268	5e-05	0.00429487		-2.05247	3.77895e-07	0.000256237
PGSC0003DMG400027047	UPF0497 membrane protein	casp-like protein rcom_1206790-like	178.756	89.4103	0.999479	5.58668	5e-05	0.00429487		1.00302	3.80174e-07	0.000256237
PGSC0003DMG400025346	Voltage-dependent anion channel	mitochondrial outer membrane protein porin of 36 kda-like	14.6323	6.01327	1.28293	3.83747	5e-05	0.00429487		1.27426	4.12263e-07	0.000270918
PGSC0003DMG400025239	Beta-glucosidase	beta-glucosidase 12-like	23.3656	10.5945	1.14107	3.63334	5e-05	0.00429487		1.12913	5.19066e-07	0.000332679
PGSC0003DMG400024274	Cytochrome P450 monooxygenase	beta-amyrin 11-oxidase-like	201.305	101.452	0.988586	4.58582	5e-05	0.00429487		0.910688	5.31558e-07	0.000332679
PGSC0003DMG400030172	Aspartic proteinase oryzasin-1	aspartic proteinase oryzasin-1-like	37.692	18.3096	1.04166	4.05124	5e-05	0.00429487		1.03656	6.27668e-07	0.000383695
PGSC0003DMG400011749	UDP-galactose:solanidine galactosyltransferase	udp-glucose:solanidine glucosyltransferase	103.548	52.4002	0.982655	4.36	5e-05	0.00429487		0.943689	8.1671e-07	0.00048791
PGSC0003DMG400022750	HMG-CoA synthase	hydroxymethylglutaryl- synthase-like	69.8298	35.528	0.974886	4.50073	5e-05	0.00429487		0.958145	8.54953e-07	0.000499407
PGSC0003DMG400014029	Abhydrolase domain containing	lipase 1-like	32.6017	14.8213	1.13728	3.57062	5e-05	0.00429487		1.16379	8.83876e-07	0.000505078
PGSC0003DMG400030771	Alcohol dehydrogenase 3	alcohol dehydrogenase	7.57133	3.19385	1.24525	2.37938	0.0001	0.00773077		1.33575	9.53441e-07	0.000533237
PGSC0003DMG400018315	Gty37 protein	cell wall partial	4.99838	1.27513	1.97082	5.4466	5e-05	0.00429487		1.90689	9.74988e-07	0.000533928
PGSC0003DMG400021814	Conserved gene of unknown function	chlorophyllase-1-like	23.8269	11.0293	1.11125	4.64321	5e-05	0.00429487		1.13218	1.40032e-06	0.000751198
PGSC0003DMG400004252	Staygreen protein	senescence-inducible chloroplast stay-green protein	2.34168	1.02434	1.19285	2.26847	0.0001	0.00773077		1.64284	1.44809e-06	0.000761292
PGSC0003DMG400000735	Glucose-1-phosphate adenylyltransferase	adp-glucose pyrophosphorylase large subunit	168.598	91.8726	0.875881	3.3899	5e-05	0.00429487		0.855644	2.07806e-06	0.00107106
PGSC0003DMG400020137	Transmembrane BAX inhibitor motif-containing protein	glutamate binding protein	10.9948	4.58894	1.26059	4.79098	5e-05	0.00429487		1.32757	2.56306e-06	0.00129563
PGSC0003DMG400004158	Ca2+ antiporter/cation exchanger		19.1506	9.7656	0.971609	4.14383	5e-05	0.00429487		1.06213	2.72533e-06	0.00135166
PGSC0003DMG400029569	Proline-rich protein	14 kda proline-rich	705.484	396.177	0.832468	5.74621	5e-05	0.00429487		0.835988	2.85614e-06	0.00139031
PGSC0003DMG400012126	MYB transcription factor MYB185	mybpa1 protein	7.30874	2.73387	1.41868	4.20878	5e-05	0.00429487		1.33184	2.96019e-06	0.00141476
PGSC0003DMG400018104	Cell division cycle protein 48	cell division cycle protein 48 homolog	11.0352	21.5981	-0.968792	-4.09257	5e-05	0.00429487		-0.973543	3.02173e-06	0.00141838
PGSC0003DMG400004170	Asparagine synthetase [glutamine-hydrolyzing]		62.5312	33.9575	0.880846	3.46599	5e-05	0.00429487		0.911505	3.20707e-06	0.00147897
PGSC0003DMG400022217	Inducible plastid-lipid associated protein	ribonuclease uk114-like	107.608	43.6697	1.30108	5.75954	0.0006	0.03216		0.995635	3.43119e-06	0.00155504
PGSC0003DMG400013439	Aspartic proteinase oryzasin-1	aspartic proteinase oryzasin-1-like	12.7224	5.42042	1.23089	4.33123	5e-05	0.00429487		1.14848	3.60694e-06	0.00160699
PGSC0003DMG400011031	UDP-glucuronosyltransferase	udp-glycosyltransferase 76e1-like	6.15073	2.63192	1.22464	3.88161	5e-05	0.00429487		1.17958	3.78931e-06	0.0016601
PGSC0003DMG401010822	MYC1,MYC2,Transcription factor	transcription factor myc2-like	17.79	10.9458	0.700689	2.96533	5e-05	0.00429487		0.948838	4.48896e-06	0.00192642
PGSC0003DMG400022535	Lactoylglutathione lyase	lactoylglutathione lyase	21.0802	8.99599	1.22853	5.35181	5e-05	0.00429487		1.2364	4.54379e-06	0.00192642
PGSC0003DMG400018064	Cytochrome P450 92B1	flavonoid 3 -monooxygenase-like	2.09699	0.749106	1.48508	3.20464	5e-05	0.00429487		1.55987	4.96521e-06	0.00207168
PGSC0003DMG400020315	Glycerol-3-phosphate acyltransferase 6	glycerol-3-phosphate 2-o-acyltransferase 6-like	38.7546	18.8467	1.04006	5.02583	5e-05	0.00429487		0.950046	5.25137e-06	0.00215684
PGSC0003DMG400011746	Pectinesterase	probable pectinesterase 8-like	7.31287	2.99665	1.28709	2.20826	5e-05	0.00429487		1.38745	5.80664e-06	0.0023482
PGSC0003DMG400013485	ATP-citrate synthase	atp-citrate synthase alpha chain protein 2-like	6.30028	3.05954	1.0421	3.66769	5e-05	0.00429487		1.03992	6.00112e-06	0.00239008
PGSC0003DMG400012987	Threonine dehydratase biosynthetic, chloroplastic	threonine dehydratase chloroplastic-like	351.86	208.751	0.753218	2.96188	5e-05	0.00429487		0.754027	6.31683e-06	0.00245799
PGSC0003DMG400036797	Subtilase	subtilisin-like protease-like	3.64345	1.75803	1.05135	3.08874	5e-05	0.00429487		1.03976	6.35864e-06	0.00245799
PGSC0003DMG401007810	Transcription factor RF2a	transcription factor rf2a-like	1.72911	0.573934	1.59107	3.35831	5e-05	0.00429487		1.69188	6.49753e-06	0.00247527
PGSC0003DMG402003479	Oxidoreductase, 2OG-Fe(II) oxygenase family protein	probable 2-oxoglutarate-dependent dioxygenase -like	212.785	118.821	0.840607	3.46774	5e-05	0.00429487		0.825281	6.9698e-06	0.00261726
PGSC0003DMG400008801	Eukaryotic translation initiation factor 2 gamma subunit	eukaryotic translation initiation factor 2 subunit 3-like	6.52923	3.04663	1.0997	3.36748	5e-05	0.00429487		1.10875	8.28938e-06	0.00306894
PGSC0003DMG400029418	Tetracycline transporter	hippocampus abundant transcript-like protein 1-like	7.35645	2.83809	1.37409	2.35986	0.00085	0.0417726		1.36177	8.52246e-06	0.00308507
PGSC0003DMG400028207	Peptidase C14, caspase catalytic subunit p20	latex-abundant family protein	11.7588	5.34186	1.13833	4.09555	5e-05	0.00429487		1.14249	8.56767e-06	0.00308507
PGSC0003DMG400000431	Glucosyltransferase	zeatin o-glucosyltransferase-like	2.22644	0.97607	1.18968	2.87676	5e-05	0.00429487		1.18892	8.86049e-06	0.00314739
PGSC0003DMG400021095	Gibberellin 2-oxidase 1		2.20916	0.772077	1.51668	3.65539	5e-05	0.00429487		1.59516	9.13335e-06	0.00320106
PGSC0003DMG400012839	Non-specific lipid-transfer protein	non-specific lipid transfer protein	669.553	1118.5	-0.740295	-4.45992	5e-05	0.00429487		-0.761465	9.76049e-06	0.00337584
PGSC0003DMG402022640	Two-component sensor protein histidine protein kinase	two-component response regulator arr4	4.35815	9.727	-1.15828	-3.76014	5e-05	0.00429487		-1.20594	1.05565e-05	0.00360375
PGSC0003DMG400009570	MYB transcription factor	transcription factor myb1r1	12.556	6.12744	1.03502	2.59997	5e-05	0.00429487		1.1503	1.08882e-05	0.00366931
PGSC0003DMG400001374	Cytochrome P450 85A1	6-deoxocastasterone oxidase	58.7669	31.3789	0.905209	4.38959	5e-05	0.00429487		0.878384	1.13184e-05	0.00376601
PGSC0003DMG400007909	Zeatin O-glucosyltransferase	zeatin o-glucosyltransferase-like	8.29776	3.93415	1.07667	3.67655	5e-05	0.00429487		1.10069	1.25839e-05	0.00409241
PGSC0003DMG400000079	BCL-2-associated athanogene 6	bag family molecular chaperone regulator 6-like	146.123	242.489	-0.730736	-2.46612	5e-05	0.00429487		-0.701924	1.26107e-05	0.00409241
PGSC0003DMG400002800	Nicotianamine synthase		32.3841	60.6762	-0.905845	-4.56038	5e-05	0.00429487		-0.893362	1.49335e-05	0.00478711
PGSC0003DMG400013599	Conserved gene of unknown function	low quality protein: cytoplasmic-like	5.24732	12.9689	-1.3054	-4.30487	5e-05	0.00429487		-1.29593	1.57013e-05	0.00497257
PGSC0003DMG400003666	Senescence-associated protein	senescence-associated protein	20.8905	10.7374	0.960202	4.39677	5e-05	0.00429487		1.00112	1.60868e-05	0.00503402
PGSC0003DMG400019243	Conserved gene of unknown function	calcium-binding protein pbp1-like	26.7407	12.8865	1.05318	4.90835	5e-05	0.00429487		1.10852	1.63358e-05	0.00505181
PGSC0003DMG402029471	Calcium ion binding protein	probable peroxygenase 4-like	23.123	11.5903	0.996411	3.43674	5e-05	0.00429487		1.00231	1.69657e-05	0.00518559
PGSC0003DMG400005269	Glucose-6-phosphate/phosphate translocator 2	glucose-6-phosphate phosphate translocator 2	18.0594	8.61661	1.06756	4.57818	5e-05	0.00429487		0.978716	1.97858e-05	0.00597805
PGSC0003DMG400029080	LOB domain-containing protein	lob domain-containing protein 15-like	5.28267	2.26276	1.22318	2.71279	5e-05	0.00429487		1.39046	2.02777e-05	0.00602072
PGSC0003DMG400019517	Chitin-binding lectin 1	agglutinin isolectin i precursor	2506.73	1551.33	0.692301	4.2522	5e-05	0.00429487		0.693224	2.25605e-05	0.00651675
PGSC0003DMG400028267	Cellulose synthase-like A1	glucomannan 4-beta-mannosyltransferase 9-like	4.4394	1.81811	1.28793	2.23346	0.00015	0.0109239		1.16816	2.31557e-05	0.00656974
PGSC0003DMG400012763	C-4 sterol methyl oxidase	sterol-4alpha-methyl oxidase 1-1 family protein	139.424	73.767	0.918431	4.65169	5e-05	0.00429487		0.809084	2.32438e-05	0.00656974
PGSC0003DMG400011740	SGA	udp-glucose:solanidine glucosyltransferase	183.287	105.905	0.791334	3.43442	5e-05	0.00429487		0.758762	2.4869e-05	0.00695432
PGSC0003DMG400002722	Cellulose synthase-like A1	glucomannan 4-beta-mannosyltransferase 9-like	1.78074	0.658889	1.43437	3.49535	5e-05	0.00429487		1.38003	2.51703e-05	0.0069645
PGSC0003DMG400004698	Aldehyde dehydrogenase	aldehyde dehydrogenase 22a1-like	62.032	34.9427	0.828022	3.29617	5e-05	0.00429487		0.817708	2.72432e-05	0.00745267
PGSC0003DMG400023922	Cytoplasmic small heat shock protein class I	pathogenesis-related leaf protein 4-like	36.7654	70.9155	-0.947752	-5.32969	5e-05	0.00429487		-0.911248	2.75017e-05	0.00745267
PGSC0003DMG400009514	Kunitz-type protease inhibitor	kunitz-type protease inhibitor precursor	95.093	52.1503	0.866664	4.35368	5e-05	0.00429487		0.875406	3.06329e-05	0.00813349
PGSC0003DMG400016711	Homeobox protein knotted-1-like LET6		3.38605	1.38344	1.29134	3.35924	5e-05	0.00429487		1.23292	3.64294e-05	0.00957584
PGSC0003DMG400023016	Conserved gene of unknown function	PREDICTED: uncharacterized protein LOC102580837	6.14004	2.92073	1.07192	2.43854	5e-05	0.00429487		1.24722	4.04036e-05	0.0105081
PGSC0003DMG400016442	Aspartic proteinase	aspartic proteinase	5.5532	2.63794	1.07391	3.46347	5e-05	0.00429487		1.06809	4.07756e-05	0.0105081
PGSC0003DMG400019119	Oxidoreductase	leucoanthocyanidin dioxygenase-like	7.03792	3.26526	1.10795	3.67935	5e-05	0.00429487		1.05579	4.57974e-05	0.0115753
PGSC0003DMG400026586	Cytochrome P450	cytochrome p450	13.5343	8.06116	0.747561	2.92855	5e-05	0.00429487		0.686603	4.71384e-05	0.0118008
PGSC0003DMG400000296	Ceramide glucosyltransferase	nucleotide-diphospho-sugar transferases superfamily protein	6.73835	3.32061	1.02095	3.23838	5e-05	0.00429487		1.01812	4.78019e-05	0.0118198
PGSC0003DMG400012111	Granule-bound starch synthase 1, chloroplastic/amyloplastic	granule-bound starch synthase i	243.101	150.308	0.693634	2.70574	5e-05	0.00429487		0.692011	4.81138e-05	0.0118198
PGSC0003DMG400024281	Gamma aminobutyrate transaminase isoform2	uncharacterized aminotransferase y4ub-like	960.84	598.985	0.681776	2.76522	0.00025	0.0161058		0.652589	4.96541e-05	0.0120853
PGSC0003DMG400035370	Glucosyltransferase	zeatin o-glucosyltransferase-like	11.2489	6.12709	0.87651	3.31883	5e-05	0.00429487		0.952612	5.05862e-05	0.0121992
PGSC0003DMG400032792	Calmodulin-binding protein	calmodulin binding	2.88708	6.14642	-1.09014	-2.68762	5e-05	0.00429487		-1.07069	6.04639e-05	0.0141907
PGSC0003DMG400018359	Tryptophan decarboxylase		2.14315	0.980899	1.12756	2.82219	0.0003	0.0186687		1.05749	6.21537e-05	0.0144582
PGSC0003DMG400021416	Conserved gene of unknown function	PREDICTED: uncharacterized protein LOC101262066	1.46498	3.33477	-1.18671	-3.01312	5e-05	0.00429487		-1.14009	6.50471e-05	0.0149985
PGSC0003DMG400005960	Glucosyltransferase		13.9052	7.12345	0.964976	3.83384	5e-05	0.00429487		0.945097	6.72168e-05	0.0152795
PGSC0003DMG400042218	Conserved gene of unknown function	low quality protein: cytoplasmic-like	6.72958	19.0549	-1.50157	-5.8366	5e-05	0.00429487		-1.26442	6.74282e-05	0.0152795
PGSC0003DMG400032208	Oxidoreductase, 2OG-Fe(II) oxygenase family protein	probable 2-oxoglutarate-dependent dioxygenase -like	70.6846	38.2475	0.88603	3.57426	5e-05	0.00429487		0.807266	7.49887e-05	0.0168475
PGSC0003DMG400024289	Reticuline oxidase	reticuline oxidase	6.08728	3.00272	1.01953	3.31688	5e-05	0.00429487		1.01997	7.86852e-05	0.0175281
PGSC0003DMG400031271	AAA ATPase	atp binding	46.6335	79.1114	-0.762519	-3.51073	5e-05	0.00429487		-0.752336	8.1305e-05	0.0179595
PGSC0003DMG400011750	Cytochrome P-450	cytochrome p450	324.365	204.508	0.665461	2.15884	0.00035	0.0211261		0.672875	8.52753e-05	0.0185761
PGSC0003DMG400025537	Non-specific lipid-transfer protein	lipid transfer protein	10.2179	4.07369	1.32669	4.457	5e-05	0.00429487		1.21818	8.55095e-05	0.0185761
PGSC0003DMG400030341	17.6 kDa class I heat shock protein	class i small heat shock protein	18.1618	34.0838	-0.908179	-4.0739	5e-05	0.00429487		-0.901253	8.83944e-05	0.0190454
PGSC0003DMG400014850	Proline-rich protein	14 kda proline-rich protein	156.24	90.8176	0.78272	5.24512	5e-05	0.00429487		0.794389	9.04766e-05	0.0193355
PGSC0003DMG400022936	AAA ATPase	probable mitochondrial chaperone bcs1-a-like	3.70053	7.49252	-1.01772	-3.53577	5e-05	0.00429487		-0.927649	9.13124e-05	0.0193568
PGSC0003DMG400028809	2-oxoglutarate-dependent dioxygenase	1-aminocyclopropane-1-carboxylate oxidase homolog	7.61275	3.62979	1.06853	3.08535	5e-05	0.00429487		1.00254	0.000108061	0.0225436
PGSC0003DMG400008620	Gene of unknown function	---NA---	7.02118	19.1659	-1.44876	-3.30639	5e-05	0.00429487		-1.43539	0.000110184	0.0226312
PGSC0003DMG400010771	Pectate lyase	pectate lyase	91.0983	53.7089	0.762263	3.86349	5e-05	0.00429487		0.752491	0.000110203	0.0226312
PGSC0003DMG402008909	Metallothionein,Metallothionein type 2 B	type 2 metallothionein	1116.42	1622.03	-0.538921	-2.44804	0.00045	0.0258429		-0.619979	0.000121729	0.0248044
PGSC0003DMG400002108	Glycine-rich protein TomR2	---NA---	8.75977	4.20313	1.05943	3.34926	5e-05	0.00429487		1.03695	0.000128406	0.0257656
PGSC0003DMG400004078	Conserved gene of unknown function	duf246 domain-containing protein at1g04910-like	4.27354	2.21595	0.947506	2.91208	5e-05	0.00429487		0.976693	0.000133017	0.0264885
PGSC0003DMG400024438	Hcr2-p3	receptor-like protein kinase	5.34898	8.57714	-0.681233	-2.74824	5e-05	0.00429487		-0.951223	0.000134713	0.0266246
PGSC0003DMG400006086	Serine-threonine protein kinase, plant-type		11.1552	18.3398	-0.717262	-3.13806	5e-05	0.00429487		-0.744664	0.000147591	0.0287046
PGSC0003DMG400010215	Cysteine protease	cysteine protease	30.2438	54.2123	-0.841981	-4.13507	5e-05	0.00429487		-0.83727	0.000148514	0.0287046
PGSC0003DMG400010221	Phospholipase A1	phospholipase a1-iigamma-like	100.378	60.2224	0.737071	3.63575	5e-05	0.00429487		0.718551	0.000176758	0.0339144
PGSC0003DMG400012436	Transcription factor RF2a	transcription factor rf2b	18.1433	9.22974	0.975075	3.17684	5e-05	0.00429487		0.888022	0.000185807	0.0352981
PGSC0003DMG400004876	Conserved gene of unknown function	core-2 i-branching beta- -n-acetylglucosaminyltransferase family protein	2.32007	4.93578	-1.08911	-2.50891	5e-05	0.00429487		-1.05574	0.000186656	0.0352981
PGSC0003DMG400024106	Auxin-induced protein 5NG4	auxin-induced protein 5ng4-like	1.56267	0.455245	1.7793	3.0235	0.0009	0.0432775		1.64636	0.000203796	0.0382641
PGSC0003DMG400024770	Conserved gene of unknown function	f-box protein pp2-b15-like	2.94448	1.21414	1.27808	2.39084	5e-05	0.00429487		1.27065	0.000206145	0.0384307
PGSC0003DMG400013428	Conserved gene of unknown function	isoform 1	0.546464	0.187001	1.54708	2.6277	0.0005	0.0279944		1.62449	0.000208832	0.0386574
PGSC0003DMG400026332	NAC-domain protein	nac domain-containing protein 90-like	15.2093	28.1603	-0.888709	-3.00993	5e-05	0.00429487		-0.847361	0.00021373	0.0392875
PGSC0003DMG400019538	42kDa chitin-binding protein	agglutinin isolectin 3-like	89.6345	52.5285	0.770954	4.24016	5e-05	0.00429487		0.749279	0.000216365	0.0394956
PGSC0003DMG400019611	Pectin methylesterase 1	probable pectinesterase pectinesterase inhibitor 34-like	273.667	183.713	0.574968	2.11346	0.0002	0.0135354		0.633005	0.000219448	0.0397821
PGSC0003DMG400000101	Triacylglycerol lipase	alpha beta-hydrolases superfamily protein	7.95218	4.4678	0.831786	2.4281	0.0001	0.00773077		0.895702	0.000222098	0.0398895
PGSC0003DMG400029207	WRKY transcription factor 6	wrky transcription factor 6	118.491	192.149	-0.697448	-2.80678	5e-05	0.00429487		-0.693306	0.000223217	0.0398895
PGSC0003DMG400015348	Conserved gene of unknown function	receptor-like protein 12-like	3.08579	6.03606	-0.967967	-3.14976	0.00025	0.0161058		-0.948426	0.000231198	0.0407602
PGSC0003DMG400002943	Microsomal omega-6-desaturase	omega-6 fatty acid endoplasmic reticulum isozyme 2-like	12.1575	20.943	-0.784622	-3.60817	5e-05	0.00429487		-0.839373	0.000232596	0.0407602
PGSC0003DMG400019319	Type I inositol polyphosphate 5-phosphatase	type i inositol -trisphosphate 5-phosphatase cvp2-like	22.2627	13.341	0.738762	3.0025	5e-05	0.00429487		0.754963	0.000243514	0.0423908
PGSC0003DMG400004596	Soluble diacylglycerol acyltransferase	soluble diacylglycerol acyltransferase	44.964	28.7531	0.645053	2.27251	5e-05	0.00429487		0.751886	0.000252082	0.0435936
PGSC0003DMG400025182	Cytochrome c biogenesis protein family	cytochrome c biogenesis protein chloroplastic-like	3.07016	1.5108	1.023	2.65512	5e-05	0.00429487		1.04669	0.000265522	0.0456177
PGSC0003DMG400031770	Conserved gene of unknown function	nb-lrr type disease resistance protein	2.14453	0.910913	1.23528	3.01974	5e-05	0.00429487		1.16993	0.000280018	0.0477958

## Sheet: Premier_4h_PVYNTN
			Cufflinks output							NBP-Seq output
gene_id	gene description (PGSC)	gene description (Blast2GO)	FPKM_PVYNTN_4h	FPKM_control_4h	log2(fold_change) PVYNTN_over_control	test_stat	p_value	q_value		log2(fold_change) PVYO_over_control	p-value	q-value
PGSC0003DMG400026384	Conserved gene of unknown function,F-box family protein,Serine/threonine protein kinase family protein	probable receptor-like protein kinase at1g67000-like	4.96975	12.233	-1.29954	-3.7589	5e-05	0.00371754		-1.2124	6.18817e-06	0.00128658
PGSC0003DMG402020132	Non-specific lipid-transfer protein	non-specific lipid-transfer protein at2g13820-like	26.8957	2.77963	3.27441	10.7352	5e-05	0.00371754		3.09884	5.10304e-25	1.31521e-20
PGSC0003DMG402020132	Non-specific lipid-transfer protein	non-specific lipid-transfer protein at2g13820-like	26.8957	2.77963	3.27441	10.7352	5e-05	0.00371754		3.09884	5.10304e-25	1.31521e-20
PGSC0003DMG400011282	Tryptophan synthase beta chain	tryptophan synthase beta chain chloroplastic-like	9.34572	49.7496	-2.41231	-9.05683	5e-05	0.00371754		-2.428	4.00693e-21	5.16353e-17
PGSC0003DMG400031731	Feruloyl transferase	omega-hydroxypalmitate o-feruloyl transferase-like	8.76484	1.36824	2.6794	6.18091	5e-05	0.00371754		2.8368	2.22019e-20	1.90736e-16
PGSC0003DMG400007387	MRNA, 1346 bp sequence	probable wrky transcription factor 40-like	9.88301	52.1004	-2.39827	-7.10455	5e-05	0.00371754		-2.48224	2.02159e-19	1.30256e-15
PGSC0003DMG400029623	Salicylic acid/benzoic acid carboxyl methyltransferase	s-adenosyl-l-methionine:salicylic acid carboxyl methyltransferase	11.7412	57.3446	-2.28807	-5.85584	5e-05	0.00371754		-2.24713	9.20348e-18	4.74403e-14
PGSC0003DMG402013388	Protease inhibitor/seed storage/lipid transfer protein family protein	non-specific lipid-transfer protein at5g64080-like	13.3985	2.15751	2.63463	4.83251	5e-05	0.00371754		2.6695	2.11064e-17	9.06626e-14
PGSC0003DMG402013388	Protease inhibitor/seed storage/lipid transfer protein family protein	non-specific lipid-transfer protein at5g64080-like	13.3985	2.15751	2.63463	4.83251	5e-05	0.00371754		2.6695	2.11064e-17	9.06626e-14
PGSC0003DMG400020334	Prephenate dehydrogenase	arogenate dehydrogenase chloroplastic-like	4.51971	22.1747	-2.29461	-8.46563	5e-05	0.00371754		-2.35704	5.59829e-16	2.06121e-12
PGSC0003DMG400016733	Acyl:coa ligase acetate-coa synthetase	butyrate-- ligase peroxisomal-like	3.74446	14.5978	-1.96292	-6.54389	5e-05	0.00371754		-1.96788	2.85775e-15	9.20659e-12
PGSC0003DMG400025266	Conserved gene of unknown function	---NA---	11.5307	55.5479	-2.26826	-10.8043	5e-05	0.00371754		-2.36923	6.45661e-15	1.84896e-11
PGSC0003DMG400021152	Alcohol dehydrogenase	probable cinnamyl alcohol dehydrogenase 6-like	34.1064	118.303	-1.79438	-7.08903	5e-05	0.00371754		-1.83817	7.44154e-15	1.91791e-11
PGSC0003DMG400021265	BCS1 protein	mitochondrial chaperone bcs1	5.78285	23.7259	-2.03661	-6.31356	5e-05	0.00371754		-2.08529	2.8179e-14	6.60233e-11
PGSC0003DMG400030918	Dicyanin	dicyanin precursor	9.55337	1.99253	2.26141	7.08702	5e-05	0.00371754		2.21968	3.31145e-14	7.11217e-11
PGSC0003DMG400016723	Acyl:coa ligase acetate-coa synthetase		8.04641	28.6791	-1.83359	-6.43288	5e-05	0.00371754		-1.8635	4.0506e-14	8.03047e-11
PGSC0003DMG400012547	ATP-binding cassette transporter	abc transporter g family member 11-like	48.5862	146.643	-1.59369	-5.47301	5e-05	0.00371754		-1.6236	1.26673e-13	2.33196e-10
PGSC0003DMG400031457	Phenylalanine ammonia-lyase 1	phenylalanine ammonia-lyase	16.4534	63.5209	-1.94885	-7.10264	5e-05	0.00371754		-1.72606	3.44574e-13	5.92047e-10
PGSC0003DMG400003308	Cytochrome P450	cytochrome p450	0.55891	4.18248	-2.90367	-4.75827	5e-05	0.00371754		-2.72455	6.35703e-13	1.024e-09
PGSC0003DMG402011252	Linalool synthase	( )-nerolidol synthase chloroplastic mitochondrial-like	4.86974	19.1195	-1.97313	-7.10596	5e-05	0.00371754		-1.98132	6.86829e-13	1.04127e-09
PGSC0003DMG400002880	Proline-rich protein	bifunctional inhibitor lipid-transfer protein seed storage 2s albumin superfamily protein	24.9071	79.0315	-1.66587	-5.40822	5e-05	0.00371754		-1.83505	1.38708e-12	1.98607e-09
PGSC0003DMG400031140	WRKY transcription factor	probable wrky transcription factor 51-like	32.5758	98.2704	-1.59296	-7.43849	5e-05	0.00371754		-1.69108	5.35307e-12	6.93743e-09
PGSC0003DMG400011981	Gene of unknown function	---NA---	1.75846	10.7095	-2.60651	-7.40161	5e-05	0.00371754		-2.64677	5.38348e-12	6.93743e-09
PGSC0003DMG400029640	Glycine-rich protein like	PREDICTED: uncharacterized protein LOC101254035	1.7921	11.4077	-2.67028	-7.86988	5e-05	0.00371754		-2.5559	6.96954e-12	8.55362e-09
PGSC0003DMG402007388	MRNA, 1346 bp sequence	probable wrky transcription factor 40-like	33.9322	95.7651	-1.49685	-5.07906	5e-05	0.00371754		-1.59118	1.07732e-11	1.25219e-08
PGSC0003DMG402007388	MRNA, 1346 bp sequence	probable wrky transcription factor 40-like	33.9322	95.7651	-1.49685	-5.07906	5e-05	0.00371754		-1.59118	1.07732e-11	1.25219e-08
PGSC0003DMG400032259	Protease inhibitor	non-specific lipid-transfer protein at2g13820-like	4.13897	0.550951	2.90928	4.19564	5e-05	0.00371754		2.88042	1.11747e-11	1.25219e-08
PGSC0003DMG400027914	Ascorbate oxidase	l-ascorbate oxidase-like	1.14374	4.71584	-2.04375	-4.36864	5e-05	0.00371754		-1.85561	1.70538e-11	1.77733e-08
PGSC0003DMG400005401	Sigma factor binding protein 1	sigma factor binding protein chloroplastic-like	3.95641	16.8677	-2.092	-7.17091	5e-05	0.00371754		-2.05498	1.72402e-11	1.77733e-08
PGSC0003DMG400025267	Conserved gene of unknown function	---NA---	2.5822	14.1387	-2.45297	-7.81801	5e-05	0.00371754		-2.43494	2.01272e-11	1.99515e-08
PGSC0003DMG400032272	N-acetyltransferase	uncharacterized n-acetyltransferase p20-like	15.5231	51.2875	-1.72419	-7.03685	5e-05	0.00371754		-1.73643	2.25256e-11	2.15019e-08
PGSC0003DMG400033590	Periaxin	periaxin-like	5.7646	1.26264	2.19078	5.55845	5e-05	0.00371754		2.01346	6.08209e-11	5.59835e-08
PGSC0003DMG400033591	Periaxin	periaxin-like isoform x2	4.51472	1.01295	2.15608	5.39319	5e-05	0.00371754		2.05772	9.25181e-11	7.94823e-08
PGSC0003DMG400033589	Periaxin	periaxin-like	3.48061	0.612278	2.50708	5.19279	5e-05	0.00371754		2.36815	1.69329e-10	1.40616e-07
PGSC0003DMG400017432	Multidrug resistance-associated protein 2, 6 (Mrp2, 6), abc-transoprter	abc transporter c family member 3-like	3.24813	9.91111	-1.60943	-5.63038	5e-05	0.00371754		-1.62672	1.7459e-10	1.40616e-07
PGSC0003DMG402026177	MYB domain class transcription factor	myb-related protein myb4-like	0.348782	2.63038	-2.91488	-4.7524	0.0006	0.027675		-3.40372	1.96186e-10	1.52967e-07
PGSC0003DMG400032273	N-acetyltransferase	uncharacterized n-acetyltransferase p20-like	3.19821	12.9771	-2.02063	-6.36808	5e-05	0.00371754		-2.06935	2.01795e-10	1.52967e-07
PGSC0003DMG400017231	Transcription factor TSRF1	ethylene-responsive transcription factor 1b	1.82606	8.37865	-2.19799	-6.02696	5e-05	0.00371754		-2.19773	2.39265e-10	1.76188e-07
PGSC0003DMG401011252	Linalool synthase	( )-nerolidol synthase chloroplastic mitochondrial-like	7.47811	22.2844	-1.57529	-5.99312	5e-05	0.00371754		-1.68549	3.51229e-10	2.51451e-07
PGSC0003DMG400005515	Ascorbate oxidase	l-ascorbate oxidase	1.2349	3.47112	-1.49101	-3.25022	5e-05	0.00371754		-1.78003	4.16931e-10	2.90421e-07
PGSC0003DMG400015873	Conserved gene of unknown function	nrrh1-like protein	12.8703	42.494	-1.72322	-7.1034	5e-05	0.00371754		-1.77088	5.54503e-10	3.76085e-07
PGSC0003DMG400024781	GRAS4	scarecrow-like protein 14	1.80535	6.32365	-1.80848	-5.34184	5e-05	0.00371754		-1.81027	1.15209e-09	7.61354e-07
PGSC0003DMG400015492	ATP binding protein	probable mitochondrial chaperone bcs1-a-like	5.51077	16.3845	-1.572	-5.47786	5e-05	0.00371754		-1.57837	2.17884e-09	1.36964e-06
PGSC0003DMG400008267	CYP72A54	secologanin synthase-like	18.5629	48.3302	-1.3805	-5.50309	5e-05	0.00371754		-1.44066	2.49548e-09	1.53134e-06
PGSC0003DMG400011633	WRKY-type transcription factor	probable wrky transcription factor 33-like	8.0531	23.298	-1.53259	-4.74725	5e-05	0.00371754		-1.55868	3.05878e-09	1.83335e-06
PGSC0003DMG400024770	Conserved gene of unknown function	f-box protein pp2-b15-like	7.31215	21.621	-1.56406	-4.49587	5e-05	0.00371754		-1.62871	8.44873e-09	4.94885e-06
PGSC0003DMG400015214	Conserved gene of unknown function	protein ndr1-like	2.60183	0.441555	2.55886	4.82638	5e-05	0.00371754		2.5502	8.72916e-09	4.99948e-06
PGSC0003DMG400011016	Soul heme-binding family protein	heme-binding-like protein chloroplastic-like	13.4376	38.2328	-1.50854	-5.69628	5e-05	0.00371754		-1.46887	2.36186e-08	1.32331e-05
PGSC0003DMG402023624	Kinase interacting protein 1	intracellular protein transport protein uso1-like	0.224194	0.974835	-2.12041	-4.12983	5e-05	0.00371754		-2.1964	2.79184e-08	1.49904e-05
PGSC0003DMG400002181	Ert1	probable glutathione s-transferase-like	11.8795	36.3379	-1.613	-7.35441	5e-05	0.00371754		-1.65234	3.01749e-08	1.58714e-05
PGSC0003DMG400001075	Hsr201 protein	benzyl alcohol o-benzoyltransferase-like	82.3626	186.36	-1.17803	-4.46606	5e-05	0.00371754		-1.17353	3.75969e-08	1.93797e-05
PGSC0003DMG403011252	Linalool synthase	( )-nerolidol synthase chloroplastic mitochondrial-like	1.921	7.35369	-1.93661	-5.745	5e-05	0.00371754		-1.82103	4.33491e-08	2.19066e-05
PGSC0003DMG400010724	ERF transcription factor 4		2.85264	9.90996	-1.79658	-5.77576	5e-05	0.00371754		-1.81237	4.55236e-08	2.23004e-05
PGSC0003DMG400029624	S-adenosyl-L-methionine: salicylic acid carboxyl methyltransferase	s-adenosyl-l-methionine:salicylic acid carboxyl methyltransferase	69.682	161.792	-1.21528	-3.45489	5e-05	0.00371754		-1.21888	4.59674e-08	2.23004e-05
PGSC0003DMG400027338	UDP-glucose:glucosyltransferase	cyanidin-3-o-glucoside 2-o-glucuronosyltransferase-like	1.3327	4.63717	-1.79889	-4.67308	5e-05	0.00371754		-1.96661	4.67241e-08	2.23004e-05
PGSC0003DMG400022893	Elicitor-inducible cytochrome P450	flavonoid 3 -monooxygenase-like	80.7636	173.783	-1.10551	-4.20702	5e-05	0.00371754		-1.1443	5.61897e-08	2.63305e-05
PGSC0003DMG400015601	UDP-glucose:glucosyltransferase		36.0724	81.3514	-1.17327	-3.67005	5e-05	0.00371754		-1.23964	9.89003e-08	4.55171e-05
PGSC0003DMG400023523	Histone H4	histone h4	53.4931	20.7142	1.36873	6.66884	5e-05	0.00371754		1.38626	1.19894e-07	5.42112e-05
PGSC0003DMG400014954	Cytochrome P450	cytochrome p450	1.62276	5.30277	-1.7083	-5.00804	5e-05	0.00371754		-1.69188	1.22818e-07	5.45758e-05
PGSC0003DMG400005030	Linalool synthase		5.15809	12.7994	-1.31117	-5.01855	5e-05	0.00371754		-1.39983	1.25339e-07	5.4752e-05
PGSC0003DMG400004860	Auxin-regulated dual specificity cytosolic kinase	receptor-like protein kinase at1g72540-like	6.99027	18.558	-1.40862	-4.66624	5e-05	0.00371754		-1.40904	1.32996e-07	5.65205e-05
PGSC0003DMG400012201	Potassium channel tetramerization domain-containing protein	btb poz domain-containing protein at5g41330-like	4.41108	11.7877	-1.41808	-5.0139	5e-05	0.00371754		-1.46367	1.33774e-07	5.65205e-05
PGSC0003DMG400004087	DNA binding protein		85.8786	173.803	-1.01709	-3.57566	5e-05	0.00371754		-1.15239	1.81416e-07	7.54136e-05
PGSC0003DMG400010022	Patatin 3		29.8803	69.9006	-1.22611	-2.67713	5e-05	0.00371754		-1.24929	2.17472e-07	8.89668e-05
PGSC0003DMG400014771	Tyramine hydroxycinnamoyl transferase	tyramine n-feruloyltransferase 4 11-like	30.2967	68.8426	-1.18414	-5.45416	5e-05	0.00371754		-1.27495	2.26133e-07	9.10643e-05
PGSC0003DMG400009969	Lysine/histidine transporter	lysine histidine transporter-like 8-like	9.7834	23.285	-1.251	-4.61914	5e-05	0.00371754		-1.28348	2.38115e-07	9.44145e-05
PGSC0003DMG400012546	White-brown-complex ABC transporter family	white-brown-complex abc transporter family	6.9355	16.2524	-1.22858	-4.61097	5e-05	0.00371754		-1.36965	2.51399e-07	9.81712e-05
PGSC0003DMG400014779	Aromatic amino acid decarboxylase 1A	histidine decarboxylase-like	4.97853	18.0845	-1.86096	-4.82437	5e-05	0.00371754		-1.48016	2.73901e-07	0.000105362
PGSC0003DMG400025874	UDP-glucose:glucosyltransferase	protein	0.798352	2.56763	-1.68534	-3.96441	5e-05	0.00371754		-1.80277	2.87842e-07	0.000108997
PGSC0003DMG400030843	Plastid-targeted protein 2	plastid-targeted protein 3	1.29136	4.96643	-1.94331	-3.35516	5e-05	0.00371754		-2.10753	2.91809e-07	0.000108997
PGSC0003DMG400033636	Cytochrome P450	cytochrome p450 71a1-like	0.427713	1.74989	-2.03255	-4.14868	5e-05	0.00371754		-2.02885	3.37805e-07	0.000121793
PGSC0003DMG400003739	Conserved gene of unknown function	unnamed protein product	0.447421	3.40361	-2.92736	-2.95987	0.00025	0.0143147		-2.76867	3.40117e-07	0.000121793
PGSC0003DMG401026177	MYB domain class transcription factor	myb-related protein myb4-like	1.74432	5.8577	-1.74767	-4.55607	5e-05	0.00371754		-1.8635	3.86795e-07	0.000134714
PGSC0003DMG402021564	Phenylalanine ammonia-lyase	phenylalanine ammonia-lyase-like	11.7463	28.7907	-1.29339	-4.78555	5e-05	0.00371754		-1.15679	4.34978e-07	0.000149476
PGSC0003DMG400001406	ATP binding protein		0.378325	1.69136	-2.16049	-4.18683	5e-05	0.00371754		-2.11548	4.60514e-07	0.000156169
PGSC0003DMG400032250	Non-specific lipid-transfer protein	non-specific lipid-transfer protein at2g13820-like	31.6203	12.2295	1.37049	4.12031	5e-05	0.00371754		1.32539	5.5081e-07	0.000182
PGSC0003DMG400005390	Calmodulin-binding protein	calmodulin binding	2.9723	7.90429	-1.41106	-4.51515	5e-05	0.00371754		-1.46723	5.99028e-07	0.000195427
PGSC0003DMG400007796	DNA-directed RNA polymerase II largest subunit	protodermal factor	15.598	37.9821	-1.28396	-3.15856	5e-05	0.00371754		-1.25505	7.39978e-07	0.000235903
PGSC0003DMG400009620	Cytochrome P450 71D6	premnaspirodiene oxygenase-like	6.37601	16.6911	-1.38835	-4.93838	5e-05	0.00371754		-1.36457	7.41402e-07	0.000235903
PGSC0003DMG400025214	Ankyrin repeat-containing protein	ankyrin repeat-containing protein at5g02620-like	4.16145	10.2537	-1.30099	-4.437	5e-05	0.00371754		-1.32908	8.23049e-07	0.000258688
PGSC0003DMG400008188	WRKY transcription factor	wrky transcription factor	35.5481	84.5656	-1.2503	-6.85658	5e-05	0.00371754		-1.30273	8.42483e-07	0.000261606
PGSC0003DMG400002108	Glycine-rich protein TomR2	---NA---	7.67557	3.28227	1.22558	3.53079	5e-05	0.00371754		1.47249	1.00858e-06	0.000305814
PGSC0003DMG400016493	Gene of unknown function	---NA---	21.4398	51.7027	-1.26995	-3.71966	5e-05	0.00371754		-1.31424	1.09024e-06	0.000319303
PGSC0003DMG400026280	Aromatic amino acid decarboxylase 2	histidine decarboxylase-like	2.88886	7.47726	-1.37201	-2.59741	5e-05	0.00371754		-1.45863	1.18679e-06	0.000343676
PGSC0003DMG400027736	Histone H4	histone h4	96.3485	41.2095	1.22529	6.63782	5e-05	0.00371754		1.17447	1.35081e-06	0.000386827
PGSC0003DMG400014055	Peroxidase	peroxidase 4-like	8.38546	3.07585	1.4469	4.53573	5e-05	0.00371754		1.42177	1.38399e-06	0.000391973
PGSC0003DMG400002168	Glutathione S-transferase	probable glutathione s-transferase-like	2.03111	6.63986	-1.70889	-4.95095	5e-05	0.00371754		-1.65208	1.44894e-06	0.000404046
PGSC0003DMG400002943	Microsomal omega-6-desaturase	omega-6 fatty acid endoplasmic reticulum isozyme 2-like	5.83667	14.8183	-1.34416	-5.01722	5e-05	0.00371754		-1.36593	1.45797e-06	0.000404046
PGSC0003DMG400025246	Histone H3.2	histone h3	39.8662	15.5022	1.3627	3.72467	5e-05	0.00371754		1.21554	1.55518e-06	0.000421913
PGSC0003DMG400027157	R2R3 transcription factor MYB108 1	r2r3 transcription factor myb108-like protein 1	0.629321	2.53619	-2.01079	-4.37574	5e-05	0.00371754		-2.03797	1.79931e-06	0.000482289
PGSC0003DMG400019894	Conserved gene of unknown function	PREDICTED: uncharacterized protein LOC101249561	11.6571	26.5014	-1.18486	-4.95114	5e-05	0.00371754		-1.30525	1.81516e-06	0.000482289
PGSC0003DMG400029046	Aromatic amino acid decarboxylase 1B	histidine decarboxylase-like	3.41865	9.03285	-1.40175	-4.60561	5e-05	0.00371754		-1.46713	1.94097e-06	0.000510455
PGSC0003DMG400004758	Glucosyltransferase	glucuronosyltransferase pgsip8-like	6.56152	15.0661	-1.1992	-3.86868	5e-05	0.00371754		-1.30547	2.00791e-06	0.000522726
PGSC0003DMG401016370	Lipase	alpha beta-hydrolases superfamily protein isoform 1	3.37766	8.44688	-1.32239	-3.81016	5e-05	0.00371754		-1.38027	2.05368e-06	0.000524442
PGSC0003DMG400031861	Conserved gene of unknown function	g-type lectin s-receptor-like serine threonine-protein kinase rlk1-like	0.712185	2.18717	-1.61874	-3.94421	5e-05	0.00371754		-1.64357	2.0552e-06	0.000524442
PGSC0003DMG400014778	Tyramine hydroxycinnamoyl transferase	tyramine n-feruloyltransferase 4 11-like	6.21604	15.5611	-1.32388	-4.91996	5e-05	0.00371754		-1.31746	2.13552e-06	0.000539595
PGSC0003DMG400011749	UDP-galactose:solanidine galactosyltransferase	udp-glucose:solanidine glucosyltransferase	125.645	61.4557	1.03174	4.29295	5e-05	0.00371754		0.991987	2.30051e-06	0.000575642
PGSC0003DMG400021895	WRKY-type DNA binding protein	probable wrky transcription factor 75-like	3.41611	9.71917	-1.50848	-4.90755	5e-05	0.00371754		-1.57138	2.39009e-06	0.000592305
PGSC0003DMG401002164	Glutathione S-transferase	probable glutathione s-transferase-like	0.673983	2.4541	-1.86441	-4.12363	0.00015	0.00931121		-1.92338	3.30754e-06	0.000810829
PGSC0003DMG400005835	WRKY transcription factor-30	probable wrky transcription factor 53-like	13.3802	29.3287	-1.13222	-3.79428	5e-05	0.00371754		-1.1766	3.3348e-06	0.000810829
PGSC0003DMG400018102	Calmodulin-binding protein	herbivore elicitor-regulated 1	3.95618	9.72677	-1.29785	-4.23714	5e-05	0.00371754		-1.39907	3.52501e-06	0.000849066
PGSC0003DMG400013116	Tom	f-box protein pp2-b10-like	2.55593	0.674537	1.92188	3.77375	0.0002	0.0120399		1.98706	3.78632e-06	0.000895273
PGSC0003DMG400001059	Potassium channel	g-type lectin s-receptor-like serine threonine-protein kinase ces101-like	4.25464	8.05602	-0.921029	-2.6311	5e-05	0.00371754		-1.10003	6.9494e-05	0.00949557
PGSC0003DMG400001066	Potassium channel	potassium channel	4.25464	8.05602	-0.921029	-2.6311	5e-05	0.00371754		-1.04318	0.000115076	0.0142589
PGSC0003DMG400029967	Cytochrome P450		25.8719	52.9838	-1.03417	-3.57067	5e-05	0.00371754		-1.08532	3.85783e-06	0.000903888
PGSC0003DMG400003192	Receptor-like kinase CHRK1	cysteine-rich rlk 34	5.16202	12.5845	-1.28564	-4.30896	5e-05	0.00371754		-1.3737	3.99684e-06	0.000928022
PGSC0003DMG400014776	Tyramine hydroxycinnamoyl transferase	tyramine n-feruloyltransferase 4 11-like	8.55063	18.7831	-1.13533	-4.42031	5e-05	0.00371754		-1.30879	4.25027e-06	0.000978056
PGSC0003DMG400028809	2-oxoglutarate-dependent dioxygenase	1-aminocyclopropane-1-carboxylate oxidase homolog	21.4295	44.5518	-1.05588	-3.62506	5e-05	0.00371754		-1.12078	4.40904e-06	0.00100561
PGSC0003DMG401006333	Histone H3.2	histone h3	19.9302	9.19967	1.1153	4.33048	5e-05	0.00371754		1.21645	4.58738e-06	0.00103711
PGSC0003DMG400012571	GTP cyclohydrolase II / 3,4-dihydroxy-2-butanone-4-phosphate synthase	riboflavin biosynthesis protein chloroplastic-like	9.80014	19.2227	-0.97194	-3.48028	5e-05	0.00371754		-1.11046	4.82428e-06	0.00108118
PGSC0003DMG400006027	Leucine-rich repeat/extensin	leucine-rich repeat extensin-like protein 1	9.78079	4.18339	1.22528	4.76373	5e-05	0.00371754		1.17978	4.87201e-06	0.00108247
PGSC0003DMG400006945	Conserved gene of unknown function	senescence-associated gene isoform 2	33.7995	67.2548	-0.992633	-3.6698	5e-05	0.00371754		-1.00248	4.96926e-06	0.00109464
PGSC0003DMG400005185	Zinc finger protein	gdsl esterase lipase at1g71691-like	0.257237	1.22671	-2.25362	-2.35914	0.00085	0.0362679		-1.82185	5.11374e-06	0.00111692
PGSC0003DMG400002566	Coatomer subunit beta'-2	coatomer subunit beta -2-like	22.0189	44.9776	-1.03046	-4.30623	5e-05	0.00371754		-1.10655	5.25253e-06	0.00113759
PGSC0003DMG400021128	Hsr203J	probable carboxylesterase 6-like	121.983	243.831	-0.999203	-4.01147	5e-05	0.00371754		-0.961442	5.41097e-06	0.00116214
PGSC0003DMG400015579	UDP-glucose:glucosyltransferase	udp-glycosyltransferase 74b1-like	10.452	23.1845	-1.14938	-4.46379	5e-05	0.00371754		-1.14414	6.06144e-06	0.0012805
PGSC0003DMG400020757	Membrane protein	membrane protein	81.7809	156.443	-0.935805	-4.03422	5e-05	0.00371754		-0.978855	6.23997e-06	0.00128658
PGSC0003DMG400007331	Acetylglucosaminyltransferase	xylosyltransferase 1-like	0.519217	1.76824	-1.76791	-3.49343	5e-05	0.00371754		-1.77649	6.57568e-06	0.00134504
PGSC0003DMG400011740	SGA	udp-glucose:solanidine glucosyltransferase	98.9768	48.9402	1.01607	4.15719	5e-05	0.00371754		0.959018	6.75895e-06	0.00136488
PGSC0003DMG400025219	Acyltransferase 2	benzyl alcohol o-benzoyltransferase	5.90818	13.2451	-1.16467	-4.38093	5e-05	0.00371754		-1.26839	6.77859e-06	0.00136488
PGSC0003DMG400033634	Fatty acid desaturase	omega-6 fatty acid endoplasmic reticulum isozyme 2-like	5.91049	14.3075	-1.27542	-4.65355	5e-05	0.00371754		-1.27417	7.10117e-06	0.00140783
PGSC0003DMG400002169	Glutathione-S-transferase	probable glutathione s-transferase-like	65.8602	132.819	-1.01198	-4.83091	5e-05	0.00371754		-1.03766	7.22434e-06	0.00141109
PGSC0003DMG400004703	Conserved gene of unknown function	late embryogenesis abundant protein lea5-like	9.21088	21.8298	-1.24489	-5.18345	5e-05	0.00371754		-1.3111	7.22708e-06	0.00141109
PGSC0003DMG400006995	PRIB5 protein	phosphoglycerate mutase family protein	58.1982	117.482	-1.01339	-4.27812	5e-05	0.00371754		-1.01225	7.7789e-06	0.00150741
PGSC0003DMG400008180	Conserved gene of unknown function	unknown	21.7832	8.87407	1.29555	5.52816	5e-05	0.00371754		1.25358	8.39836e-06	0.00160334
PGSC0003DMG400023506	ATP-binding cassette transporter	abc transporter g family member 1-like	2.30105	0.873554	1.39732	3.85	5e-05	0.00371754		1.38306	9.16623e-06	0.00173707
PGSC0003DMG400007994	Tuber-specific and sucrose-responsive element binding factor	transcriptional activator myb-like	0.636413	2.52167	-1.98635	-4.19929	5e-05	0.00371754		-1.97692	9.26278e-06	0.00174255
PGSC0003DMG400002167	Glutathion S-transferase	probable glutathione s-transferase-like	206.433	389.675	-0.916596	-3.16434	5e-05	0.00371754		-0.954072	1.00301e-05	0.00187324
PGSC0003DMG400006708	HSR203J protein	carboxylesterase 1-like	3.937	9.9617	-1.3393	-4.53781	5e-05	0.00371754		-1.28387	1.03466e-05	0.00191844
PGSC0003DMG400015673	Geranylgeranyl pyrophosphate synthase 1	geranylgeranyl pyrophosphate synthase 1	28.9556	58.9151	-1.0248	-4.14684	5e-05	0.00371754		-1.04002	1.1243e-05	0.00206975
PGSC0003DMG400029341	TSI-1 protein	pathogenesis-related protein sth-2-like	2.31062	6.89132	-1.5765	-2.94241	5e-05	0.00371754		-1.61667	1.13457e-05	0.00207384
PGSC0003DMG400024477	Calmodulin binding protein	calmodulin binding protein	0.431944	1.61139	-1.89939	-3.64136	5e-05	0.00371754		-1.95346	1.29504e-05	0.0023505
PGSC0003DMG400002930	Jasmonate ZIM-domain protein 1	protein tify 10a-like	25.4144	51.831	-1.02817	-3.60445	5e-05	0.00371754		-1.07183	1.31498e-05	0.00236999
PGSC0003DMG400020514	Peptide transporter	nitrate transporter -like	25.0415	11.909	1.07227	3.70138	5e-05	0.00371754		1.0152	1.35683e-05	0.00242844
PGSC0003DMG400034672	Glucosyl/glucuronosyl transferases	cyanidin-3-o-glucoside 2-o-glucuronosyltransferase-like	0.878075	2.60626	-1.56957	-3.67651	5e-05	0.00371754		-1.69849	1.44146e-05	0.00256213
PGSC0003DMG400025304	DNA-binding protein MNB1B	high mobility group b protein 7-like	9.11265	3.55961	1.35615	3.54331	5e-05	0.00371754		1.30956	1.47925e-05	0.00261128
PGSC0003DMG400004035	ATP binding protein	mitogen-activated protein kinase kinase kinase 3-like	14.3613	6.6823	1.10377	3.96999	5e-05	0.00371754		1.10091	1.49622e-05	0.00262327
PGSC0003DMG400020686	Gene of unknown function	---NA---	14.3713	33.9866	-1.24177	-6.28203	5e-05	0.00371754		-1.33763	1.58486e-05	0.00275675
PGSC0003DMG400023522	Histone H4	histone h4	22.3627	8.79581	1.34621	6.00452	5e-05	0.00371754		1.30743	1.67385e-05	0.00287601
PGSC0003DMG400016797	ATP-binding cassette transporter	abc transporter g family member 11-like	1.29347	3.19636	-1.30519	-3.69035	5e-05	0.00371754		-1.59826	1.81225e-05	0.00307283
PGSC0003DMG400019518	Pseudo response regulator	timing of cab 1	15.1171	7.55305	1.00105	3.50375	5e-05	0.00371754		1.00079	2.20811e-05	0.00367743
PGSC0003DMG400032792	Calmodulin-binding protein	calmodulin binding	2.2	4.78035	-1.11961	-2.49135	0.0003	0.016244		-1.36613	2.21162e-05	0.00367743
PGSC0003DMG400030309	Auxin-regulated protein	auxin-regulated protein	5.27566	11.8387	-1.16609	-3.73575	5e-05	0.00371754		-1.15121	2.38002e-05	0.00390521
PGSC0003DMG400022183	Multidrug resistance protein ABC transporter family	abc transporter c family member 3-like	13.8732	26.4629	-0.931667	-3.57988	5e-05	0.00371754		-0.952585	2.4669e-05	0.00395493
PGSC0003DMG400024748	Histone H2A.1	---NA---	133.317	67.5576	0.980669	3.59838	5e-05	0.00371754		0.968369	2.47058e-05	0.00395493
PGSC0003DMG400010440	Ankyrin repeat-containing protein	ankyrin repeat-containing protein at3g12360-like	2.2584	5.14439	-1.1877	-3.36332	5e-05	0.00371754		-1.22335	2.56485e-05	0.00407793
PGSC0003DMG400007312	Acyltransferase	acyltransferase	1.06286	3.0119	-1.50272	-2.80585	5e-05	0.00371754		-1.6568	2.57906e-05	0.00407793
PGSC0003DMG400028627	Serine-threonine protein kinase, plant-type		0.353288	1.41471	-2.00159	-4.1432	0.0001	0.00666421		-1.97303	2.60189e-05	0.00408893
PGSC0003DMG400034632	Glucosyltransferase	udp-glucose flavonoid 3-o-glucosyltransferase 6-like	13.3228	27.9455	-1.06872	-4.23206	5e-05	0.00371754		-1.07404	2.62113e-05	0.00409421
PGSC0003DMG400017456	Multidrug resistance protein ABC transporter family	abc transporter c family member 3-like	0.383718	1.08607	-1.501	-3.43781	5e-05	0.00371754		-1.27174	2.86228e-05	0.00444394
PGSC0003DMG400024634	70 kDa subunit of replication protein A	replication protein a 70 kda dna-binding subunit-like	4.95906	2.14651	1.20807	3.67272	5e-05	0.00371754		1.17904	3.01773e-05	0.00465298
PGSC0003DMG400026417	UPA22	light-regulated protein	357.771	179.526	0.994846	6.08429	5e-05	0.00371754		0.899714	3.03302e-05	0.00465298
PGSC0003DMG400003217	Avr9/Cf-9 rapidly elicited protein 65	avr9 cf-9 rapidly elicited protein 65	5.33518	14.0302	-1.39493	-4.92863	5e-05	0.00371754		-1.37892	3.17699e-05	0.004845
PGSC0003DMG400008345	Alpha-xylosidase	alpha-glucosidase -like	0.304139	0.902347	-1.56895	-2.97321	0.00015	0.00931122		-1.74761	3.66232e-05	0.0055523
PGSC0003DMG400031816	Pectinesterase		7.73452	3.4726	1.15529	3.9255	5e-05	0.00371754		1.13064	3.6896e-05	0.00556095
PGSC0003DMG400019517	Chitin-binding lectin 1	agglutinin isolectin i precursor	1182.27	639.699	0.886089	4.96652	5e-05	0.00371754		0.808789	4.04446e-05	0.00606035
PGSC0003DMG400032555	NAC domain protein	nac domain protein	21.2333	43.7981	-1.04454	-3.78753	5e-05	0.00371754		-1.00662	4.12555e-05	0.00611079
PGSC0003DMG400014770	N-hydroxycinnamoyl-CoA:tyramine N-hydroxycinnamoyl transferase THT7-8	tyramine n-feruloyltransferase 4 11-like	17.0849	31.296	-0.87326	-3.81154	5e-05	0.00371754		-1.06096	4.25705e-05	0.00626954
PGSC0003DMG400022836	Histone H3.2	histone h3	28.3141	13.3631	1.08327	4.50835	5e-05	0.00371754		1.10226	4.69252e-05	0.00687161
PGSC0003DMG400029207	WRKY transcription factor 6	wrky transcription factor 6	335.863	567.688	-0.757226	-2.5795	0.00015	0.00931122		-0.820906	4.73437e-05	0.00689372
PGSC0003DMG400005641	MYB	transcription factor myb21-like	18.6991	36.5672	-0.96758	-2.28112	0.00055	0.0258474		-1.07208	4.96874e-05	0.00719435
PGSC0003DMG400019879	Conserved gene of unknown function	expression of the gene is downregulated in the presence of	0.787583	2.83595	-1.84833	-3.84194	0.00085	0.0362679		-2.03395	5.78851e-05	0.00819711
PGSC0003DMG400029314	Disease resistance protein RPM1	disease resistance protein	1.62633	4.36686	-1.42498	-4.4206	5e-05	0.00371754		-1.0791	5.9777e-05	0.00841875
PGSC0003DMG400007086	Mixed-lineage leukemia protein	ring fyve phd zinc finger-containing protein	1.63033	0.569066	1.5185	3.07327	0.0004	0.0200766		1.62244	6.41145e-05	0.00898056
PGSC0003DMG400015525	Histone H4	histone h4	24.7767	11.4084	1.11889	3.24247	5e-05	0.00371754		1.08279	6.77151e-05	0.00938291
PGSC0003DMG400011843	Receptor-like kinase CHRK1	af088885_1receptor-like kinase chrk1	0.598755	2.25843	-1.91528	-3.95717	0.00015	0.00931122		-1.43326	6.84989e-05	0.00944075
PGSC0003DMG400011012	Glutathione-S-transferase	probable glutathione s-transferase-like	14.0298	29.307	-1.06275	-3.45338	5e-05	0.00371754		-1.05802	6.96334e-05	0.00949557
PGSC0003DMG400027551	Gene of unknown function	---NA---	1.50323	6.14789	-2.03203	-5.45169	0.00065	0.0295705		-2.20163	7.22966e-05	0.0097821
PGSC0003DMG400029415	Nematode resistance protein	tmv resistance protein n-like	4.08156	8.54003	-1.06512	-3.47625	5e-05	0.00371754		-1.03051	7.28733e-05	0.0097821
PGSC0003DMG400018331	R2r3-myb transcription factor		1.3641	0.288686	2.24037	3.87538	0.0003	0.016244		1.90689	8.0267e-05	0.0107188
PGSC0003DMG400024627	GRP 2	alpha- -glucan-protein synthase	48.9423	24.7378	0.98436	3.52884	5e-05	0.00371754		0.919224	8.18754e-05	0.0108214
PGSC0003DMG400020253	Ribonucleoside-diphosphate reductase small chain	ribonucleoside-diphosphate reductase small chain-like	26.8685	13.5164	0.991201	3.97969	5e-05	0.00371754		0.96942	8.25591e-05	0.0108561
PGSC0003DMG400026671	Arginine decarboxylase	arginine decarboxylase	27.8551	51.924	-0.898459	-3.57289	5e-05	0.00371754		-0.882196	8.39546e-05	0.0109836
PGSC0003DMG400019824	JA-induced WRKY protein	probable wrky transcription factor 40-like	6.23314	13.1438	-1.07635	-3.12127	5e-05	0.00371754		-1.0736	8.46775e-05	0.0110222
PGSC0003DMG402000506	Alpha-DOX2	alpha-dioxygenase 1-like	4.52211	9.38873	-1.05393	-3.35638	5e-05	0.00371754		-1.07033	8.8021e-05	0.0113428
PGSC0003DMG400007526	Conserved gene of unknown function	unnamed protein product	19.89	34.9698	-0.814066	-4.0634	5e-05	0.00371754		-1.01955	8.96663e-05	0.0114974
PGSC0003DMG400027019	Polygalacturonase-1 non-catalytic subunit beta	burp domain-containing protein 14-like	8.67998	15.8938	-0.872701	-3.87794	5e-05	0.00371754		-1.06729	9.08913e-05	0.0115967
PGSC0003DMG402015827	Wall-associated kinase	probable serine threonine-protein kinase at1g18390-like	7.1377	14.1281	-0.985036	-3.90535	5e-05	0.00371754		-1.00077	0.000101666	0.0129075
PGSC0003DMG400015881	Alpha-glucosidase	alpha-xylosidase 1-like	5.34852	10.322	-0.948511	-3.51056	5e-05	0.00371754		-1.01698	0.00010395	0.0130688
PGSC0003DMG400028330	Transferase, transferring glycosyl groups	glycosyltransferase-like domain-containing protein 2-like	0.946322	2.499	-1.40095	-3.56804	0.0001	0.00666421		-1.4689	0.000111638	0.0139673
PGSC0003DMG400022954	Glutamate receptor 2 plant	glutamate receptor -like	0.497918	1.12211	-1.17223	-2.50778	0.0001	0.00666421		-1.23931	0.000117248	0.0144586
PGSC0003DMG400030308	Nodulin-26	tonoplast intrinsic protein	22.5496	11.3934	0.98491	3.21971	5e-05	0.00371754		0.99301	0.00012016	0.0147471
PGSC0003DMG400023028	Calcium-binding protein		3.56165	7.86581	-1.14305	-3.77729	5e-05	0.00371754		-1.26303	0.000123699	0.0150691
PGSC0003DMG400019956	Glutathione s-transferase	glutathione s-transferase u9-like	2.71361	6.10626	-1.17008	-3.40446	0.0001	0.00666421		-1.3356	0.000124128	0.0150691
PGSC0003DMG400024661	Brassinosteroid LRR receptor kinase	probable lrr receptor-like serine threonine-protein kinase at1g74360-like	1.69299	3.59754	-1.08744	-3.33228	5e-05	0.00371754		-1.10544	0.00012552	0.0151169
PGSC0003DMG400008337	MYB21	myb-related protein 315-like	12.9212	24.8237	-0.941985	-3.18883	5e-05	0.00371754		-0.97744	0.000134486	0.0160468
PGSC0003DMG400004036	ATP binding protein	mitogen-activated protein kinase kinase kinase 3-like	17.9423	9.5911	0.903596	3.31944	5e-05	0.00371754		0.961176	0.000135924	0.0161436
PGSC0003DMG400033029	Enhanced disease susceptibility 1 protein	enhanced disease susceptibility 1	80.5857	134.538	-0.739421	-2.72009	0.0001	0.00666421		-0.757944	0.000147756	0.0174684
PGSC0003DMG400020071	MYB8	myb-related protein myb4-like	2.22394	0.74103	1.58551	3.34982	0.0003	0.016244		1.60666	0.000159396	0.0187585
PGSC0003DMG400024029	Histone H2A	histone h2ax-like	3.13201	1.21844	1.36206	3.58165	5e-05	0.00371754		1.28798	0.000165162	0.0193487
PGSC0003DMG400001119	Histone H3.2		28.5864	13.9362	1.03649	4.32289	5e-05	0.00371754		1.01257	0.000170053	0.0197423
PGSC0003DMG400020070	1-aminocyclopropane-1-carboxylate oxidase	hyoscyamine 6-dioxygenase-like	1.71834	0.523797	1.71393	3.49739	0.0004	0.0200766		1.65772	0.00017207	0.0198868
PGSC0003DMG400015156	Conserved gene of unknown function	sieve element occlusion a	0.320588	0.905576	-1.49811	-2.7986	0.0001	0.00666421		-1.61435	0.000177426	0.0204143
PGSC0003DMG400018744	Cytochrome P450-dependent fatty acid hydroxylase	cytochrome p450 94a1-like	3.87125	7.89332	-1.02783	-3.35382	5e-05	0.00371754		-1.10233	0.000191058	0.0217882
PGSC0003DMG400030405	Heat shock cognate 70 kDa protein 1	heat shock protein 70	44.7108	79.9059	-0.837678	-3.07936	5e-05	0.00371754		-0.816217	0.000200276	0.0227389
PGSC0003DMG400020809	Cytochrome P450		26.8206	48.0761	-0.84198	-2.92777	5e-05	0.00371754		-0.879263	0.0002014	0.0227662
PGSC0003DMG402006315	Histone H3.2	histone h3	7.22678	3.07271	1.23384	3.68411	0.0002	0.0120399		1.29956	0.000207136	0.023211
PGSC0003DMG400011711	Conserved gene of unknown function	at5g43400 mwf20_9	0.644603	1.57049	-1.28473	-2.92118	0.0001	0.00666421		-1.3437	0.000217079	0.0242198
PGSC0003DMG400022738	TCP domain class transcription factor	transcription factor tcp9-like	9.00542	4.6526	0.952756	3.23097	5e-05	0.00371754		0.98882	0.000224089	0.0248941
PGSC0003DMG400020493	Calcineurin B 1	calcineurin b-like protein 1	11.7708	22.9299	-0.96202	-3.09583	5e-05	0.00371754		-0.972577	0.000246171	0.0269982
PGSC0003DMG400026232	Avr9/Cf-9 rapidly elicited protein 1	ethylene-responsive transcription factor 5-like	6.74393	13.9295	-1.04648	-3.59946	5e-05	0.00371754		-1.02585	0.000254198	0.0277604
PGSC0003DMG400007159	Histone H2B.1	histone	139.847	79.0767	0.822521	4.20491	5e-05	0.00371754		0.827936	0.000257716	0.0280258
PGSC0003DMG400014013	Flavonoid 3-hydroxylase		9.5058	18.4933	-0.960121	-2.85663	5e-05	0.00371754		-0.975414	0.000278964	0.030209
PGSC0003DMG400007527	Conserved gene of unknown function	Uncharacterized protein TCM_011399	17.1574	30.4566	-0.82792	-4.22413	0.00045	0.0219235		-0.963085	0.000290679	0.0313459
PGSC0003DMG400004037	ATP binding protein	mitogen-activated protein kinase kinase kinase 3-like	2.63189	5.80992	-1.14242	-3.35615	5e-05	0.00371754		-1.13454	0.000295017	0.0316812
PGSC0003DMG400030212	Nitrate reductase	nitrate reductase	167.695	271.485	-0.695032	-2.29295	0.00025	0.0143147		-0.713203	0.000307169	0.0327135
PGSC0003DMG400013144	Conserved gene of unknown function	PREDICTED: uncharacterized protein LOC102589549	11.5935	5.62071	1.04449	3.55045	5e-05	0.00371754		1.00581	0.000312554	0.03315
PGSC0003DMG400024849	Alcohol dehydrogenase 1	alcohol dehydrogenase	1.25818	0.433767	1.53635	2.49518	0.0007	0.031274		1.48678	0.000319431	0.0336277
PGSC0003DMG401021549	Phenylalanine ammonia-lyase	phenylalanine ammonia-lyase-like	35.3688	59.5326	-0.751201	-2.90582	5e-05	0.00371754		-0.777486	0.000320972	0.0336277
PGSC0003DMG400011752	Cellulose synthase	cellulose synthase	476.997	288.628	0.724768	2.57088	0.00045	0.0219235		0.656958	0.000331004	0.0345383
PGSC0003DMG400027781	Conserved gene of unknown function	bon1-associated protein 2-like	3.00841	7.31169	-1.2812	-3.72529	0.0001	0.00666421		-1.29605	0.00033848	0.0350348
PGSC0003DMG400011792	ATP binding protein	wall-associated receptor kinase 2-like	17.1685	30.2936	-0.81925	-3.29702	5e-05	0.00371754		-0.843404	0.000344097	0.03535
PGSC0003DMG400034101	AP2 domain class transcription factor	ethylene-responsive transcription factor erf008-like	41.7711	24.9833	0.74154	3.03358	5e-05	0.00371754		0.873404	0.000352654	0.0360673
PGSC0003DMG400030470	RAB6-interacting protein	viral a-type inclusion protein repeat containing protein expressed	3.4696	7.18611	-1.05044	-3.00424	5e-05	0.00371754		-1.05374	0.000354566	0.0361195
PGSC0003DMG400014384	Conserved gene of unknown function	lim and calponin domains-containing protein	3.05619	6.24867	-1.03181	-3.3343	0.0001	0.00666421		-1.08964	0.000367933	0.0372979
PGSC0003DMG400024478	Calmodulin-binding protein	PREDICTED: uncharacterized protein LOC101255677	0.973618	2.65439	-1.44695	-2.50664	0.0003	0.016244		-1.43494	0.000369029	0.0372979
PGSC0003DMG400030121	Malic enzyme	nadp-dependent malic enzyme-like	10.3432	5.52337	0.905064	3.20953	5e-05	0.00371754		0.909119	0.000372207	0.0373509
PGSC0003DMG400004131	Major latex	mlp-like protein 423-like	3.17316	7.49352	-1.23972	-3.88587	5e-05	0.00371754		-1.30812	0.000372451	0.0373509
PGSC0003DMG400031105	Hydroxyproline-rich glycoprotein GAS31	---NA---	1.50647	4.655	-1.62762	-4.07426	0.0003	0.016244		-1.54749	0.000380336	0.0379938
PGSC0003DMG400019119	Oxidoreductase	leucoanthocyanidin dioxygenase-like	12.0387	22.3668	-0.893684	-3.35272	5e-05	0.00371754		-0.910578	0.000387356	0.0385457
PGSC0003DMG400031271	AAA ATPase	atp binding	100.458	156.315	-0.637865	-2.34645	0.00055	0.0258474		-0.741792	0.000394531	0.0391086
PGSC0003DMG400020431	Conserved gene of unknown function	protein trichome birefringence-like 39	16.7334	29.4559	-0.81583	-3.53642	5e-05	0.00371754		-0.888341	0.000398594	0.0393518
PGSC0003DMG400046726	F-box family protein	f-box protein	1.74671	4.68246	-1.42263	-3.88171	5e-05	0.00371754		-1.25686	0.000400037	0.0393518
PGSC0003DMG400015591	Nitrate transporter	probable peptide transporter at1g52190-like	103.012	58.9785	0.804557	2.96626	5e-05	0.00371754		0.740236	0.000416224	0.0407884
PGSC0003DMG400030829	Phi-1 protein	phosphate-responsive family protein	8.19672	3.6905	1.15123	3.89522	5e-05	0.00371754		0.983512	0.000419646	0.040968
PGSC0003DMG400029050	Aromatic amino acid decarboxylase 1B	histidine decarboxylase-like	1.80186	3.62046	-1.00669	-2.88865	0.00035	0.0182568		-1.15637	0.000427831	0.0416094
PGSC0003DMG400022340	Ccd1	calcium-binding protein kic-like	2.4115	5.89514	-1.2896	-3.65762	0.00045	0.0219235		-1.35649	0.000435249	0.0421214
PGSC0003DMG400025755	RING-H2 finger protein	ring-h2 finger protein rhy1a	8.89906	16.0202	-0.848167	-3.16425	0.0001	0.00666421		-0.945423	0.000436365	0.0421214
PGSC0003DMG400029026	Conserved gene of unknown function	src2 homolog	6.34078	13.1211	-1.04915	-3.83457	0.0001	0.00666421		-1.10348	0.000449243	0.0432027
PGSC0003DMG400005825	ACC synthase	1-aminocyclopropane-1-carboxylate synthase	4.75475	8.85774	-0.897569	-3.07562	0.0001	0.00666421		-0.980764	0.000454334	0.04353
PGSC0003DMG400034115	Sesquiterpene cyclase	5-epi-aristolochene synthase	2.81865	5.15896	-0.872076	-2.94323	5e-05	0.00371754		-0.980569	0.000467683	0.0443147
PGSC0003DMG400007878	Conserved gene of unknown function	o-acyltransferase wsd1-like	1.35305	3.00568	-1.15147	-2.33423	0.0004	0.0200766		-1.21949	0.000474068	0.0444715
PGSC0003DMG400029745	Actin-101	actin	29.7581	14.9519	0.992953	3.02117	5e-05	0.00371754		0.896335	0.000474529	0.0444715
PGSC0003DMG400033642	2,4-dienoyl-CoA reductase	probable l-xylulose reductase- partial	103.637	175.009	-0.755881	-2.803	5e-05	0.00371754		-0.770343	0.000490707	0.045657
PGSC0003DMG400020204	Hydrolase, acting on ester bonds	major pollen allergen-like	9.52619	17.1106	-0.844922	-2.7358	5e-05	0.00371754		-0.923092	0.000500433	0.0463945
PGSC0003DMG400005884	Conserved gene of unknown function	pollen ole e 1 allergen and extensin family	13.3664	25.1935	-0.914444	-4.12903	5e-05	0.00371754		-0.978355	0.0005077	0.0468251
PGSC0003DMG400014200	Flotillin-1	nodulin family protein	12.9259	25.7314	-0.993268	-3.35365	5e-05	0.00371754		-0.857998	0.000508736	0.0468251
PGSC0003DMG400001076	Hsr201 protein	benzyl alcohol o-benzoyltransferase-like	4.30943	7.94477	-0.882507	-2.79067	0.0004	0.0200766		-0.965125	0.000514714	0.0468251
PGSC0003DMG400021331	PEN1	syntaxin-121-like	10.4898	19.2265	-0.874104	-2.81281	5e-05	0.00371754		-0.899951	0.000515448	0.0468251
PGSC0003DMG400028633	WRKYd transcription factor	probable wrky transcription factor 40-like	4.27193	1.60005	1.41678	3.72439	0.0005	0.0238349		1.3505	0.000516294	0.0468251
PGSC0003DMG400012763	C-4 sterol methyl oxidase	sterol-4alpha-methyl oxidase 1-1 family protein	61.2498	30.6105	1.00068	4.46972	5e-05	0.00371754		0.794226	0.000517796	0.0468251
PGSC0003DMG400023762	Globulin	13s globulin seed storage protein 2-like	142.591	89.9985	0.663913	2.91809	0.00015	0.00931122		0.724833	0.000547079	0.0493003
PGSC0003DMG400012235	Endo-1,4-beta-glucanase	endo- -beta-glucanase	1.17049	2.46163	-1.0725	-2.33145	0.001	0.0416862		-1.22556	0.00054916	0.0493153
PGSC0003DMG400001059	Potassium channel	g-type lectin s-receptor-like serine threonine-protein kinase ces101-like	4.25464	8.05602	-0.921029	-2.6311	5e-05	0.00371754		-1.10003	6.9494e-05	0.00949557
PGSC0003DMG400001066	Potassium channel	potassium channel	4.25464	8.05602	-0.921029	-2.6311	5e-05	0.00371754		-1.04318	0.000115076	0.0142589

## Sheet: Premier_10h_PVYNTN
			Cufflinks output							NBP-Seq output
gene_id	gene description (PGSC)	gene description (Blast2GO)	FPKM_PVYNTN_10h	FPKM_control_10h	log2(fold_change) PVYNTN_over_control	test_stat	p_value	q_value		log2(fold_change) PVYO_over_control	p-value	q-value
PGSC0003DMG400002880	Proline-rich protein	bifunctional inhibitor lipid-transfer protein seed storage 2s albumin superfamily protein	499.349	69.9343	2.83598	9.36463	5e-05	0.00264373		2.7634	8.88963e-38	2.31682e-33
PGSC0003DMG400008137	Glucosyltransferase	zeatin o-glucosyltransferase-like	40.9179	5.68529	2.84743	9.75831	5e-05	0.00264373		2.77006	4.88718e-30	6.36848e-26
PGSC0003DMG400001377	MADS-box protein		0.15137	5.04879	-5.05979	-6.83551	0.00055	0.0195404		-4.91146	6.61309e-23	5.74501e-19
PGSC0003DMG400011751	2-oxoglutarate-dependent dioxygenase	hyoscyamine 6-dioxygenase-like	1817.09	589.437	1.62422	3.6265	5e-05	0.00264373		1.67142	4.07604e-21	2.65574e-17
PGSC0003DMG400021142	DWARF1/DIMINUTO	sterol reductase	652.607	231.255	1.49673	3.5708	5e-05	0.00264373		1.70156	3.41585e-20	1.78048e-16
PGSC0003DMG400002156	C-4 sterol methyl oxidase 2	sterol 4-alpha-methyl-oxidase 2-2	160.43	39.0782	2.03751	6.71356	5e-05	0.00264373		1.99503	5.81978e-19	2.52792e-15
PGSC0003DMG400009892	Prolyl endopeptidase	prolyl endopeptidase-like	39.5707	9.0408	2.12991	3.57753	0.0002	0.00858093		2.08207	1.50743e-18	5.61237e-15
PGSC0003DMG400013116	Tom	f-box protein pp2-b10-like	14.2502	2.35563	2.5968	7.21258	5e-05	0.00264373		2.62489	1.95649e-17	6.37376e-14
PGSC0003DMG400020686	Gene of unknown function	---NA---	17.6036	1.81439	3.27831	10.0176	5e-05	0.00264373		3.26303	2.18657e-16	6.33183e-13
PGSC0003DMG400011752	Cellulose synthase	cellulose synthase	735.27	265.808	1.46789	4.3202	5e-05	0.00264373		1.4295	2.58653e-15	6.44294e-12
PGSC0003DMG400014029	Abhydrolase domain containing	lipase 1-like	58.7452	14.8691	1.98216	5.92595	5e-05	0.00264373		1.99064	2.71937e-15	6.44294e-12
PGSC0003DMG400013649	Auxin:hydrogen symporter	uncharacterized transporter ybr287w-like	6.68229	1.19508	2.48324	5.29914	5e-05	0.00264373		2.46917	3.94448e-15	8.56675e-12
PGSC0003DMG400008296	LRR receptor-like serine/threonine-protein kinase FLS2	lrr receptor-like serine threonine-protein kinase fls2-like	13.7232	3.82414	1.84341	6.7013	5e-05	0.00264373		1.86304	1.41467e-14	2.8361e-11
PGSC0003DMG400001374	Cytochrome P450 85A1	6-deoxocastasterone oxidase	101.959	31.4599	1.6964	7.31012	5e-05	0.00264373		1.66308	2.20788e-14	4.11013e-11
PGSC0003DMG400023016	Conserved gene of unknown function	PREDICTED: uncharacterized protein LOC102580837	12.6158	2.92915	2.10667	4.88538	5e-05	0.00264373		2.30331	3.72528e-14	6.47255e-11
PGSC0003DMG400012164	Conserved gene of unknown function	hypothetical protein PRUPE_ppa014101mg	53.0049	13.7621	1.94543	8.48048	5e-05	0.00264373		1.99323	4.4449e-14	7.24019e-11
PGSC0003DMG400013485	ATP-citrate synthase	atp-citrate synthase alpha chain protein 2-like	10.9733	3.06882	1.83825	5.93476	5e-05	0.00264373		1.84227	6.12968e-14	9.33121e-11
PGSC0003DMG400017203	Primary amine oxidase		2.04252	0.4468	2.19265	3.96854	5e-05	0.00264373		2.26739	6.4447e-14	9.33121e-11
PGSC0003DMG400012763	C-4 sterol methyl oxidase	sterol-4alpha-methyl oxidase 1-1 family protein	237.912	73.9954	1.68492	7.72184	5e-05	0.00264373		1.51445	4.48949e-13	6.15817e-10
PGSC0003DMG400019517	Chitin-binding lectin 1	agglutinin isolectin i precursor	3850.89	1556.07	1.30729	6.26459	5e-05	0.00264373		1.30901	6.62132e-13	8.62824e-10
PGSC0003DMG400015678	10-hydroxygeraniol oxidoreductase	probable mannitol dehydrogenase-like	70.5296	25.2297	1.4831	4.96719	5e-05	0.00264373		1.64473	7.28012e-13	8.84219e-10
PGSC0003DMG400004170	Asparagine synthetase [glutamine-hydrolyzing]		95.3882	34.062	1.48565	5.01202	5e-05	0.00264373		1.53499	7.46406e-13	8.84219e-10
PGSC0003DMG400013663	3-hydroxy-3-methylglutaryl-coenzyme A reductase 1	3-hydroxy-3-methylglutaryl-coenzyme a reductase	9.4277	2.6296	1.84206	5.17665	5e-05	0.00264373		1.86137	1.55004e-12	1.7564e-09
PGSC0003DMG400011740	SGA	udp-glucose:solanidine glucosyltransferase	277.603	106.248	1.38559	5.30745	5e-05	0.00264373		1.39283	2.35916e-12	2.56185e-09
PGSC0003DMG400023833	Microsomal oleic acid desaturase	omega-6 fatty acid endoplasmic reticulum isozyme 2-like	17.8409	4.24234	2.07226	7.72089	5e-05	0.00264373		1.90472	3.44154e-12	3.44974e-09
PGSC0003DMG400027475	CONSTANS	zinc finger protein constans-like 5-like	2.02636	9.6916	-2.25784	-6.5368	5e-05	0.00264373		-2.18461	4.10263e-12	3.9601e-09
PGSC0003DMG400000493	Carbonic anhydrase	carbonic anhydrase	796.813	1919.37	-1.26832	-3.57648	5e-05	0.00264373		-1.2449	6.34196e-12	5.90301e-09
PGSC0003DMG400007909	Zeatin O-glucosyltransferase	zeatin o-glucosyltransferase-like	14.1547	3.94694	1.84248	6.01321	5e-05	0.00264373		1.82974	6.57319e-12	5.90726e-09
PGSC0003DMG400010815	PME inhibitor	21 kda	74.6529	23.8135	1.64842	7.5137	5e-05	0.00264373		1.63304	1.18425e-11	1.0288e-08
PGSC0003DMG402027687	Wound-inducible carboxypeptidase	serine carboxypeptidase-like 20-like	101.306	36.7103	1.46446	6.035	5e-05	0.00264373		1.4531	1.34754e-11	1.13289e-08
PGSC0003DMG402020132	Non-specific lipid-transfer protein	non-specific lipid-transfer protein at2g13820-like	36.2769	9.89384	1.87445	7.63082	5e-05	0.00264373		1.80799	1.47743e-11	1.20327e-08
PGSC0003DMG402020132	Non-specific lipid-transfer protein	non-specific lipid-transfer protein at2g13820-like	36.2769	9.89384	1.87445	7.63082	5e-05	0.00264373		1.80799	1.47743e-11	1.20327e-08
PGSC0003DMG402026539	Conserved gene of unknown function	stress responsive a b barrel domain family protein	35.5604	8.32283	2.09513	4.9706	5e-05	0.00264373		2.16993	2.18594e-11	1.71708e-08
PGSC0003DMG400012589	Cationic peroxidase	bacterial-induced peroxidase	39.8099	13.4652	1.56389	6.23786	5e-05	0.00264373		1.62205	3.3795e-11	2.51647e-08
PGSC0003DMG400004698	Aldehyde dehydrogenase	aldehyde dehydrogenase 22a1-like	92.0979	35.0524	1.39365	4.87107	5e-05	0.00264373		1.41303	3.4793e-11	2.51882e-08
PGSC0003DMG400002028	Cytoplasmic small heat shock protein class I	pathogenesis-related leaf protein 4-like	23.176	65.6435	-1.50202	-6.36149	5e-05	0.00264373		-1.32474	6.64534e-11	4.55765e-08
PGSC0003DMG400027748	UPF0497 membrane protein PIMP1	casp-like protein pimp1-like	18.2452	3.70551	2.29977	4.72715	5e-05	0.00264373		1.96917	7.04714e-11	4.7093e-08
PGSC0003DMG400023169	Alcohol dehydrogenase	probable cinnamyl alcohol dehydrogenase 6-like	2.37681	0.234791	3.33958	4.69125	0.0007	0.0234697		3.15131	9.21237e-11	5.85592e-08
PGSC0003DMG400000794	Extensin (ext)	---NA---	85.7365	27.9075	1.61926	8.43339	5e-05	0.00264373		1.654	9.59934e-11	5.95662e-08
PGSC0003DMG400004737	P-rich protein EIG-I30	14 kda proline-rich	31.3643	8.73508	1.84423	7.58534	5e-05	0.00264373		1.76048	1.06605e-10	6.46128e-08
PGSC0003DMG400012183	Endo-1,4-beta-glucanase		44.6765	15.9057	1.48997	3.06676	5e-05	0.00264373		1.55528	1.23819e-10	7.33401e-08
PGSC0003DMG400022217	Inducible plastid-lipid associated protein	ribonuclease uk114-like	136.127	43.7959	1.63608	6.34622	0.0002	0.00858093		1.49549	1.27997e-10	7.41304e-08
PGSC0003DMG400025239	Beta-glucosidase	beta-glucosidase 12-like	33.2244	10.623	1.64505	4.92172	5e-05	0.00264373		1.55712	1.47621e-10	8.36366e-08
PGSC0003DMG400000779	Extensin (ext)	PREDICTED: extensin-3-like	12.4937	3.50633	1.83317	6.89179	5e-05	0.00264373		1.69258	1.71192e-10	9.49278e-08
PGSC0003DMG400005641	MYB	transcription factor myb21-like	28.209	8.9288	1.65962	3.87986	5e-05	0.00264373		1.67305	1.76007e-10	9.55645e-08
PGSC0003DMG400021683	E3 ubiquitin-protein ligase RMA1H1	e3 ubiquitin-protein ligase rma1h1-like	174.639	66.7061	1.38849	6.56032	5e-05	0.00264373		1.39384	2.12225e-10	1.12337e-07
PGSC0003DMG400000432	Glucosyltransferase	zeatin o-glucosyltransferase-like	53.7875	20.6253	1.38286	5.34144	5e-05	0.00264373		1.42997	2.15518e-10	1.12337e-07
PGSC0003DMG400007621	GAST1 protein	protein gast1-like	83.4984	26.1789	1.67335	8.56145	5e-05	0.00264373		1.58875	3.2285e-10	1.64982e-07
PGSC0003DMG400008492	Polygalacturonase inhibiting protein	polygalacturonase-inhibiting protein	83.0522	29.0303	1.51646	6.87021	5e-05	0.00264373		1.43494	3.84541e-10	1.92729e-07
PGSC0003DMG400030663	Hydroxyproline-rich glycoprotein	PREDICTED: uncharacterized protein At5g65660-like isoform 1	61.0483	22.3144	1.45198	4.92932	5e-05	0.00264373		1.48322	4.7489e-10	2.3352e-07
PGSC0003DMG400024278	Phenylacetaldehyde synthase	tyrosine dopa decarboxylase	4.55249	1.2851	1.82477	4.87414	5e-05	0.00264373		1.86984	5.11678e-10	2.46951e-07
PGSC0003DMG400046726	F-box family protein	f-box protein	30.0792	10.0891	1.57597	6.09177	5e-05	0.00264373		1.58082	5.86726e-10	2.78023e-07
PGSC0003DMG400007310	Acyltransferase	acyltransferase	2.20301	0.344147	2.67838	4.96188	5e-05	0.00264373		2.30844	7.06776e-10	3.28928e-07
PGSC0003DMG400019538	42kDa chitin-binding protein	agglutinin isolectin 3-like	135.693	52.6817	1.36497	6.50813	5e-05	0.00264373		1.35982	7.80049e-10	3.5666e-07
PGSC0003DMG400012987	Threonine dehydratase biosynthetic, chloroplastic	threonine dehydratase chloroplastic-like	459.494	209.403	1.13376	3.68304	5e-05	0.00264373		1.13891	1.04956e-09	4.71616e-07
PGSC0003DMG400032555	NAC domain protein	nac domain protein	54.3252	22.0332	1.30195	4.743	5e-05	0.00264373		1.40656	1.31395e-09	5.70734e-07
PGSC0003DMG401003297	Protein ZINC INDUCED FACILITATOR-LIKE 1	protein zinc induced facilitator-like 1-like	3.71617	0.709434	2.38908	5.89987	5e-05	0.00264373		1.90958	1.35834e-09	5.80344e-07
PGSC0003DMG400010283	Class I chitinase	antifungal protein	15.9075	53.9096	-1.76083	-7.94327	5e-05	0.00264373		-1.74964	1.4819e-09	6.22923e-07
PGSC0003DMG400022750	HMG-CoA synthase	hydroxymethylglutaryl- synthase-like	85.1419	35.6348	1.25658	5.11288	5e-05	0.00264373		1.28558	2.13927e-09	8.57748e-07
PGSC0003DMG400016749	TMV-induced protein I	lipoxygenase homology domain-containing protein 1-like	5.63496	1.19614	2.23602	4.25006	5e-05	0.00264373		2.22239	2.18727e-09	8.63708e-07
PGSC0003DMG400031816	Pectinesterase		11.6601	3.80751	1.61466	5.3294	5e-05	0.00264373		1.58893	2.38495e-09	9.27711e-07
PGSC0003DMG400030918	Dicyanin	dicyanin precursor	4.14445	1.26433	1.71281	4.44228	5e-05	0.00264373		1.96481	2.87874e-09	1.08733e-06
PGSC0003DMG400010022	Patatin 3		100.802	47.8845	1.07389	2.61753	5e-05	0.00264373		1.30415	3.38051e-09	1.25861e-06
PGSC0003DMG400012822	Stem-specific protein TSJT1	stem-specific protein tsjt1-like	28.8095	10.5112	1.45461	5.81395	5e-05	0.00264373		1.50122	4.14678e-09	1.52216e-06
PGSC0003DMG400011750	Cytochrome P-450	cytochrome p450	437.814	205.135	1.09375	3.09396	5e-05	0.00264373		1.12042	4.29472e-09	1.55301e-06
PGSC0003DMG400011749	UDP-galactose:solanidine galactosyltransferase	udp-glucose:solanidine glucosyltransferase	125.181	52.5668	1.25179	5.1439	5e-05	0.00264373		1.24258	4.35001e-09	1.55301e-06
PGSC0003DMG400028331	Zeatin O-glucosyltransferase	zeatin o-glucosyltransferase-like	7.26046	2.14418	1.75963	5.28414	5e-05	0.00264373		1.68027	4.55149e-09	1.60298e-06
PGSC0003DMG400003434	Xyloglucan endotransglucosylase-hydrolase XTH6	xyloglucan endo-transglycosylase	5.3417	1.16909	2.19191	5.62704	5e-05	0.00264373		2.19162	5.15231e-09	1.79039e-06
PGSC0003DMG400014200	Flotillin-1	nodulin family protein	28.4006	10.726	1.4048	4.4337	5e-05	0.00264373		1.37879	5.48646e-09	1.86026e-06
PGSC0003DMG400020334	Prephenate dehydrogenase	arogenate dehydrogenase chloroplastic-like	19.4176	6.45147	1.58966	6.1263	5e-05	0.00264373		1.54068	5.49614e-09	1.86026e-06
PGSC0003DMG400005960	Glucosyltransferase		21.0298	7.14329	1.55777	5.88581	5e-05	0.00264373		1.47904	6.07746e-09	2.03065e-06
PGSC0003DMG400035370	Glucosyltransferase	zeatin o-glucosyltransferase-like	16.8469	6.14556	1.45487	5.15282	5e-05	0.00264373		1.46547	7.19031e-09	2.37207e-06
PGSC0003DMG400024286	Ca2+ antiporter/cation exchanger	cation calcium exchanger 1-like	8.41112	2.72217	1.62754	5.47264	5e-05	0.00264373		1.63311	8.94251e-09	2.91325e-06
PGSC0003DMG400030771	Alcohol dehydrogenase 3	alcohol dehydrogenase	10.0952	3.20464	1.65543	2.9568	5e-05	0.00264373		1.69521	9.30336e-09	2.99338e-06
PGSC0003DMG400018359	Tryptophan decarboxylase		3.56266	0.983237	1.85734	4.49018	5e-05	0.00264373		1.61508	1.01268e-08	3.21861e-06
PGSC0003DMG400021814	Conserved gene of unknown function	chlorophyllase-1-like	29.9076	11.0506	1.43639	5.52326	5e-05	0.00264373		1.44268	1.32142e-08	4.14927e-06
PGSC0003DMG400018930	Proteinase inhibitor I4, serpin	transmembrane epididymal protein 1-like	82.8298	33.3034	1.31448	4.10343	5e-05	0.00264373		1.30525	1.96621e-08	6.1004e-06
PGSC0003DMG400004736	P-rich protein EIG-I30	14 kda proline-rich	67.0631	25.5892	1.38999	7.18893	5e-05	0.00264373		1.40549	2.00642e-08	6.15193e-06
PGSC0003DMG400025063	Class IV chitinase	class iv chitinase	46.3151	15.8731	1.5449	4.69285	5e-05	0.00264373		1.40286	2.10688e-08	6.34368e-06
PGSC0003DMG400024285	Peroxidase 44	peroxidase 44-like	2.94817	0.673513	2.13004	3.66231	5e-05	0.00264373		2.1964	2.11764e-08	6.34368e-06
PGSC0003DMG400006369	AP2/ERF domain-containing transcription factor	ap2 erf domain-containing transcription factor	11.7527	4.46708	1.39559	4.23009	5e-05	0.00264373		1.45527	2.52639e-08	7.48212e-06
PGSC0003DMG400013537	Proline-rich protein	proline rich protein	137.7	54.0935	1.348	4.94901	5e-05	0.00264373		1.20705	2.8089e-08	8.22535e-06
PGSC0003DMG400018358	Tryptophan decarboxylase		3.51158	1.39337	1.33354	3.46856	0.0001	0.00475376		1.49648	4.22589e-08	1.21028e-05
PGSC0003DMG400018431	Alpha-expansin 1	alpha-expansin 1 precursor	60.9488	23.8326	1.35466	4.69905	5e-05	0.00264373		1.25596	4.68895e-08	1.3283e-05
PGSC0003DMG400000484	Triose phosphate/phosphate translocator, non-green plastid, chloroplast	phosphoenolpyruvate phosphate translocator chloroplastic-like	85.9261	35.6425	1.2695	4.50198	5e-05	0.00264373		1.20089	4.93374e-08	1.38261e-05
PGSC0003DMG400030172	Aspartic proteinase oryzasin-1	aspartic proteinase oryzasin-1-like	41.9623	18.3447	1.19373	4.13685	5e-05	0.00264373		1.23571	6.50629e-08	1.78491e-05
PGSC0003DMG400016529	Uncharacterized Cys-rich domain	protein plant cadmium resistance 8-like	26.2707	9.49083	1.46885	3.90144	5e-05	0.00264373		1.4856	6.73688e-08	1.82892e-05
PGSC0003DMG400030308	Nodulin-26	tonoplast intrinsic protein	43.7551	18.2284	1.26327	4.29999	5e-05	0.00264373		1.31304	7.3241e-08	1.96562e-05
PGSC0003DMG402019255	Pectinesterase	pectin methylesterase	18.8686	7.31662	1.36674	4.42628	5e-05	0.00264373		1.35354	7.39125e-08	1.96562e-05
PGSC0003DMG400017513	Acetylornithine deacetylase	acetylornithine deacetylase-like	36.6724	15.1918	1.2714	5.09505	5e-05	0.00264373		1.3133	8.181e-08	2.15367e-05
PGSC0003DMG400007073	Epidermis-specific secreted glycoprotein EP1	epidermis-specific secreted glycoprotein ep1-like	46.1083	19.379	1.25053	5.17552	5e-05	0.00264373		1.26379	9.64613e-08	2.49208e-05
PGSC0003DMG402013388	Protease inhibitor/seed storage/lipid transfer protein family protein	non-specific lipid-transfer protein at5g64080-like	20.0845	6.44153	1.64061	3.64724	5e-05	0.00264373		1.47765	9.65776e-08	2.49208e-05
PGSC0003DMG402013388	Protease inhibitor/seed storage/lipid transfer protein family protein	non-specific lipid-transfer protein at5g64080-like	20.0845	6.44153	1.64061	3.64724	5e-05	0.00264373		1.47765	9.65776e-08	2.49208e-05
PGSC0003DMG400012826	Auxin repressed/dormancy associated protein	auxin-repressed protein	2.74038	8.79411	-1.68216	-3.68778	5e-05	0.00264373		-1.91254	1.18898e-07	3.03796e-05
PGSC0003DMG400010215	Cysteine protease	cysteine protease	20.3513	54.3751	-1.41782	-5.92074	5e-05	0.00264373		-1.3914	1.28865e-07	3.22931e-05
PGSC0003DMG400018315	Gty37 protein	cell wall partial	6.05665	1.27729	2.24543	5.90245	5e-05	0.00264373		2.12553	1.33861e-07	3.32257e-05
PGSC0003DMG400031731	Feruloyl transferase	omega-hydroxypalmitate o-feruloyl transferase-like	10.0023	3.69255	1.43764	3.47288	5e-05	0.00264373		1.46139	1.61409e-07	3.96852e-05
PGSC0003DMG400006214	Caffeoyl-CoA O-methyltransferase 5	caffeoyl- o-methyltransferase	31.2819	12.4831	1.32536	4.19777	5e-05	0.00264373		1.32675	1.68791e-07	4.11124e-05
PGSC0003DMG400011031	UDP-glucuronosyltransferase	udp-glycosyltransferase 76e1-like	7.50561	2.63944	1.50774	4.47766	5e-05	0.00264373		1.43404	1.79374e-07	4.32857e-05
PGSC0003DMG400004783	P-rich protein EIG-I30	14 kda proline-rich	29.8492	9.16415	1.70362	7.07766	5e-05	0.00264373		1.39745	1.95915e-07	4.64176e-05
PGSC0003DMG400000468	Amino acid transporter	gaba transporter 1-like	3.90764	1.21824	1.68151	3.87083	5e-05	0.00264373		1.5661	2.00092e-07	4.69802e-05
PGSC0003DMG400004797	P-rich protein EIG-I30	14 kda proline-rich	26.7733	8.8983	1.58919	6.59287	5e-05	0.00264373		1.41761	2.04881e-07	4.76752e-05
PGSC0003DMG400011548	Zinc finger DNA-binding protein		19.8454	7.5611	1.39213	5.15286	5e-05	0.00264373		1.44113	2.11846e-07	4.88597e-05
PGSC0003DMG400014594	Ethylene response factor	ethylene-responsive transcription factor 1b-like	5.26527	1.29522	2.02332	5.05326	5e-05	0.00264373		1.84405	2.27254e-07	5.19535e-05
PGSC0003DMG400011311	Epoxide hydrolase 1	bifunctional epoxide hydrolase 2-like	16.03	6.26762	1.35479	4.49578	5e-05	0.00264373		1.36753	2.30407e-07	5.22162e-05
PGSC0003DMG400010137	Cysteine protease inhibitor 1		426.536	203.245	1.06945	4.82971	5e-05	0.00264373		1.04317	2.43902e-07	5.43297e-05
PGSC0003DMG400023057	Leucine Rich Repeat family protein	lrr receptor-like serine threonine-protein kinase gso1-like	0.656611	0.157777	2.05715	3.67967	5e-05	0.00264373		2.12262	2.98422e-07	6.59108e-05
PGSC0003DMG400010638	S-adenosylmethionine-dependent methyltransferase	methyltransferase ddb_g0268948-like	22.4902	8.94418	1.33028	5.0836	5e-05	0.00264373		1.34621	3.1354e-07	6.78424e-05
PGSC0003DMG400011282	Tryptophan synthase beta chain	tryptophan synthase beta chain chloroplastic-like	26.6661	11.8389	1.17147	4.64263	5e-05	0.00264373		1.23032	3.14977e-07	6.78424e-05
PGSC0003DMG400029430	ARGOS	auxin-regulated gene involved in organ size	5.43946	1.62785	1.7405	4.79127	5e-05	0.00264373		1.70178	3.67331e-07	7.84703e-05
PGSC0003DMG400005956	Auxin efflux carrier	auxin efflux carrier	3.89943	1.32149	1.5611	4.39672	5e-05	0.00264373		1.48382	3.79102e-07	8.03265e-05
PGSC0003DMG400018064	Cytochrome P450 92B1	flavonoid 3 -monooxygenase-like	2.47344	0.751291	1.71907	3.50028	5e-05	0.00264373		1.83289	3.89883e-07	8.19446e-05
PGSC0003DMG402008483	ATP binding protein	wall-associated receptor kinase 2-like	5.15582	1.54	1.74327	4.7259	5e-05	0.00264373		1.50721	4.82762e-07	9.98551e-05
PGSC0003DMG400017231	Transcription factor TSRF1	ethylene-responsive transcription factor 1b	60.1669	27.3819	1.13575	4.81301	5e-05	0.00264373		1.18476	5.11785e-07	0.000105025
PGSC0003DMG400023361	Methylenetetrahydrofolate reductase	methylenetetrahydrofolate reductase	1.96728	0.59617	1.72241	3.1971	5e-05	0.00264373		1.77479	5.47027e-07	0.00011138
PGSC0003DMG400013439	Aspartic proteinase oryzasin-1	aspartic proteinase oryzasin-1-like	13.7831	5.43041	1.34377	4.31953	5e-05	0.00264373		1.34836	5.69429e-07	0.000115042
PGSC0003DMG400010136	Stigma expressed protein	cysteine protease inhibitor 8-like	150.774	66.9059	1.17218	5.58252	5e-05	0.00264373		1.12491	5.8526e-07	0.000116835
PGSC0003DMG401025083	Peroxidase 12	peroxidase 12-like	19.8249	8.70649	1.18715	3.48303	5e-05	0.00264373		1.29546	5.87271e-07	0.000116835
PGSC0003DMG400020017	Lichenase	3)-beta-glucan endohydrolase short=(1-	4.11117	1.21761	1.7555	3.49053	5e-05	0.00264373		1.49722	6.20153e-07	0.000122443
PGSC0003DMG402028252	Beta-fructofuranosidase	apoplastic invertase	23.8132	10.8083	1.13961	3.95525	5e-05	0.00264373		1.19902	6.45703e-07	0.000126529
PGSC0003DMG400030891	Hydrolase, hydrolyzing O-glycosyl compounds	galactinol--sucrose galactosyltransferase 6	36.9456	19.0744	0.953766	3.00138	5e-05	0.00264373		1.10175	7.01277e-07	0.000135383
PGSC0003DMG400025346	Voltage-dependent anion channel	mitochondrial outer membrane protein porin of 36 kda-like	15.4093	6.02391	1.35503	3.74209	5e-05	0.00264373		1.34998	7.14546e-07	0.000135429
PGSC0003DMG400014223	4-coumarate--CoA ligase 2	4-coumarate:coenzyme a ligase	35.1317	16.1348	1.1226	4.10502	5e-05	0.00264373		1.14426	7.17648e-07	0.000135429
PGSC0003DMG400030413	Cytochrome P450	cytochrome p450	1.21081	0.268669	2.17207	3.76629	0.0002	0.00858093		2.25873	7.22301e-07	0.000135429
PGSC0003DMG400009869	DNAJ	chaperone protein dnaj chloroplastic-like	536.245	272.375	0.977298	4.96532	5e-05	0.00264373		0.992651	7.55654e-07	0.00014067
PGSC0003DMG400040260	Glucan endo-1,3-beta-glucosidase, basic isoform 1		2.48516	0.608954	2.02893	3.94033	0.0003	0.0120542		1.68206	7.76779e-07	0.000143577
PGSC0003DMG400028967	CHP-rich zinc finger protein	protein binding	4.92407	1.70765	1.52784	3.8839	0.0001	0.00475376		1.60666	7.83224e-07	0.000143749
PGSC0003DMG400026586	Cytochrome P450	cytochrome p450	16.5897	8.0869	1.03663	3.7629	5e-05	0.00264373		0.931218	8.74836e-07	0.00015944
PGSC0003DMG400026301	Tyramine N-feruloyltransferase 10/30	tyramine n-feruloyltransferase 4 11-like	5.71771	1.87552	1.60815	4.71711	5e-05	0.00264373		1.53804	8.83482e-07	0.000159898
PGSC0003DMG402003479	Oxidoreductase, 2OG-Fe(II) oxygenase family protein	probable 2-oxoglutarate-dependent dioxygenase -like	247.9	119.176	1.05666	3.7126	5e-05	0.00264373		1.00455	9.06091e-07	0.000162859
PGSC0003DMG400024967	Peroxidase	peroxidase 50	49.0545	23.015	1.09181	3.87366	5e-05	0.00264373		1.13917	9.43679e-07	0.000168453
PGSC0003DMG400022493	Gibberellin receptor GID1	carboxylesterase 1-like	2.48196	0.751401	1.72383	3.74221	0.0001	0.00475376		1.86129	1.02393e-06	0.000181534
PGSC0003DMG400006394	DNA binding protein	transcription factor bhlh93-like	11.7157	4.44243	1.39903	3.90397	5e-05	0.00264373		1.31025	1.04295e-06	0.000183658
PGSC0003DMG400017936	Late embryogenis abundant protein 5	at4g02380 t14p8_2	292.857	142.925	1.03494	5.09687	5e-05	0.00264373		1.02256	1.08108e-06	0.000187834
PGSC0003DMG400021684	E3 ubiquitin-protein ligase RMA1H1	e3 ubiquitin-protein ligase rma1h1-like	146.263	72.0668	1.02116	3.92113	5e-05	0.00264373		1.0595	1.09666e-06	0.000189279
PGSC0003DMG400016497	Conserved gene of unknown function	PREDICTED: uncharacterized protein LOC101254600	105.667	48.7186	1.11698	3.99952	5e-05	0.00264373		1.10869	1.12353e-06	0.000192641
PGSC0003DMG400008801	Eukaryotic translation initiation factor 2 gamma subunit	eukaryotic translation initiation factor 2 subunit 3-like	7.54807	3.05662	1.30417	3.71843	5e-05	0.00264373		1.30996	1.1889e-06	0.000202517
PGSC0003DMG400026275	O-methyltransferase	trans-resveratrol di-o-methyltransferase-like	15.3916	6.08387	1.33908	3.57036	5e-05	0.00264373		1.29587	1.21281e-06	0.000205249
PGSC0003DMG400010615	Conserved gene of unknown function	PREDICTED: uncharacterized protein LOC101256378 isoform 2	12.9711	4.18745	1.63116	5.78558	5e-05	0.00264373		1.46713	1.25581e-06	0.000210012
PGSC0003DMG403007838	Purple acid phosphatase 3	bifunctional purple acid phosphatase 26-like	12.5846	5.3967	1.22151	3.7241	5e-05	0.00264373		1.27171	1.25708e-06	0.000210012
PGSC0003DMG400013488	F-box/kelch protein	f-box kelch-repeat protein at1g23390-like	15.9445	7.07101	1.17307	4.1406	5e-05	0.00264373		1.24807	1.26711e-06	0.00021034
PGSC0003DMG400001774	Peroxidase	peroxidase 21-like	7.19401	2.47902	1.53703	3.64273	5e-05	0.00264373		1.46792	1.27929e-06	0.000211017
PGSC0003DMG400024281	Gamma aminobutyrate transaminase isoform2	uncharacterized aminotransferase y4ub-like	1154.79	600.859	0.942534	3.38413	0.0001	0.00475376		0.876432	1.34143e-06	0.000219876
PGSC0003DMG400027180	Anthocyanin 5-aromatic acyltransferase	transferase family protein	1.92174	0.68806	1.48181	3.18841	0.0001	0.00475376		1.70044	1.35071e-06	0.000220014
PGSC0003DMG400007343	Cytochrome P450-dependent fatty acid hydroxylase	cytochrome p450 94a1-like	4.7481	1.61147	1.55897	4.15544	5e-05	0.00264373		1.51785	1.3996e-06	0.000226561
PGSC0003DMG400028972	Conserved gene of unknown function	protein binding	10.0401	3.78765	1.4064	4.31777	5e-05	0.00264373		1.38221	1.49246e-06	0.000240102
PGSC0003DMG400027289	Glucosyltransferase	zeatin o-glucosyltransferase-like	6.73317	2.608	1.36834	4.12956	5e-05	0.00264373		1.35588	1.52373e-06	0.000243628
PGSC0003DMG400020968	Flavonol 4'-sulfotransferase	flavonol 4 -sulfotransferase	50.7322	20.8227	1.28474	2.13022	0.0009	0.0280831		1.2269	1.63656e-06	0.000260073
PGSC0003DMG400012492	Serine protease	subtilisin-like protease-like	0.850572	0.219758	1.95252	3.31291	5e-05	0.00264373		2.05889	1.66495e-06	0.00026264
PGSC0003DMG400009570	MYB transcription factor	transcription factor myb1r1	16.2145	6.14649	1.39945	3.2558	5e-05	0.00264373		1.34569	1.67287e-06	0.00026264
PGSC0003DMG400024274	Cytochrome P450 monooxygenase	beta-amyrin 11-oxidase-like	213.032	101.74	1.06618	4.7171	5e-05	0.00264373		0.972048	1.70352e-06	0.000265851
PGSC0003DMG400032498	Protein kinase	protein kinase chloroplastic-like	22.5827	10.955	1.04363	3.45763	5e-05	0.00264373		1.16249	1.91122e-06	0.000296489
PGSC0003DMG400004158	Ca2+ antiporter/cation exchanger		21.1773	9.78234	1.11427	4.3347	5e-05	0.00264373		1.17913	1.99624e-06	0.000307846
PGSC0003DMG400006720	Gene of unknown function	---NA---	46.1158	17.0652	1.4342	7.21602	5e-05	0.00264373		1.2979	2.03648e-06	0.000312205
PGSC0003DMG400000922	Myb-like DNA-binding domain, SHAQKYF class family protein	myb family transcription factor at1g14600-like	9.61261	3.67634	1.38666	2.90356	5e-05	0.00264373		1.42606	2.05341e-06	0.000312959
PGSC0003DMG400019243	Conserved gene of unknown function	calcium-binding protein pbp1-like	31.6194	12.9123	1.29207	5.61832	5e-05	0.00264373		1.31886	2.11988e-06	0.000320733
PGSC0003DMG400006461	GDSL-like Lipase/Acylhydrolase family protein	acetylajmalan esterase-like	32.0853	14.3992	1.15593	4.81746	5e-05	0.00264373		1.13727	2.12903e-06	0.000320733
PGSC0003DMG400028535	Conserved gene of unknown function	tetratricopeptide repeat-like superfamily	90.2435	183.944	-1.02737	-3.53234	5e-05	0.00264373		-1.01239	2.17657e-06	0.00032601
PGSC0003DMG402027210	Glucosyltransferase	zeatin o-glucosyltransferase-like	36.1751	15.5454	1.21851	5.14856	5e-05	0.00264373		1.16215	2.19854e-06	0.00032742
PGSC0003DMG400000444	Heat shock cognate 70 kDa protein	heat shock 70 kda protein cognate 4-like	3.72344	9.26233	-1.31474	-4.06732	5e-05	0.00264373		-1.2231	2.238e-06	0.000330512
PGSC0003DMG400023922	Cytoplasmic small heat shock protein class I	pathogenesis-related leaf protein 4-like	30.6551	71.1566	-1.21487	-5.75757	5e-05	0.00264373		-1.21109	2.24467e-06	0.000330512
PGSC0003DMG400040677	Gene of unknown function	ribonuclease 3-like	212.903	98.3983	1.11349	6.95911	5e-05	0.00264373		1.06932	2.29681e-06	0.00033629
PGSC0003DMG400013018	Sigma factor sigb regulation protein rsbq	sigma factor regulation	7.7852	2.77721	1.4871	4.50169	5e-05	0.00264373		1.41895	2.41291e-06	0.000351314
PGSC0003DMG400029418	Tetracycline transporter	hippocampus abundant transcript-like protein 1-like	7.06006	2.84213	1.31271	2.7868	0.001	0.0304069		1.54607	2.66808e-06	0.000386308
PGSC0003DMG400028965	Gene of unknown function	PREDICTED: uncharacterized protein LOC102597353	5.70826	2.07009	1.46336	3.93498	0.0001	0.00475376		1.47093	2.82174e-06	0.000404481
PGSC0003DMG400005931	Sterol delta-7 reductase DWF5	7-dehydrocholesterol reductase-like	157.776	80.3456	0.97359	3.99086	5e-05	0.00264373		0.961967	2.84015e-06	0.000404481
PGSC0003DMG400028175	Cytochrome P450 76A2	cytochrome p450 76a2-like	9.50095	4.11705	1.20646	3.89795	5e-05	0.00264373		1.27984	3.08053e-06	0.000433972
PGSC0003DMG400019119	Oxidoreductase	leucoanthocyanidin dioxygenase-like	8.24609	3.27468	1.33236	4.10834	5e-05	0.00264373		1.30466	3.32096e-06	0.000465328
PGSC0003DMG400004037	ATP binding protein	mitogen-activated protein kinase kinase kinase 3-like	4.68452	1.9743	1.24656	3.28038	5e-05	0.00264373		1.45025	3.35501e-06	0.000467585
PGSC0003DMG400018102	Calmodulin-binding protein	herbivore elicitor-regulated 1	18.7991	8.65804	1.11855	4.0864	5e-05	0.00264373		1.20163	3.44686e-06	0.00047783
PGSC0003DMG400025628	Pyridoxal-dependent decarboxylase, C-terminal sheet domain containing protein	ornithine decarboxylase	6.82205	2.6882	1.34356	3.96107	5e-05	0.00264373		1.34555	3.61963e-06	0.000499126
PGSC0003DMG400023593	AP2 domain class transcription factor	ethylene-responsive transcription factor abr1-like	8.19105	3.06529	1.41803	4.4282	5e-05	0.00264373		1.37884	4.07953e-06	0.000556652
PGSC0003DMG400025874	UDP-glucose:glucosyltransferase	protein	3.12939	1.35698	1.20548	3.00219	0.00015	0.00672046		1.37817	5.00021e-06	0.000678727
PGSC0003DMG400022535	Lactoylglutathione lyase	lactoylglutathione lyase	21.3759	9.01239	1.246	5.00437	5e-05	0.00264373		1.33518	5.50654e-06	0.00073975
PGSC0003DMG400012762	Glutathione-s-transferase theta, gst	glutathione s-transferase zeta class-like	64.6058	31.399	1.04095	3.67375	5e-05	0.00264373		1.03061	5.57729e-06	0.000745412
PGSC0003DMG400004252	Staygreen protein	senescence-inducible chloroplast stay-green protein	2.62262	1.02689	1.35273	2.37006	0.0007	0.0234697		1.61891	5.76244e-06	0.000764592
PGSC0003DMG400009703	WRKY transcription factor	wrky transcription	29.2954	13.2667	1.14286	4.80949	5e-05	0.00264373		1.12885	5.78517e-06	0.000764592
PGSC0003DMG400024120	Peptide transporter	nitrate transporter -like	4.22381	1.61843	1.38395	3.70863	5e-05	0.00264373		1.34042	5.82119e-06	0.000764592
PGSC0003DMG400027047	UPF0497 membrane protein	casp-like protein rcom_1206790-like	170.456	89.5808	0.928139	4.58635	5e-05	0.00264373		0.996086	5.85187e-06	0.000764592
PGSC0003DMG400001662	Arginine decarboxylase	arginine decarboxylase	64.1546	33.5864	0.933676	3.71397	5e-05	0.00264373		0.949351	5.86748e-06	0.000764592
PGSC0003DMG400007994	Tuber-specific and sucrose-responsive element binding factor	transcriptional activator myb-like	6.99598	2.42024	1.53138	4.46631	5e-05	0.00264373		1.42283	6.08767e-06	0.000789337
PGSC0003DMG400001149	Allene oxide synthase 2	allene oxide synthase	55.6014	28.4262	0.967901	3.96226	5e-05	0.00264373		1.00376	6.22091e-06	0.000799794
PGSC0003DMG400015780	Conserved gene of unknown function	PREDICTED: uncharacterized protein LOC101245602	22.997	9.8384	1.22495	4.98135	5e-05	0.00264373		1.20955	6.23573e-06	0.000799794
PGSC0003DMG400039214	Arachidonic acid-induced DEA1	14 kda proline-rich	356.794	180.219	0.985339	7.24384	5e-05	0.00264373		0.999107	6.27099e-06	0.000799794
PGSC0003DMG400019824	JA-induced WRKY protein	probable wrky transcription factor 40-like	28.355	13.4791	1.07287	3.51554	5e-05	0.00264373		1.07878	6.29106e-06	0.000799794
PGSC0003DMG400026417	UPA22	light-regulated protein	230.228	448.365	-0.961609	-6.14755	5e-05	0.00264373		-1.00481	6.39849e-06	0.000809502
PGSC0003DMG400016711	Homeobox protein knotted-1-like LET6		3.75556	1.38572	1.43839	3.46539	5e-05	0.00264373		1.43434	7.04855e-06	0.000887436
PGSC0003DMG400028809	2-oxoglutarate-dependent dioxygenase	1-aminocyclopropane-1-carboxylate oxidase homolog	9.09431	3.64203	1.32022	3.50264	5e-05	0.00264373		1.25467	7.20109e-06	0.000902283
PGSC0003DMG400027111	Conserved gene of unknown function	hypothetical protein PHAVU_003G208700g	2.65822	0.527585	2.33298	4.43234	0.0017	0.045538		2.37638	7.83999e-06	0.000977636
PGSC0003DMG400024770	Conserved gene of unknown function	f-box protein pp2-b15-like	3.6366	1.21776	1.57836	3.06107	5e-05	0.00264373		1.57432	7.97176e-06	0.000989333
PGSC0003DMG400023458	Phenylalanine ammonia-lyase	phenylalanine ammonia-lyase	8.14606	3.7515	1.11864	3.72456	5e-05	0.00264373		1.15071	8.9445e-06	0.00109958
PGSC0003DMG400022337	Gene of unknown function	---NA---	4.82696	1.78197	1.43764	3.86338	0.0001	0.00475376		1.49855	9.0493e-06	0.0011033
PGSC0003DMG400004259	Thaumatin	thaumatin-like protein	123.057	248.56	-1.01426	-4.83659	5e-05	0.00264373		-0.985648	9.09798e-06	0.0011033
PGSC0003DMG400033590	Periaxin	periaxin-like	13.14	6.11441	1.10368	3.59803	5e-05	0.00264373		1.14523	9.10173e-06	0.0011033
PGSC0003DMG400020431	Conserved gene of unknown function	protein trichome birefringence-like 39	35.6971	16.9766	1.07226	4.71676	5e-05	0.00264373		1.05082	9.27525e-06	0.00111913
PGSC0003DMG400018435	NAC domain protein NAC2	nac transcription factor 29-like	50.5619	23.8845	1.08198	3.80941	5e-05	0.00264373		1.03058	9.50702e-06	0.00113996
PGSC0003DMG400019285	Conserved gene of unknown function	uncharacterized loc101210213	5.10505	2.01528	1.34095	3.18217	5e-05	0.00264373		1.37022	9.53539e-06	0.00113996
PGSC0003DMG400005092	F-box and wd40 domain protein		6.56901	3.05568	1.10418	3.79899	5e-05	0.00264373		1.10975	9.74686e-06	0.00115992
PGSC0003DMG400018374	Structural molecule		25.2371	12.3319	1.03316	3.96294	5e-05	0.00264373		1.1145	9.93166e-06	0.00117654
PGSC0003DMG400027283	AT-HSFB3 (Arabidopsis thaliana heat shock transcription factor B3)	heat stress transcription factor b-3-like	5.77583	2.05157	1.4933	3.98166	5e-05	0.00264373		1.43447	1.02707e-05	0.00120668
PGSC0003DMG400010357	Phloem protein 2	protein phloem protein 2-like a9-like	2.59879	0.522145	2.31532	4.07908	0.00115	0.0341977		2.19967	1.02787e-05	0.00120668
PGSC0003DMG401021549	Phenylalanine ammonia-lyase	phenylalanine ammonia-lyase-like	57.8802	30.6541	0.916988	3.71196	5e-05	0.00264373		0.913288	1.04048e-05	0.001216
PGSC0003DMG400028426	Cellulose synthase catalytic subunit	cellulose synthase	1.87013	0.760503	1.29812	2.97876	5e-05	0.00264373		1.38586	1.06025e-05	0.0012287
PGSC0003DMG400019120	Oxidoreductase	leucoanthocyanidin dioxygenase-like	2.71549	0.548801	2.30686	4.03715	0.0016	0.0435505		2.11839	1.06076e-05	0.0012287
PGSC0003DMG400027200	Family 1 glycosyltransferase	zeatin o-glucosyltransferase-like	15.0765	6.30948	1.25671	4.50445	5e-05	0.00264373		1.17825	1.06738e-05	0.00123089
PGSC0003DMG400033589	Periaxin	periaxin-like	10.2224	4.52747	1.17496	3.66978	5e-05	0.00264373		1.22066	1.09039e-05	0.00124945
PGSC0003DMG400029623	Salicylic acid/benzoic acid carboxyl methyltransferase	s-adenosyl-l-methionine:salicylic acid carboxyl methyltransferase	6.85174	2.86006	1.26042	2.46661	0.00055	0.0195404		1.3106	1.10088e-05	0.00124945
PGSC0003DMG400016887	Allene oxide synthase	allene oxide synthase	19.561	9.06233	1.11003	4.39324	5e-05	0.00264373		1.07369	1.10226e-05	0.00124945
PGSC0003DMG400006462	GDSL-like Lipase/Acylhydrolase family protein	acetylajmalan esterase-like	7.14608	3.20842	1.15529	3.5632	5e-05	0.00264373		1.19138	1.10265e-05	0.00124945
PGSC0003DMG400009051	WRKY transcription factor 4	wrky transcription factor 4	38.8283	18.34	1.08211	3.64023	5e-05	0.00264373		1.05481	1.13157e-05	0.00127667
PGSC0003DMG400003432	Xyloglucan endotransglucosylase-hydrolase XTH6	probable xyloglucan endotransglucosylase hydrolase protein 32-like	9.11983	3.08156	1.56535	5.02346	0.00025	0.0103321		1.69302	1.15095e-05	0.00129294
PGSC0003DMG400026463	Aquaporin TIP2	aquaporin tip2-1-like	2.52819	0.706345	1.83966	2.87459	0.00035	0.0135523		1.82597	1.17272e-05	0.00131174
PGSC0003DMG400007118	Cytochrome P450	cytochrome p450 94a1	1.00969	0.254602	1.98759	3.13021	0.00155	0.0426482		2.11548	1.22584e-05	0.00136054
PGSC0003DMG400011249	F-box family protein	f-box protein skip27-like	8.81626	3.71868	1.24538	3.20343	5e-05	0.00264373		1.26303	1.23416e-05	0.00136291
PGSC0003DMG400014892	Delta(7)-sterol-C5(6)-desaturase,PERK1 kinase	proline-rich receptor-like protein kinase perk1-like	329.137	105.233	1.6451	5.55501	5e-05	0.00264373		1.55953	1.08061e-09	4.77338e-07
PGSC0003DMG400026401	Delta(7)-sterol-C5(6)-desaturase,PERK1 kinase	delta -sterol-c5 -desaturase-like	329.137	105.233	1.6451	5.55501	5e-05	0.00264373		1.52013	2.74413e-12	2.8607e-09
PGSC0003DMG402015792	Bacterial-induced peroxidase	short-chain dehydrogenase tic chloroplastic-like	127.529	52.7013	1.27491	3.56871	5e-05	0.00264373		1.32591	1.84613e-09	7.51779e-07
PGSC0003DMG400015801	Bacterial-induced peroxidase	peroxidase 4-like	127.529	52.7013	1.27491	3.56871	5e-05	0.00264373		1.34947	2.57224e-09	9.85848e-07
PGSC0003DMG400007251	Gene of unknown function,Pti4	---NA---	116.378	52.923	1.13685	4.39346	5e-05	0.00264373		1.50479	0.000264924	0.0161697
PGSC0003DMG400016006	Gene of unknown function,Pti4	ethylene response factor	116.378	52.923	1.13685	4.39346	5e-05	0.00264373		1.31727	3.15553e-08	9.13772e-06
PGSC0003DMG400007250	Gene of unknown function,Pti4	---NA---	116.378	52.923	1.13685	4.39346	5e-05	0.00264373		1.32193	2.4152e-07	5.42628e-05
PGSC0003DMG402015792	Bacterial-induced peroxidase	short-chain dehydrogenase tic chloroplastic-like	127.529	52.7013	1.27491	3.56871	5e-05	0.00264373		1.32591	1.84613e-09	7.51779e-07
PGSC0003DMG400015801	Bacterial-induced peroxidase	peroxidase 4-like	127.529	52.7013	1.27491	3.56871	5e-05	0.00264373		1.34947	2.57224e-09	9.85848e-07
PGSC0003DMG400015505	Anthranilate N-benzoyltransferase protein	uncharacterized acetyltransferase at3g50280-like	2.2783	0.753899	1.59551	3.52942	5e-05	0.00264373		1.6105	1.24024e-05	0.00136385
PGSC0003DMG400033591	Periaxin	periaxin-like isoform x2	13.1339	6.2125	1.08005	3.69213	5e-05	0.00264373		1.12537	1.26282e-05	0.00138285
PGSC0003DMG400025266	Conserved gene of unknown function	---NA---	55.9559	24.371	1.19913	6.30961	5e-05	0.00264373		1.1534	1.29733e-05	0.00141468
PGSC0003DMG400003666	Senescence-associated protein	senescence-associated protein	21.7428	10.7575	1.01519	4.286	5e-05	0.00264373		1.10607	1.32152e-05	0.00143377
PGSC0003DMG402025689	Conserved gene of unknown function	trans-resveratrol di-o-methyltransferase-like	135.183	73.9995	0.869322	3.79969	5e-05	0.00264373		0.923582	1.35237e-05	0.00145642
PGSC0003DMG400010257	Leucine aminopeptidase, chloroplastic	leucine aminopeptidase	167.721	88.3016	0.925553	4.52684	5e-05	0.00264373		0.960784	1.37998e-05	0.00148004
PGSC0003DMG400000811	RAV transcription factor		127.702	69.2121	0.883679	3.86063	5e-05	0.00264373		0.913898	1.38595e-05	0.00148036
PGSC0003DMG400002859	Transcription regulator	transcription factor bhlh135-like	8.22137	2.94411	1.48155	4.7217	5e-05	0.00264373		1.45221	1.42399e-05	0.00151478
PGSC0003DMG400021383	Oxidoreductase, 2OG-Fe(II) oxygenase family protein	gibberellin 3-beta-dioxygenase 2-3-like	2.41845	0.722844	1.74232	3.60124	0.0018	0.0477743		1.32769	1.44419e-05	0.00153002
PGSC0003DMG400024452	Pyridoxal-dependent decarboxylase, C-terminal sheet domain containing protein	ornithine decarboxylase	3.47268	1.19831	1.53504	3.58917	0.00125	0.0364751		1.50366	1.58571e-05	0.00165307
PGSC0003DMG400027453	Ribonuclease t2	ribonuclease 1-like	113.628	57.5685	0.980968	4.64594	5e-05	0.00264373		0.973075	1.60881e-05	0.00167047
PGSC0003DMG401022197	Polygalacturonase inhibitor protein	polygalacturonase inhibiting protein	19.8065	9.28787	1.09255	4.29551	5e-05	0.00264373		1.10343	1.6284e-05	0.00167853
PGSC0003DMG400015190	AMP dependent CoA ligase	4-coumarate-- ligase-like 9-like	7.08401	3.13361	1.17674	3.85154	5e-05	0.00264373		1.16463	1.72969e-05	0.00176781
PGSC0003DMG400013428	Conserved gene of unknown function	isoform 1	0.648169	0.18754	1.78918	2.83644	0.00095	0.0292823		1.88452	1.86321e-05	0.00189684
PGSC0003DMG400016847	Conserved gene of unknown function	protein precursor	84.2272	182.108	-1.11244	-7.21762	5e-05	0.00264373		-1.05572	1.87215e-05	0.00189852
PGSC0003DMG400008166	Conserved gene of unknown function	ribosomal protein l11	1.67458	0.563503	1.57131	3.29613	0.0001	0.00475376		1.73306	1.88951e-05	0.0019087
PGSC0003DMG400025228	Gamma aminobutyrate transaminase isoform2	aminotransferase y4ub	56.401	27.0671	1.05918	3.70723	5e-05	0.00264373		0.947476	1.91289e-05	0.00192486
PGSC0003DMG400008985	Basic 7S globulin 2 small subunit		3.05594	1.18639	1.36504	2.4064	0.00075	0.0244577		1.45623	1.92951e-05	0.00193411
PGSC0003DMG400007309	3beta-hydroxysteroid-dehydrogenase/decarboxylase isoform 2	3beta-hydroxysteroid-dehydrogenase decarboxylase isoform 1	40.3108	21.2733	0.922124	3.71616	5e-05	0.00264373		0.976602	1.97509e-05	0.00196339
PGSC0003DMG400010471	Subtilase	subtilisin-like protease-like	7.27848	3.31249	1.13572	3.77876	5e-05	0.00264373		1.15087	1.98111e-05	0.00196339
PGSC0003DMG400032778	Conserved gene of unknown function	PREDICTED: uncharacterized protein LOC102603587	3.05049	1.28625	1.24587	2.43713	5e-05	0.00264373		1.37412	1.98132e-05	0.00196339
PGSC0003DMG400019879	Conserved gene of unknown function	expression of the gene is downregulated in the presence of	5.46439	1.84888	1.56341	3.95797	0.00035	0.0135523		1.66469	2.03576e-05	0.0020097
PGSC0003DMG400011016	Soul heme-binding family protein	heme-binding-like protein chloroplastic-like	15.1114	7.48706	1.01317	3.52127	5e-05	0.00264373		1.15279	2.06918e-05	0.00202757
PGSC0003DMG400015883	Sn-1 protein	pr-10 type pathogenesis-related protein	3.68293	0.99031	1.8949	2.6229	0.00065	0.0222351		1.95842	2.06943e-05	0.00202757
PGSC0003DMG400010859	Lipoxygenase	lipoxygenase	1.46066	0.513798	1.50735	2.83692	0.0003	0.0120542		1.4905	2.11089e-05	0.00206045
PGSC0003DMG400018235	Nitrate transporter	probable peptide nitrate transporter at1g59740-like	2.17441	5.29945	-1.28522	-3.92316	5e-05	0.00264373		-1.30773	2.16355e-05	0.00210397
PGSC0003DMG402029471	Calcium ion binding protein	probable peroxygenase 4-like	23.963	11.6124	1.04515	3.09298	5e-05	0.00264373		1.08732	2.2133e-05	0.00214138
PGSC0003DMG400008499	ATP binding protein		0.775454	0.2446	1.66461	2.84021	0.00065	0.0222351		1.76939	2.21846e-05	0.00214138
PGSC0003DMG400006455	Gene of unknown function	---NA---	43.5521	19.903	1.12975	5.40099	5e-05	0.00264373		1.0573	2.26668e-05	0.00217631
PGSC0003DMG400013176	DUF26 domain-containing protein 2	cysteine-rich repeat secretory protein 38-like	15.1258	6.17964	1.29142	4.67259	5e-05	0.00264373		1.21335	2.27134e-05	0.00217631
PGSC0003DMG400028520	WRKY transcription factor 1	probable wrky transcription factor 40-like	134.454	73.2707	0.875805	3.16629	5e-05	0.00264373		0.884057	2.3637e-05	0.00225651
PGSC0003DMG400016769	Double WRKY type transfactor	double wrky type transfactor	143.274	79.6805	0.846483	3.03049	5e-05	0.00264373		0.860929	2.39685e-05	0.0022798
PGSC0003DMG400016291	Phosphoenolpyruvate carboxylase kinase 2	phosphoenolpyruvate carboxylase kinase	12.8399	6.62804	0.953974	2.66417	5e-05	0.00264373		1.1412	2.4176e-05	0.00229118
PGSC0003DMG401030469	Cinnamic acid 4-hydroxylase	cinnamic acid 4-hydroxylase	22.5238	12.2366	0.880251	3.34662	5e-05	0.00264373		0.966353	2.50144e-05	0.00236205
PGSC0003DMG400015468	Sugar transporter	probable polyol transporter 6-like	15.2294	7.14714	1.09142	4.08152	5e-05	0.00264373		1.0559	2.65675e-05	0.00249965
PGSC0003DMG400005808	Valacyclovir hydrolase	hydrolase family protein	2.1346	0.465319	2.19767	2.22122	0.00045	0.0167517		1.74543	2.89535e-05	0.00270739
PGSC0003DMG400003788	Male specific sperm protein	PREDICTED: uncharacterized protein LOC101247657	95.7895	51.8286	0.886119	5.12357	5e-05	0.00264373		0.932886	2.89833e-05	0.00270739
PGSC0003DMG400027162	UDP-glucosyltransferase	zeatin o-glucosyltransferase-like	16.1608	6.71439	1.26717	5.27523	0.0001	0.00475376		1.2877	2.99656e-05	0.00278915
PGSC0003DMG400026360	Ferredoxin-3, chloroplast	ferredoxin- chloroplast	76.7609	40.0532	0.938455	3.26671	5e-05	0.00264373		0.994031	3.14646e-05	0.00290089
PGSC0003DMG400000408	Xyloglucan endotransglucosylase-hydrolase XTH6	probable xyloglucan endotransglucosylase hydrolase protein 32-like	28.0666	55.1378	-0.974186	-4.37374	5e-05	0.00264373		-1.00152	3.14999e-05	0.00290089
PGSC0003DMG400015667	Pto-responsive gene 1 protein	pto-responsive gene 1 protein	94.7743	48.2545	0.973834	4.85183	5e-05	0.00264373		0.942756	3.16207e-05	0.00290175
PGSC0003DMG400002387	O-methyltransferase	probable caffeoyl- o-methyltransferase at4g26220-like	20.6425	10.2325	1.01246	3.88556	5e-05	0.00264373		1.04052	3.18132e-05	0.00290918
PGSC0003DMG400024197	Major intrinsic protein 2	plasma membrane intrinsic protein	393.083	219.827	0.838465	3.02959	5e-05	0.00264373		0.825349	3.33675e-05	0.00304064
PGSC0003DMG400022634	Microtubule-associated protein TORTIFOLIA1	microtubule-associated protein tortifolia1-like	7.85929	4.03411	0.962147	2.95519	5e-05	0.00264373		1.07383	3.41867e-05	0.00310444
PGSC0003DMG400017567	Nam	nam-like protein	137.709	79.6564	0.789757	3.0103	5e-05	0.00264373		0.865251	3.70483e-05	0.00334102
PGSC0003DMG400015593	LATD/NIP	probable peptide transporter at1g52190-like	17.1385	8.35471	1.03658	4.09647	5e-05	0.00264373		1.01688	3.74199e-05	0.00335249
PGSC0003DMG400015185	Cytochrome P450	cytochrome p450 94a1-like	7.22382	3.29454	1.13269	3.40611	5e-05	0.00264373		1.11911	3.74329e-05	0.00335249
PGSC0003DMG400014867	Peroxidase	peroxidase 73-like	24.4741	12.0638	1.02058	4.02889	5e-05	0.00264373		1.02679	3.78639e-05	0.00337948
PGSC0003DMG400009514	Kunitz-type protease inhibitor	kunitz-type protease inhibitor precursor	101.774	52.2614	0.961555	4.60076	5e-05	0.00264373		0.953732	3.8099e-05	0.00338886
PGSC0003DMG400024781	GRAS4	scarecrow-like protein 14	19.7334	10.2824	0.940458	3.58135	5e-05	0.00264373		0.96729	4.07973e-05	0.00359209
PGSC0003DMG400027333	Leucoanthocyanidin dioxygenase	probable 2-oxoglutarate fe -dependent dioxygenase-like	21.0336	10.3707	1.02019	3.85639	5e-05	0.00264373		1.02385	4.09962e-05	0.00359745
PGSC0003DMG400015668	Transcription factor	myb-related transcription factor	2.12934	0.756998	1.49204	3.25803	0.0003	0.0120542		1.57017	4.12755e-05	0.0036098
PGSC0003DMG400003993	Citrate binding protein	citrate-binding	11.6024	3.93912	1.55848	5.10258	5e-05	0.00264373		1.38095	4.14352e-05	0.00361165
PGSC0003DMG400010814	Conserved gene of unknown function	21 kda	6.18399	2.26787	1.4472	3.33487	0.0002	0.00858093		1.43741	4.16252e-05	0.00361612
PGSC0003DMG400009513	Aspartic protease inhibitor 5	kunitz-type protease inhibitor precursor	506.64	280.371	0.853623	4.3976	5e-05	0.00264373		0.809736	4.23074e-05	0.00366318
PGSC0003DMG400024771	Conserved gene of unknown function	f-box protein pp2-b15-like	56.7566	30.1293	0.91362	3.42336	5e-05	0.00264373		0.954671	4.28091e-05	0.00369434
PGSC0003DMG400014240	Ethylene-responsive transcription factor ERF114	ethylene-responsive transcription factor erf114-like	1.16406	0.421735	1.46476	2.29509	0.00125	0.0364751		1.76553	4.32383e-05	0.00371906
PGSC0003DMG400014580	Conserved gene of unknown function	hypothetical protein VITISV_034771	42.6577	21.6512	0.978359	4.02019	5e-05	0.00264373		0.97757	4.44168e-05	0.00380787
PGSC0003DMG400029080	LOB domain-containing protein	lob domain-containing protein 15-like	5.8181	2.26706	1.35973	2.71425	5e-05	0.00264373		1.4185	4.49888e-05	0.00384426
PGSC0003DMG401015527	Serine-threonine protein kinase, plant-type	leucine-rich repeat receptor-like protein kinase at2g19210-like	59.1208	30.0874	0.974507	3.53917	5e-05	0.00264373		0.896451	4.7045e-05	0.00399376
PGSC0003DMG400020137	Transmembrane BAX inhibitor motif-containing protein	glutamate binding protein	10.3339	4.59812	1.16828	4.05036	5e-05	0.00264373		1.24742	4.91113e-05	0.00413406
PGSC0003DMG400012126	MYB transcription factor MYB185	mybpa1 protein	6.51716	2.74003	1.25005	3.47685	5e-05	0.00264373		1.27229	4.91735e-05	0.00413406
PGSC0003DMG400030341	17.6 kDa class I heat shock protein	class i small heat shock protein	15.6937	34.1978	-1.12371	-4.39166	5e-05	0.00264373		-1.08713	5.03258e-05	0.00421733
PGSC0003DMG400017550	Glycine-rich protein TomR2	---NA---	19.2337	11.0924	0.794058	2.58728	0.0002	0.00858093		1.03136	5.13635e-05	0.0042905
PGSC0003DMG400013631	DNA-3-methyladenine glycosylase	methyladenine glycosylase family protein	35.7099	19.4214	0.878676	3.25259	5e-05	0.00264373		0.909714	5.75655e-05	0.00477794
PGSC0003DMG400023759	Male sterility protein	fatty acyl- reductase 3-like	2.04794	0.9222	1.15102	2.7025	0.00065	0.0222351		1.37255	5.79643e-05	0.00479576
PGSC0003DMG400009116	Membrane receptor 1	probable receptor-like protein kinase at1g67000-like	3.24398	1.14445	1.50311	3.58766	0.00025	0.0103321		1.47249	5.82481e-05	0.00480399
PGSC0003DMG402030469	Cinnamic acid 4-hydroxylase	cinnamic acid 4-hydroxylase	23.9171	13.1915	0.858434	3.28513	5e-05	0.00264373		0.921432	5.8717e-05	0.00482739
PGSC0003DMG400028207	Peptidase C14, caspase catalytic subunit p20	latex-abundant family protein	12.0761	5.35277	1.17379	3.91164	5e-05	0.00264373		1.12186	6.01784e-05	0.00493198
PGSC0003DMG400008982	Basic 7S globulin 2 small subunit	basic 7s globulin-like	18.338	9.00477	1.02607	4.20992	5e-05	0.00264373		1.01381	6.20565e-05	0.00506996
PGSC0003DMG400014772	Tyramine hydroxycinnamoyl transferase	tyramine n-feruloyltransferase 4 11-like	15.8377	6.90117	1.19845	4.36006	5e-05	0.00264373		1.04019	6.26256e-05	0.00510046
PGSC0003DMG400005943	Hydrolase, hydrolyzing O-glycosyl compounds	lysosomal beta glucosidase-like	28.444	15.2619	0.898192	3.04996	5e-05	0.00264373		0.933279	6.36613e-05	0.00515579
PGSC0003DMG400026300	Aromatic amino acid decarboxylase 2	histidine decarboxylase-like	2.47194	0.873527	1.50072	3.67394	0.00015	0.00672046		1.30345	6.44993e-05	0.00520428
PGSC0003DMG400027188	Proline transporter 2	proline transporter 2	26.8088	13.0672	1.03676	4.30592	5e-05	0.00264373		0.96747	6.4871e-05	0.00521811
PGSC0003DMG400005269	Glucose-6-phosphate/phosphate translocator 2	glucose-6-phosphate phosphate translocator 2	17.854	8.64231	1.04676	4.12845	5e-05	0.00264373		1.00505	6.66338e-05	0.00534341
PGSC0003DMG400037933	N-hydroxycinnamoyl-CoA:tyramine N-hydroxycinnamoyl transferase THT1-3	tyramine n-feruloyltransferase 4 11-like	3.77118	1.34288	1.48968	3.73574	0.0004	0.0151977		1.51388	6.70734e-05	0.00536217
PGSC0003DMG400019256	Pectinesterase	pectin methylesterase	2.27082	0.961537	1.2398	2.68992	0.0006	0.0210582		1.2645	7.35953e-05	0.00582991
PGSC0003DMG400041467	Zinc-finger protein	zinc finger protein zat10-like	12.4827	5.43737	1.19895	4.1318	5e-05	0.00264373		1.25739	7.40551e-05	0.00584856
PGSC0003DMG402023841	Sterol desaturase	protein eceriferum 1-like	20.0501	9.69028	1.049	4.20808	5e-05	0.00264373		0.958969	7.48644e-05	0.00589461
PGSC0003DMG400037894	Aspartic proteinase nepenthesin-1	aspartic proteinase nepenthesin-1-like	9.3158	4.30785	1.11271	3.72623	5e-05	0.00264373		1.11917	7.57782e-05	0.00594859
PGSC0003DMG400014250	Serine carboxypeptidase	serine carboxypeptidase-like 45-like	6.00652	2.49397	1.26808	3.12154	5e-05	0.00264373		1.15003	7.75859e-05	0.0060722
PGSC0003DMG400010630	Salt overly sensitive 1	sodium hydrogen exchanger 7-like	10.6317	5.21325	1.02812	3.92273	5e-05	0.00264373		0.967605	8.16201e-05	0.0063309
PGSC0003DMG400025109	Gene of unknown function	---NA---	62.3606	132.891	-1.09153	-7.63463	5e-05	0.00264373		-1.03328	8.81701e-05	0.00675849
PGSC0003DMG400001344	Conserved gene of unknown function	PREDICTED: uncharacterized protein LOC102602423	4.68473	10.2052	-1.12327	-3.41622	5e-05	0.00264373		-1.07373	8.90224e-05	0.00680382
PGSC0003DMG400016405	Leaf senescence protein	trichome birefringence-like 27	3.19896	1.34616	1.24875	2.56422	0.0002	0.00858093		1.26149	9.14978e-05	0.00697256
PGSC0003DMG400031770	Conserved gene of unknown function	nb-lrr type disease resistance protein	2.25157	0.912453	1.30311	2.64027	0.00055	0.0195404		1.33544	9.28848e-05	0.00703711
PGSC0003DMG400026899	Multicystatin	cysteine protease	71.6557	40.7524	0.814195	2.79147	5e-05	0.00264373		0.829313	9.38974e-05	0.0070932
PGSC0003DMG400015793	Short-chain dehydrogenase	short-chain dehydrogenase tic chloroplastic-like	10.2331	4.46593	1.19622	3.04113	5e-05	0.00264373		1.11503	9.61774e-05	0.00721141
PGSC0003DMG400034115	Sesquiterpene cyclase	5-epi-aristolochene synthase	25.3314	13.0206	0.960131	4.06473	5e-05	0.00264373		0.892134	9.64183e-05	0.00721141
PGSC0003DMG400022063	WRKY1a transcription factor	wrky transcription factor 6-like	22.8925	12.0801	0.922238	3.19063	5e-05	0.00264373		0.947067	9.65134e-05	0.00721141
PGSC0003DMG400010470	Subtilase	subtilisin-like protease-like	31.7295	17.5873	0.851288	3.55208	5e-05	0.00264373		0.8535	9.65691e-05	0.00721141
PGSC0003DMG400010498	Photosystem II 5 kDa protein, chloroplast	photosystem ii 5 kda chloroplast	5.71829	13.8254	-1.27366	-4.23959	5e-05	0.00264373		-1.30812	9.76954e-05	0.00727468
PGSC0003DMG400025538	Non-specific lipid-transfer protein	lipid transfer protein	4.78012	1.59583	1.58274	4.02465	0.00045	0.0167517		1.51937	0.00010358	0.00769092
PGSC0003DMG400004696	ATP:citrate lyase		39.1107	21.8976	0.836789	3.04494	5e-05	0.00264373		0.866144	0.000106858	0.00791174
PGSC0003DMG400018095	Conserved gene of unknown function	udp-n-acetylglucosamine--n-acetylmuramyl- pyrophosphoryl-undecaprenol n-acetylglucosamine transferase isoform 1	2.02731	0.771195	1.3944	3.19069	0.00065	0.0222351		1.47175	0.000109871	0.00808886
PGSC0003DMG400016967	Conserved gene of unknown function	sieve element occlusion	0.788524	0.268269	1.55547	2.78524	0.00085	0.026938		1.38014	0.000120547	0.00880027
PGSC0003DMG400029046	Aromatic amino acid decarboxylase 1B	histidine decarboxylase-like	11.2832	5.56197	1.0205	3.53534	5e-05	0.00264373		1.07107	0.000122043	0.00888457
PGSC0003DMG400020209	Nodulin family protein	major facilitator protein	28.9893	16.1473	0.844225	3.47994	5e-05	0.00264373		0.87577	0.000128087	0.00929862
PGSC0003DMG400016442	Aspartic proteinase	aspartic proteinase	5.33685	2.64409	1.01322	2.93041	0.00015	0.00672046		1.08159	0.000130386	0.0094392
PGSC0003DMG400006283	Multidrug resistance-associated protein 2, 6 (Mrp2, 6), abc-transoprter	abc transporter c family member 4-like	178.82	109.524	0.707254	2.20543	0.00115	0.0341977		0.71673	0.000133688	0.00965146
PGSC0003DMG400009511	Aspartic protease inhibitor 8		230.423	130.67	0.818357	4.13148	5e-05	0.00264373		0.791	0.000134719	0.00967231
PGSC0003DMG400025182	Cytochrome c biogenesis protein family	cytochrome c biogenesis protein chloroplastic-like	3.39198	1.51426	1.16352	2.74172	5e-05	0.00264373		1.17932	0.000137293	0.00980313
PGSC0003DMG400007964	DNA binding protein	transcription factor hec2-like	7.37324	3.21193	1.19886	2.62374	5e-05	0.00264373		1.16105	0.000138439	0.00985795
PGSC0003DMG400009245	Nam 10	nam-like protein	70.3001	42.1447	0.738174	2.84618	5e-05	0.00264373		0.850711	0.000139184	0.00988397
PGSC0003DMG402021549	Phenylalanine ammonia-lyase	phenylalanine ammonia-lyase-like	48.3153	28.4346	0.764832	3.07504	5e-05	0.00264373		0.798737	0.000146972	0.0103524
PGSC0003DMG400021095	Gibberellin 2-oxidase 1		2.26299	0.774604	1.5467	3.4937	0.0001	0.00475376		1.43911	0.000149566	0.0105067
PGSC0003DMG400027019	Polygalacturonase-1 non-catalytic subunit beta	burp domain-containing protein 14-like	12.1381	5.03139	1.27051	4.89948	5e-05	0.00264373		1.03111	0.000153191	0.0107324
PGSC0003DMG400021509	LOB domain-containing protein	lob domain-containing	2.27286	6.02595	-1.40668	-3.23942	5e-05	0.00264373		-1.30736	0.000157115	0.0109756
PGSC0003DMG402007101	Epidermis-specific secreted glycoprotein EP1	epidermis-specific secreted glycoprotein ep1-like	4.38245	1.89643	1.20846	3.18611	0.0003	0.0120542		1.16071	0.000157504	0.0109756
PGSC0003DMG402021564	Phenylalanine ammonia-lyase	phenylalanine ammonia-lyase-like	36.808	22.6794	0.698636	2.8127	0.00025	0.0103321		0.797676	0.000160369	0.0111455
PGSC0003DMG400015605	Cytochrome P450	premnaspirodiene oxygenase-like	0.983203	0.237601	2.04895	3.28689	0.0007	0.0234697		2.02554	0.000164829	0.0114249
PGSC0003DMG400022183	Multidrug resistance protein ABC transporter family	abc transporter c family member 3-like	21.1821	12.1819	0.798108	3.12496	5e-05	0.00264373		0.823378	0.000166559	0.0115005
PGSC0003DMG400005101	DNA binding protein		3.14279	1.02077	1.62239	3.86946	0.0001	0.00475376		1.36075	0.000166801	0.0115005
PGSC0003DMG400021265	BCS1 protein	mitochondrial chaperone bcs1	12.3743	6.5975	0.907361	2.76386	5e-05	0.00264373		0.982656	0.000167513	0.011508
PGSC0003DMG400010147	Kunitz-type enzyme inhibitor S9C11	af460237_1kunitz-type enzyme inhibitor s9c11	47.6797	24.4286	0.964804	4.51291	5e-05	0.00264373		0.932765	0.000167794	0.011508
PGSC0003DMG400026944	UPF0497 membrane protein 8	casp-like protein vit_17s0000g00560-like	9.51216	3.89917	1.28661	4.20133	0.00015	0.00672046		1.19195	0.000174275	0.0118899
PGSC0003DMG400018957	Conserved gene of unknown function	PREDICTED: uncharacterized protein LOC102583747	10.1005	5.6664	0.833928	2.12717	0.00115	0.0341977		0.938762	0.00017662	0.011956
PGSC0003DMG400007059	RHM1/ROL1	probable rhamnose biosynthetic enzyme 1-like	82.9722	48.5417	0.773404	2.78023	5e-05	0.00264373		0.788537	0.000181406	0.0122165
PGSC0003DMG400006967	Conserved gene of unknown function	tpx2 family isoform 1	0.77053	0.2698	1.51396	2.26633	0.00095	0.0292823		2.21723	0.000188882	0.0126546
PGSC0003DMG400020848	Serine-threonine protein kinase, plant-type	probable lrr receptor-like serine threonine-protein kinase at3g47570-like	5.60536	2.80191	1.0004	3.3565	5e-05	0.00264373		0.978107	0.000195433	0.0130391
PGSC0003DMG400009036	Beta-glucosidase	probable beta-d-xylosidase 2-like	0.815937	0.288855	1.49811	2.54395	0.0005	0.0182113		1.4942	0.000195845	0.0130391
PGSC0003DMG400010512	Conserved gene of unknown function	PREDICTED: uncharacterized protein LOC101253331	3.05643	1.40255	1.1238	2.83955	0.0003	0.0120542		1.12501	0.000199992	0.0132263
PGSC0003DMG400025214	Ankyrin repeat-containing protein	ankyrin repeat-containing protein at5g02620-like	16.9843	9.53339	0.833138	3.18533	5e-05	0.00264373		0.883764	0.00020046	0.0132263
PGSC0003DMG400000063	Heavy metal-associated domain containing protein	---NA---	29.1633	15.4038	0.920864	3.15599	5e-05	0.00264373		0.900901	0.000204388	0.0134073
PGSC0003DMG400014770	N-hydroxycinnamoyl-CoA:tyramine N-hydroxycinnamoyl transferase THT7-8	tyramine n-feruloyltransferase 4 11-like	41.9636	23.0162	0.866489	3.93678	5e-05	0.00264373		0.881995	0.000204747	0.0134073
PGSC0003DMG401016888	SCUTL2	pathogenesis-related protein 5-like	1.27112	3.75756	-1.5637	-3.01237	0.00035	0.0135523		-1.47237	0.000208929	0.0136469
PGSC0003DMG400001380	Pollen Ole e 1 allergen and extensin	pollen ole e 1 allergen and extensin family protein	32.7435	16.9049	0.953768	4.23188	5e-05	0.00264373		0.881737	0.00021263	0.0138194
PGSC0003DMG400018163	Serine-threonine protein kinase, plant-type	lrr receptor-like serine threonine-protein kinase gso1-like	0.855605	0.317421	1.43055	3.00253	0.00035	0.0135523		1.42033	0.000217644	0.01411
PGSC0003DMG400031457	Phenylalanine ammonia-lyase 1	phenylalanine ammonia-lyase	100.229	62.0551	0.691672	2.86042	5e-05	0.00264373		0.770788	0.000219258	0.0141794
PGSC0003DMG400010224	Phytophthora-inhibited protease 1	cysteine protease	120.165	212.257	-0.820802	-3.52561	5e-05	0.00264373		-0.792875	0.000222821	0.0143194
PGSC0003DMG400026919	Conserved gene of unknown function	uncharacterized partial	1.97388	0.744009	1.40765	2.89511	0.00085	0.026938		1.31366	0.000222895	0.0143194
PGSC0003DMG400029569	Proline-rich protein	14 kda proline-rich	723.405	397.119	0.865233	5.3428	5e-05	0.00264373		0.741441	0.000223072	0.0143194
PGSC0003DMG400002749	Polygalacturonase		2.09648	0.801626	1.38697	2.94772	0.0006	0.0210582		1.39232	0.000224944	0.0144041
PGSC0003DMG400024849	Alcohol dehydrogenase 1	alcohol dehydrogenase	1.00067	0.303292	1.72219	2.19275	0.00155	0.0426482		1.70044	0.000226521	0.0144342
PGSC0003DMG400027163	Zeatin O-xylosyltransferase	zeatin o-glucosyltransferase-like	7.01625	2.95581	1.24715	3.7202	0.0009	0.0280831		1.25123	0.000227307	0.0144489
PGSC0003DMG400007263	Cyclopropane fatty acid synthase	cyclopropane-fatty-acyl-phospholipid synthase isoform 1	2.27813	0.911249	1.32194	2.99547	0.0001	0.00475376		1.26096	0.000230598	0.0146225
PGSC0003DMG400002601	IAA-amino acid hydrolase	iaa-amino acid hydrolase ilr1-like 4-like	177.378	107.125	0.727537	3.09928	5e-05	0.00264373		0.741104	0.00023263	0.0147156
PGSC0003DMG400024459	HIPL1 protein	hipl1	6.58702	3.44841	0.933694	3.18535	5e-05	0.00264373		0.983166	0.00023516	0.0148257
PGSC0003DMG400000984	3-oxo-5-alpha-steroid 4-dehydrogenase family protein	very-long-chain enoyl- reductase-like	2.46864	0.870577	1.50367	2.5966	0.00065	0.0222351		1.47534	0.000236208	0.0148338
PGSC0003DMG400014791	Jumonji domain protein	jumonji domain protein	8.56724	4.68282	0.871454	2.94945	5e-05	0.00264373		0.901436	0.000237468	0.0148771
PGSC0003DMG400026346	F-box family protein	f-box protein at2g27310-like	46.9264	28.2219	0.733587	2.96403	0.0001	0.00475376		0.858871	0.000242488	0.0150673
PGSC0003DMG400010141	Stigma expressed protein		8.78019	3.65933	1.26267	4.02596	0.00015	0.00672046		1.15592	0.00024314	0.0150673
PGSC0003DMG400030546	Conserved gene of unknown function	encodes a protein whose expression is responsive to nematode	7.45434	3.82997	0.960748	2.90272	0.0002	0.00858093		1.04739	0.000243813	0.0150673
PGSC0003DMG400014214	Conserved gene of unknown function	PREDICTED: uncharacterized protein LOC102590599	85.5085	51.5606	0.7298	2.63053	5e-05	0.00264373		0.775425	0.000243972	0.0150673
PGSC0003DMG400004792	Trehalose-6-phosphate synthase	probable trehalose-phosphate phosphatase g-like	3.78355	1.70183	1.15266	3.3079	0.0001	0.00475376		1.11746	0.000245417	0.0151207
PGSC0003DMG400013443	Acyltransferase	3-ketoacyl- synthase 11-like	12.073	6.55789	0.880478	2.76905	5e-05	0.00264373		0.936739	0.000247746	0.0152282
PGSC0003DMG400010750	ERF transcription factor	ethylene response factor	15.4059	8.6992	0.82453	2.83519	0.0003	0.0120542		0.977922	0.000251585	0.0154278
PGSC0003DMG400031187	Zinc finger protein	gdsl esterase lipase at1g33811-like	32.6624	16.8249	0.957034	2.70634	5e-05	0.00264373		0.903242	0.00026248	0.0160581
PGSC0003DMG400010223	Phytophthora-inhibited protease 1	cysteine protease	120.73	210.968	-0.805243	-3.42025	5e-05	0.00264373		-0.776709	0.000268852	0.0163711
PGSC0003DMG402008903	Conserved gene of unknown function	PREDICTED: uncharacterized protein LOC102597744	22.6793	11.012	1.0423	4.23988	0.0003	0.0120542		1.06659	0.000269733	0.0163864
PGSC0003DMG400004860	Auxin-regulated dual specificity cytosolic kinase	receptor-like protein kinase at1g72540-like	31.9965	18.8793	0.761109	2.78405	0.0001	0.00475376		0.84888	0.000270847	0.0164146
PGSC0003DMG400002046	Aspartic proteinase nepenthesin-1	aspartic proteinase nepenthesin-1-like	21.5937	11.8205	0.869322	2.82977	5e-05	0.00264373		0.896995	0.000272086	0.0164146
PGSC0003DMG400020829	Copper transporter 1		40.5134	83.1581	-1.03746	-3.00772	5e-05	0.00264373		-0.958152	0.000274037	0.0164941
PGSC0003DMG400038970	Conserved gene of unknown function	uncharacterized n-acetyltransferase p20-like	15.766	7.68122	1.0374	3.84562	0.00055	0.0195404		1.10295	0.000299614	0.0179921
PGSC0003DMG400006327	Conserved gene of unknown function	protein binding	2.34997	0.913378	1.36336	2.97038	0.0002	0.00858093		1.30117	0.000302357	0.018115
PGSC0003DMG400020218	Conserved gene of unknown function	bro1 domain-containing protein brox homolog	7.15676	3.52004	1.02372	2.96091	5e-05	0.00264373		0.987825	0.000308957	0.018468
PGSC0003DMG400009011	Conserved gene of unknown function	calcium-dependent phosphotriesterase superfamily protein	2.37213	0.969263	1.29122	2.8101	0.00075	0.0244577		1.2854	0.000321061	0.0191476
PGSC0003DMG400001462	Conserved gene of unknown function	protein longifolia 1-like isoform x1	8.27912	4.5568	0.861456	2.83794	5e-05	0.00264373		0.883621	0.000339387	0.0201025
PGSC0003DMG400015817	UDP-glucose:sterol 3-O-glucosyltransferase	sterol 3-beta-glucosyltransferase-like	26.2285	15.6847	0.741775	2.63241	0.0001	0.00475376		0.823188	0.000345141	0.020397
PGSC0003DMG400011746	Pectinesterase	probable pectinesterase 8-like	7.4206	3.00186	1.30568	2.30308	0.00055	0.0195404		1.18335	0.000350181	0.020648
PGSC0003DMG400004601	CBL-interacting protein kinase 1		19.1695	10.8218	0.824875	2.76142	5e-05	0.00264373		0.85815	0.000358016	0.0210181
PGSC0003DMG400029837	IAA-amino acid hydrolase	iaa-amino acid hydrolase ilr1-like 6-like	19.7632	10.3622	0.931491	3.45659	5e-05	0.00264373		0.926134	0.00035807	0.0210181
PGSC0003DMG400022013	STS14 protein	sts14	21.4662	11.2466	0.932581	3.60851	5e-05	0.00264373		0.980057	0.000364827	0.0213666
PGSC0003DMG400002800	Nicotianamine synthase		34.498	60.8679	-0.81917	-3.84582	5e-05	0.00264373		-0.852378	0.000371243	0.021645
PGSC0003DMG400007850	Gene of unknown function	---NA---	8.15945	2.77141	1.55785	5.16341	0.0008	0.0256748		1.46632	0.000386246	0.0224195
PGSC0003DMG400026779	PAS/LOV protein A	pas lov protein b	8.91566	16.846	-0.917996	-3.08369	5e-05	0.00264373		-0.915766	0.000388632	0.0225079
PGSC0003DMG400005404	NAD(P)H:quinone oxidoreductase	nadph:quinone oxidoreductase	90.897	55.0802	0.7227	2.72757	5e-05	0.00264373		0.798964	0.000395244	0.02284
PGSC0003DMG400030394	Conserved gene of unknown function	protein binding	24.3909	14.1825	0.782238	3.10321	5e-05	0.00264373		0.819712	0.000398047	0.0229511
PGSC0003DMG400023721	Remorin	gata zinc finger domain-containing protein 8-like	12.4244	23.3505	-0.910276	-2.9174	5e-05	0.00264373		-0.905399	0.000400066	0.0230166
PGSC0003DMG400004284	Disease resistance protein	receptor-like protein 12-like	17.7608	10.0894	0.815865	2.87698	5e-05	0.00264373		0.818978	0.000407506	0.0233848
PGSC0003DMG400004660	Serine hydroxymethyltransferase	serine hydroxymethyltransferase	13.0303	6.98101	0.900357	3.26037	5e-05	0.00264373		0.911248	0.000408261	0.0233848
PGSC0003DMG400030958	Zinc finger (B-box type) family protein		5.26201	2.43469	1.11187	2.2793	0.00055	0.0195404		1.11389	0.000417211	0.0238451
PGSC0003DMG400002720	Delta14-sterol reductase	delta -sterol reductase-like	63.0946	36.3143	0.796977	2.7279	5e-05	0.00264373		0.784502	0.000425864	0.0242322
PGSC0003DMG400002722	Cellulose synthase-like A1	glucomannan 4-beta-mannosyltransferase 9-like	1.76444	0.660379	1.41785	3.198	0.0002	0.00858093		1.24587	0.000437513	0.0247342
PGSC0003DMG402016309	Non-specific lipid-transfer protein	non-specific lipid-transfer protein at2g13820-like	3.07967	1.14962	1.42161	3.30393	0.0007	0.0234697		1.36257	0.000445519	0.0251113
PGSC0003DMG400029575	Catechol oxidase B, chloroplastic	polyphenol oxidase	2.19367	0.863908	1.3444	3.27805	5e-05	0.00264373		1.20235	0.000446111	0.0251113
PGSC0003DMG400011071	Kinase	l-type lectin-domain containing receptor kinase -like	2.51658	1.20923	1.05737	2.84624	0.00015	0.00672046		1.09371	0.000450683	0.0252596
PGSC0003DMG400015607	Iaa-amino acid hydrolase 10	iaa-amino acid hydrolase ilr1-like 4-like	19.8751	10.322	0.945245	3.6206	5e-05	0.00264373		0.872894	0.000455126	0.0254538
PGSC0003DMG400004161	Conserved gene of unknown function	uncharacterized loc101217703	12.0896	6.29814	0.940773	2.72074	5e-05	0.00264373		0.932202	0.000458108	0.0254765
PGSC0003DMG400001209	Beta-glucosidase	beta-glucosidase 40-like	42.3054	22.1057	0.936424	4.76831	0.0002	0.00858093		0.974669	0.000458463	0.0254765
PGSC0003DMG400021537	Conserved gene of unknown function	soluble secretory phospholipase a2 receptor	16.2713	9.53918	0.770388	2.61655	5e-05	0.00264373		0.858964	0.000462938	0.0256704
PGSC0003DMG400005155	Transporter		82.7489	52.2087	0.66445	2.51005	0.00025	0.0103321		0.763142	0.000466771	0.025828
PGSC0003DMG400024819	Nodulin MtN3 family protein	bidirectional sugar transporter sweet1-like	10.6773	5.10861	1.06355	2.82747	5e-05	0.00264373		0.99328	0.000479949	0.0265009
PGSC0003DMG400027749	UPF0497 membrane protein PIMP1	casp-like protein pimp1-like	54.8031	27.8476	0.976706	5.27296	5e-05	0.00264373		0.918983	0.000484629	0.0267027
PGSC0003DMG400019033	Cysteine proteinase 3	cysteine proteinase 3-like	473.554	794.931	-0.747301	-2.64222	0.00025	0.0103321		-0.662345	0.000487068	0.0267805
PGSC0003DMG400012223	Soluble inorganic pyrophosphatase	soluble inorganic pyrophosphatase	4.34141	1.60101	1.43919	2.20738	0.00085	0.026938		1.23349	0.000496124	0.027221
PGSC0003DMG400025112	Conserved gene of unknown function	PREDICTED: uncharacterized protein LOC101243889	5.37905	2.31053	1.21913	3.4605	0.0001	0.00475376		1.09849	0.000517283	0.028263
PGSC0003DMG400020343	AER	bahd acyltransferase dcr-like	67.3335	40.7765	0.723586	3.11669	5e-05	0.00264373		0.754199	0.000527433	0.0287572
PGSC0003DMG400020710	Lipid transfer VAS	lipid transfer-like protein vas-like	3.41448	1.11532	1.61421	3.69655	0.0014	0.0395969		1.558	0.000560375	0.0303628
PGSC0003DMG400030587	Nonspecific lipid-transfer protein	probable non-specific lipid-transfer protein akcs9-like	24.8262	11.6662	1.08953	4.73534	5e-05	0.00264373		0.93394	0.000562032	0.0303823
PGSC0003DMG400019526	Zinc finger protein	probable e3 ubiquitin-protein ligase rnf144a-like	58.1881	32.9035	0.822482	3.03438	5e-05	0.00264373		0.793969	0.000563068	0.0303823
PGSC0003DMG400000523	Kinesin light chain	tetratricopeptide repeat-like superfamily protein isoform 1	11.2856	6.72533	0.746802	2.47812	0.0001	0.00475376		0.858224	0.000571977	0.0307135
PGSC0003DMG400018372	Gene of unknown function	---NA---	37.7047	23.8814	0.658854	1.94228	0.00185	0.048529		0.780584	0.000572741	0.0307135
PGSC0003DMG402012862	Elicitor inducible beta-1,3-glucanase NtEIG-E76	glucan endo- -beta-glucosidase 12-like	24.0591	14.2161	0.759064	2.77699	0.00015	0.00672046		0.792158	0.000574594	0.0307496
PGSC0003DMG400030812	Phospho-2-dehydro-3-deoxyheptonate aldolase 1, chloroplastic	3-deoxy-d-arabino-heptulosonate 7-phosphate synthase	108.671	69.1981	0.651158	2.67207	0.0001	0.00475376		0.711416	0.000577193	0.0308254
PGSC0003DMG400016764	Conserved gene of unknown function	geraniol 8-hydroxylase-like	2.47911	5.38181	-1.11827	-2.94082	5e-05	0.00264373		-1.0194	0.000581231	0.0309707
PGSC0003DMG400020116	Wound-inducible carboxypeptidase	serine carboxypeptidase-like 20-like	29.2745	18.4628	0.665028	2.75747	0.00025	0.0103321		0.791364	0.00058229	0.0309707
PGSC0003DMG400022888	Salt responsive protein 1	protein tify 10a-like	145.108	91.7772	0.660915	2.51007	5e-05	0.00264373		0.721246	0.000585887	0.0310701
PGSC0003DMG400010444	Conserved gene of unknown function	ankyrin repeat-containing protein at3g12360-like	2.17122	0.909002	1.25615	2.3004	0.00065	0.0222351		1.18641	0.000587822	0.0310747
PGSC0003DMG400004992	Endo-beta-1,4-glucanase	endo- -beta-glucanase	13.028	7.45429	0.805477	2.84834	0.00015	0.00672046		0.870733	0.000593049	0.0312875
PGSC0003DMG400017432	Multidrug resistance-associated protein 2, 6 (Mrp2, 6), abc-transoprter	abc transporter c family member 3-like	8.61057	4.93709	0.802446	2.89447	5e-05	0.00264373		0.811238	0.000597053	0.0314352
PGSC0003DMG400016985	ELI3	cinnamyl alcohol dehydrogenase	53.5692	21.7878	1.29788	10.4739	5e-05	0.00264373		1.04064	0.000598967	0.0314723
PGSC0003DMG400012201	Potassium channel tetramerization domain-containing protein	btb poz domain-containing protein at5g41330-like	26.3719	14.8468	0.828846	3.37731	5e-05	0.00264373		0.802497	0.000633084	0.032933
PGSC0003DMG400001858	Conserved gene of unknown function	senescence-associated family protein	100.577	166.597	-0.728065	-3.67962	0.0001	0.00475376		-0.759327	0.000638022	0.0331237
PGSC0003DMG400005214	Boron transporter	probable boron transporter 2-like	8.69673	4.91096	0.824467	2.58321	5e-05	0.00264373		0.87426	0.000655062	0.0338735
PGSC0003DMG400027914	Ascorbate oxidase	l-ascorbate oxidase-like	6.4186	3.86715	0.730989	2.00913	0.0015	0.0417834		0.801415	0.00066464	0.0342329
PGSC0003DMG400022725	Subtilisin-like protease	subtilisin-like protease-like	1.45312	0.653262	1.15342	2.52679	0.00105	0.0316893		1.16993	0.000669344	0.0344072
PGSC0003DMG400030982	Polygalacturonase non-catalytic subunit AroGP3	probable polygalacturonase non-catalytic subunit jp650-like	8.28816	4.66754	0.828387	2.4867	0.00015	0.00672046		0.878694	0.000682655	0.034885
PGSC0003DMG400014152	Hydroxycinnamoyl transferase		17.0536	9.91417	0.782515	2.94812	5e-05	0.00264373		0.834082	0.000686599	0.0350179
PGSC0003DMG400026762	Gibberellin 20-oxidase	gibberellin 2-beta-dioxygenase 8-like	2.20925	0.982941	1.16838	2.83574	0.00075	0.0244577		1.2074	0.000692024	0.0352256
PGSC0003DMG402018475	ABA 8'-hydroxylase CYP707A1	abscisic acid 8 -hydroxylase 1-like	23.2024	13.2315	0.810301	2.78096	5e-05	0.00264373		0.816424	0.000698573	0.0354897
PGSC0003DMG400021778	Zinc finger protein	e3 ubiquitin-protein ligase ring1-like	6.03974	2.58279	1.22556	3.401	0.00155	0.0426482		1.31615	0.000709584	0.0359789
PGSC0003DMG400001905	Alpha-expansin 8	alpha-expansin 8	10.2932	5.43181	0.922181	3.20414	5e-05	0.00264373		0.950756	0.000724751	0.0365559
PGSC0003DMG400003822	Receptor protein kinase	---NA---	10.9822	5.63262	0.963293	3.48526	5e-05	0.00264373		0.847051	0.000745942	0.0373143
PGSC0003DMG400028632	Flavonoid glucoyltransferase UGT73E2	udp-glycosyltransferase 73c3-like	3.01278	1.47909	1.02638	2.62508	0.00045	0.0167517		1.06736	0.00075571	0.0375865
PGSC0003DMG401023448	Protein disulfide isomerase	protein disulfide-isomerase-like	1.41553	3.37213	-1.25231	-3.16735	0.00015	0.00672046		-1.18662	0.000760192	0.0376787
PGSC0003DMG400011842	Chitinase	acidic mammalian chitinase-like	45.4533	26.3965	0.784041	3.40557	5e-05	0.00264373		0.781964	0.000760455	0.0376787
PGSC0003DMG400021325	U-box protein	e3 ubiquitin-protein ligase pub23-like	1.61287	0.682186	1.24139	2.55594	0.0019	0.0495198		1.22707	0.000771145	0.0381358
PGSC0003DMG400008164	Triacylglycerol lipase SDP1	triacylglycerol lipase sdp1-like	0.360867	0.939964	-1.38114	-2.42446	0.0008	0.0256748		-1.39301	0.000788321	0.0386916
PGSC0003DMG400010132	Conserved gene of unknown function		48.4464	27.4333	0.820463	3.89903	5e-05	0.00264373		0.813587	0.000795892	0.0389897
PGSC0003DMG400017508	UDP-glucose:solanidine glucosyltransferase	udp-glucose:solanidine glucosyltransferase	39.5422	23.0556	0.778277	3.26694	5e-05	0.00264373		0.759413	0.000799236	0.0390801
PGSC0003DMG400041029	Bcl-2-associated athanogene	bcl-2-associated athanogene-like protein	5.1017	10.9261	-1.09873	-3.34267	5e-05	0.00264373		-0.974005	0.000811172	0.0395155
PGSC0003DMG400016880	Gene of unknown function	probable galacturonosyltransferase-like 1-like	10.7396	5.77095	0.896064	3.12346	0.0001	0.00475376		0.909862	0.000824434	0.0400512
PGSC0003DMG400024644	101 kDa heat shock protein	chaperone protein 1-like	10.6282	19.3206	-0.862237	-3.15141	5e-05	0.00264373		-0.804613	0.000846664	0.0408625
PGSC0003DMG400016402	Obtusifoliol 14alpha-demethylase	obtusifoliol 14alpha-demethylase	293.338	190.677	0.621436	2.12235	0.00075	0.0244577		0.647141	0.00086652	0.0415897
PGSC0003DMG400004789	Multicopper oxidase	monocopper oxidase-like protein sku5-like	7.06488	3.58223	0.979809	3.31139	5e-05	0.00264373		0.885903	0.000870021	0.0416811
PGSC0003DMG400029400	Cysteine protease 14	xylem cysteine proteinase 2-like	1.95369	0.712744	1.45474	2.98629	0.00065	0.0222351		1.32193	0.00087227	0.0417121
PGSC0003DMG400004291	Oligopeptide transporter	nitrate transporter -like	19.5016	11.0795	0.815699	3.26217	5e-05	0.00264373		0.796624	0.000877436	0.0418823
PGSC0003DMG400002787	Zinc finger protein	gdsl esterase lipase at1g09390-like	6.58685	3.33144	0.983444	3.10723	5e-05	0.00264373		0.962564	0.00088348	0.0420598
PGSC0003DMG400010050	Proline oxidase/dehydrogenase 1	proline dehydrogenase	44.6846	28.0833	0.670063	2.67251	0.0001	0.00475376		0.740189	0.000884383	0.0420598
PGSC0003DMG400010582	Storekeeper protein	mediator-associated protein 1-like	13.1558	26.2467	-0.996433	-2.83394	5e-05	0.00264373		-0.872961	0.000916081	0.0433301
PGSC0003DMG401029631	Pleiotropic drug resistance protein 1	pleiotropic drug resistance protein 1-like	109.748	72.2802	0.602526	2.09525	0.00115	0.0341977		0.637722	0.000918704	0.0433755
PGSC0003DMG400023466	Plasma membrane intrinsic protein	aquaporin pip2-7-like	30.1069	17.7786	0.759955	3.14765	0.0001	0.00475376		0.812619	0.000924432	0.043567
PGSC0003DMG400030503	Conserved gene of unknown function	encodes a protein whose expression is responsive to nematode	10.6438	5.43004	0.97098	2.42515	0.00035	0.0135523		0.949374	0.000929878	0.0437446
PGSC0003DMG400009400	Fasciclin-like arabinogalactan protein 1	fasciclin-like arabinogalactan protein 9-like	13.0907	6.66162	0.974602	3.7327	5e-05	0.00264373		0.911829	0.000937472	0.0440223
PGSC0003DMG400016984	Alcohol NADP+ oxidoreductase	probable mannitol dehydrogenase-like	14.332	5.10051	1.49053	6.18935	0.00055	0.0195404		1.28758	0.00095355	0.0445366
PGSC0003DMG400002730	Conserved gene of unknown function	sulfite exporter family protein	155.199	99.1269	0.64677	2.31825	0.0002	0.00858093		0.672503	0.000964686	0.0448086
PGSC0003DMG400006506	Cysteine synthase	beta-cyanoalanine synthase	13.9489	8.35609	0.739255	2.64364	0.00065	0.0222351		0.858787	0.000968628	0.0448086
PGSC0003DMG400020327	Kinase	l-type lectin-domain containing receptor kinase -like	2.56871	1.32063	0.959824	2.52498	0.0005	0.0182113		1.02604	0.000992654	0.0455816
PGSC0003DMG400012318	WRKY transcription factor	wrky 5 transcription partial	3.57339	1.30403	1.45432	3.66686	0.0002	0.00858093		1.15754	0.001028	0.0469873
PGSC0003DMG400020321	Sialin	probable anion transporter chloroplastic-like	1.32652	0.584364	1.1827	2.52652	0.0009	0.0280831		1.22239	0.00102946	0.0469873
PGSC0003DMG400001969	Carotenoid cleavage dioxygenase 4	probable carotenoid cleavage dioxygenase chloroplastic-like	53.0676	87.1368	-0.715451	-2.5654	5e-05	0.00264373		-0.722849	0.00103764	0.0470681
PGSC0003DMG401003620	Mitochondrion protein	protein mitochondrial-like	13.4772	7.50347	0.844892	2.85213	5e-05	0.00264373		0.770437	0.00104579	0.0472611
PGSC0003DMG400029624	S-adenosyl-L-methionine: salicylic acid carboxyl methyltransferase	s-adenosyl-l-methionine:salicylic acid carboxyl methyltransferase	36.0634	20.5426	0.811917	2.30547	0.0003	0.0120542		0.78554	0.00104634	0.0472611
PGSC0003DMG400025162	Conserved gene of unknown function	cysteine histidine-rich c1 domain family protein	17.5326	8.99942	0.962135	3.74286	5e-05	0.00264373		0.892936	0.00106516	0.04778
PGSC0003DMG400003543	Serine-threonine protein kinase, plant-type	serine-threonine protein plant-	2.86828	1.32704	1.11198	3.0291	0.0009	0.0280831		1.2854	0.00107367	0.048079
PGSC0003DMG400011640	Peroxidase	peroxidase 4-like	38.7768	22.948	0.756824	3.26798	5e-05	0.00264373		0.774014	0.00108282	0.0484054
PGSC0003DMG400002018	Glutathione S-transferase omega	glutathione s-transferase l1-like	224.748	143.317	0.649094	2.37923	0.00025	0.0103321		0.678686	0.00109143	0.0486588
PGSC0003DMG400006975	CLC-Nt2 protein	chloride channel protein clc-b-like	56.7823	35.7344	0.668127	2.70955	0.00015	0.00672046		0.682061	0.00109222	0.0486588
PGSC0003DMG400029788	Farnesyl pyrophosphate synthase	farnesyl pyrophosphate synthase	75.6933	46.7225	0.696048	3.01233	5e-05	0.00264373		0.71733	0.00109561	0.0487266
PGSC0003DMG400002930	Jasmonate ZIM-domain protein 1	protein tify 10a-like	62.7119	37.318	0.748869	2.76945	5e-05	0.00264373		0.743455	0.00109758	0.0487311
PGSC0003DMG400008472	W-3 desaturase	omega-3 fatty acid desaturase	174.528	109.309	0.675049	2.91494	5e-05	0.00264373		0.65938	0.00110237	0.0488605
PGSC0003DMG400007405	Acyl CoA reductase	fatty acyl- reductase 3-like	30.9932	17.9122	0.791007	2.81668	5e-05	0.00264373		0.766529	0.00110532	0.0489079
PGSC0003DMG400014367	Gene of unknown function	---NA---	11.1352	4.92157	1.17794	4.16533	0.00095	0.0292823		1.12553	0.00111074	0.0490645
PGSC0003DMG400024765	Epoxide hydrolase	epoxide hydrolase	13.1931	7.4781	0.819042	2.43487	0.00025	0.0103321		0.883831	0.00111949	0.049284
PGSC0003DMG400000719	Sec14 cytosolic factor	phosphatidylinositol phosphatidylcholine transfer protein sfh3-like isoform x1	12.1443	22.4256	-0.884868	-3.08182	5e-05	0.00264373		-0.813249	0.00112286	0.0493491
PGSC0003DMG400014892	Delta(7)-sterol-C5(6)-desaturase,PERK1 kinase	proline-rich receptor-like protein kinase perk1-like	329.137	105.233	1.6451	5.55501	5e-05	0.00264373		1.55953	1.08061e-09	4.77338e-07
PGSC0003DMG402015792	Bacterial-induced peroxidase	short-chain dehydrogenase tic chloroplastic-like	127.529	52.7013	1.27491	3.56871	5e-05	0.00264373		1.32591	1.84613e-09	7.51779e-07
PGSC0003DMG400007251	Gene of unknown function,Pti4	---NA---	116.378	52.923	1.13685	4.39346	5e-05	0.00264373		1.50479	0.000264924	0.0161697
PGSC0003DMG402015792	Bacterial-induced peroxidase	short-chain dehydrogenase tic chloroplastic-like	127.529	52.7013	1.27491	3.56871	5e-05	0.00264373		1.32591	1.84613e-09	7.51779e-07
PGSC0003DMG400026401	Delta(7)-sterol-C5(6)-desaturase,PERK1 kinase	delta -sterol-c5 -desaturase-like	329.137	105.233	1.6451	5.55501	5e-05	0.00264373		1.52013	2.74413e-12	2.8607e-09
PGSC0003DMG400015801	Bacterial-induced peroxidase	peroxidase 4-like	127.529	52.7013	1.27491	3.56871	5e-05	0.00264373		1.34947	2.57224e-09	9.85848e-07
PGSC0003DMG400007250	Gene of unknown function,Pti4	---NA---	116.378	52.923	1.13685	4.39346	5e-05	0.00264373		1.32193	2.4152e-07	5.42628e-05
PGSC0003DMG400016006	Gene of unknown function,Pti4	ethylene response factor	116.378	52.923	1.13685	4.39346	5e-05	0.00264373		1.31727	3.15553e-08	9.13772e-06
PGSC0003DMG400015801	Bacterial-induced peroxidase	peroxidase 4-like	127.529	52.7013	1.27491	3.56871	5e-05	0.00264373		1.34947	2.57224e-09	9.85848e-07

## Sheet: RB_4h_PVYO
			Cufflinks output							NBP-Seq output
gene_id	gene description (PGSC)	gene description (Blast2GO)	FPKM_PVYO_4h	FPKM_control_4h	log2(fold_change) PVYO_over_control	test_stat	p_value	q_value		log2(fold_change) PVYO_over_control	p-value	q-value
PGSC0003DMG400025737	F-box protein family,N-acylethanolamine amidohydrolase,Sterol regulatory element-binding protein site 2 protease	sterol regulatory element-binding protein site 2	28.9195	10.9302	1.40372	3.3871	5e-05	0.0019135		1.35474	7.65505e-07	0.000155192
PGSC0003DMG400019110	Chalcone synthase 2	chalcone synthase	42.7205	292.793	-2.77688	-8.97495	5e-05	0.0019135		-2.83333	2.27948e-34	5.93804e-30
PGSC0003DMG400029620	Chalcone synthase 1B	chalcone synthase	21.6766	138.967	-2.68054	-8.73609	5e-05	0.0019135		-2.74241	7.25313e-29	9.4472e-25
PGSC0003DMG400005269	Glucose-6-phosphate/phosphate translocator 2	glucose-6-phosphate phosphate translocator 2	2.1616	21.345	-3.30373	-9.32002	5e-05	0.0019135		-3.48391	2.82335e-28	2.45161e-24
PGSC0003DMG400010050	Proline oxidase/dehydrogenase 1	proline dehydrogenase	20.2136	103.679	-2.35873	-7.73991	5e-05	0.0019135		-2.42522	1.88933e-23	1.23043e-19
PGSC0003DMG400020638	Conserved gene of unknown function	sulfate thiosulfate import atp-binding protein	5.11394	0.257719	4.31057	7.2155	5e-05	0.0019135		4.28129	2.23266e-21	1.16322e-17
PGSC0003DMG400032534	Early nodulin 75 protein	---NA---	49.1438	259.427	-2.40025	-9.57226	5e-05	0.0019135		-2.4075	4.72937e-21	2.05333e-17
PGSC0003DMG400026417	UPA22	light-regulated protein	1103.18	229.288	2.26644	11.7283	5e-05	0.0019135		2.06426	3.03512e-20	1.1295e-16
PGSC0003DMG400011751	2-oxoglutarate-dependent dioxygenase	hyoscyamine 6-dioxygenase-like	345.314	1149.44	-1.73496	-4.54892	5e-05	0.0019135		-1.77881	7.17674e-20	2.33693e-16
PGSC0003DMG400037894	Aspartic proteinase nepenthesin-1	aspartic proteinase nepenthesin-1-like	5.3503	34.5759	-2.69208	-7.69397	5e-05	0.0019135		-2.6527	1.05692e-19	3.05921e-16
PGSC0003DMG400002156	C-4 sterol methyl oxidase 2	sterol 4-alpha-methyl-oxidase 2-2	41.4571	198.495	-2.25941	-7.13256	5e-05	0.0019135		-2.17542	9.1109e-19	2.37339e-15
PGSC0003DMG400004875	DNA binding protein	transcription factor bhlh87-like	18.1018	2.44661	2.88727	7.1442	5e-05	0.0019135		2.74752	1.51931e-18	3.598e-15
PGSC0003DMG400029621	Chalcone synthase 1B	chalcone synthase	1.69608	10.7223	-2.66034	-6.34654	5e-05	0.0019135		-2.7844	2.44833e-18	5.31492e-15
PGSC0003DMG400011752	Cellulose synthase	cellulose synthase	140.335	459.119	-1.70999	-5.71601	5e-05	0.0019135		-1.72337	8.39581e-18	1.68239e-14
PGSC0003DMG400011740	SGA	udp-glucose:solanidine glucosyltransferase	30.44	118.371	-1.95927	-7.19743	5e-05	0.0019135		-2.02992	1.87708e-17	3.49271e-14
PGSC0003DMG400014104	Patatin-2-Kuras 4		12.7008	55.4509	-2.12629	-7.85268	5e-05	0.0019135		-2.21519	4.09307e-16	7.1083e-13
PGSC0003DMG400014093	Flavonol synthase		47.1629	166.949	-1.82368	-6.47434	5e-05	0.0019135		-1.86525	1.02861e-15	1.67471e-12
PGSC0003DMG400014210	DnaJ protein	chaperone protein dnaj chloroplastic-like	223.959	60.1836	1.89579	5.49526	5e-05	0.0019135		1.89286	4.82322e-15	7.39088e-12
PGSC0003DMG400011655	Chalcone isomerase	chalcone isomerase	21.753	86.4157	-1.99008	-5.6799	5e-05	0.0019135		-2.05978	8.03306e-15	1.16256e-11
PGSC0003DMG400011346	Flowering promoting factor-like 1	flowering-promoting factor 1-like protein 3-like	14.0303	1.19917	3.54843	8.51084	5e-05	0.0019135		3.26096	2.47639e-14	3.23269e-11
PGSC0003DMG400005931	Sterol delta-7 reductase DWF5	7-dehydrocholesterol reductase-like	32.3833	113.873	-1.8141	-6.83171	5e-05	0.0019135		-1.81148	2.48191e-14	3.23269e-11
PGSC0003DMG400021426	1-aminocyclopropane-1-carboxylate synthase 3	1-aminocyclopropane-1-carboxylate synthase	1.7508	0.10436	4.06837	5.09747	5e-05	0.0019135		3.92427	4.00234e-14	4.9648e-11
PGSC0003DMG400024643	Flavonoid 3'-monooxygenase	flavonoid 3 - partial	59.3056	181.464	-1.61344	-4.91374	5e-05	0.0019135		-1.66825	5.52718e-14	6.54469e-11
PGSC0003DMG400008749	Patatin-05		5.00856	23.6814	-2.24129	-6.98302	5e-05	0.0019135		-2.29686	7.10687e-14	8.0493e-11
PGSC0003DMG400021684	E3 ubiquitin-protein ligase RMA1H1	e3 ubiquitin-protein ligase rma1h1-like	11.6834	1.77517	2.71844	5.1503	5e-05	0.0019135		2.66034	9.0025e-14	9.77146e-11
PGSC0003DMG400009869	DNAJ	chaperone protein dnaj chloroplastic-like	62.3461	11.9434	2.38409	8.33772	5e-05	0.0019135		2.15007	1.01963e-13	1.06246e-10
PGSC0003DMG400012763	C-4 sterol methyl oxidase	sterol-4alpha-methyl oxidase 1-1 family protein	31.1958	108.714	-1.80112	-7.39388	5e-05	0.0019135		-1.8113	2.63018e-13	2.63524e-10
PGSC0003DMG400026189	Xyloglucan endotransglycosylase/hydrolase 16 protein	xyloglucan endotransglucosylase hydrolase protein 9	55.3745	172.866	-1.64236	-4.88148	5e-05	0.0019135		-1.72648	3.70632e-13	3.57592e-10
PGSC0003DMG400033591	Periaxin	periaxin-like isoform x2	6.82648	1.12419	2.60225	6.08064	5e-05	0.0019135		2.51072	6.40692e-13	5.96072e-10
PGSC0003DMG400002028	Cytoplasmic small heat shock protein class I	pathogenesis-related leaf protein 4-like	14.3135	5.5016	1.37945	3.82038	5e-05	0.0019135		1.7287	8.25991e-13	7.41968e-10
PGSC0003DMG400033590	Periaxin	periaxin-like	6.47554	1.24215	2.38216	5.36264	5e-05	0.0019135		2.47311	1.28415e-12	1.11507e-09
PGSC0003DMG400016650	Expansin	expansin partial	9.95382	1.8791	2.40521	4.79973	5e-05	0.0019135		2.4477	3.09668e-12	2.52089e-09
PGSC0003DMG400011502	PEP carboxylase kinase	phosphoenolpyruvate carboxylase kinase	15.5547	3.68755	2.07661	5.0622	5e-05	0.0019135		2.0393	9.41e-12	7.20972e-09
PGSC0003DMG400024344	Anthocyanidin 3-O-glucosyltransferase	udp rhamnose:anthocyanidin-3-glucoside rhamnosyltransferase	17.2361	57.7779	-1.74508	-6.16067	5e-05	0.0019135		-1.73083	1.03366e-11	7.69339e-09
PGSC0003DMG400007796	DNA-directed RNA polymerase II largest subunit	protodermal factor	29.2419	100.795	-1.78531	-3.31343	5e-05	0.0019135		-1.68885	1.34549e-11	9.73612e-09
PGSC0003DMG400012826	Auxin repressed/dormancy associated protein	auxin-repressed protein	6.34247	0.764597	3.05227	4.15094	5e-05	0.0019135		2.9102	2.44024e-11	1.71806e-08
PGSC0003DMG402020132	Non-specific lipid-transfer protein	non-specific lipid-transfer protein at2g13820-like	19.0461	3.283	2.5364	7.26034	5e-05	0.0019135		2.26534	2.54712e-11	1.74612e-08
PGSC0003DMG402020132	Non-specific lipid-transfer protein	non-specific lipid-transfer protein at2g13820-like	19.0461	3.283	2.5364	7.26034	5e-05	0.0019135		2.26534	2.54712e-11	1.74612e-08
PGSC0003DMG400009514	Kunitz-type protease inhibitor	kunitz-type protease inhibitor precursor	99.908	29.4567	1.76201	7.1927	5e-05	0.0019135		1.79238	2.84099e-11	1.89764e-08
PGSC0003DMG400021877	Xyloglucan endo-transglycosylase	brassinosteroid-regulated protein bru1-like	33.2348	95.8179	-1.5276	-5.91606	5e-05	0.0019135		-1.68508	3.19433e-11	2.08031e-08
PGSC0003DMG400030946	BZIP transcription factor	ocs element-binding	58.866	164.69	-1.48424	-6.36147	5e-05	0.0019135		-1.54725	3.5995e-11	2.287e-08
PGSC0003DMG400024936	LOB domain-containing protein	lob domain-containing protein 38-like	23.0996	5.44982	2.08359	5.29565	5e-05	0.0019135		2.0157	3.88793e-11	2.41144e-08
PGSC0003DMG400013010	24K germin	auxin-binding protein abp19a-like	881	2078.65	-1.23843	-4.34065	5e-05	0.0019135		-1.25862	4.78011e-11	2.89586e-08
PGSC0003DMG400033589	Periaxin	periaxin-like	2.95	0.424794	2.79588	4.77113	5e-05	0.0019135		2.93357	7.30677e-11	4.32594e-08
PGSC0003DMG400011750	Cytochrome P-450	cytochrome p450	81.0779	218.758	-1.43196	-4.23823	5e-05	0.0019135		-1.42829	9.5105e-11	5.50553e-08
PGSC0003DMG400020810	Conserved gene of unknown function	af375430_1 at5g45310 k9e15_9	1.89162	0.274996	2.78214	3.00933	0.0001	0.00346472		3.15094	1.09529e-10	6.20267e-08
PGSC0003DMG400020829	Copper transporter 1		1100.33	422.561	1.38071	3.88736	5e-05	0.0019135		1.40023	1.16303e-10	6.44613e-08
PGSC0003DMG400003243	Gene of unknown function	---NA---	67.2969	20.6083	1.70731	5.8771	5e-05	0.0019135		1.57989	1.47664e-10	7.85032e-08
PGSC0003DMG400009672	Pom14 protein	amino acid selective channel protein	185.945	462.994	-1.31612	-4.86652	5e-05	0.0019135		-1.30087	1.74938e-10	9.11425e-08
PGSC0003DMG400008000	L-asparaginase	probable isoaspartyl peptidase l-asparaginase 2-like	15.7196	48.3828	-1.62193	-5.23785	5e-05	0.0019135		-1.70156	1.85458e-10	9.4729e-08
PGSC0003DMG400024281	Gamma aminobutyrate transaminase isoform2	uncharacterized aminotransferase y4ub-like	397.39	934.134	-1.23307	-4.62879	5e-05	0.0019135		-1.23395	2.87942e-10	1.44248e-07
PGSC0003DMG400019150	Conserved gene of unknown function	af325034_1 at5g02160	106.967	29.2672	1.86981	5.4493	5e-05	0.0019135		1.68154	4.04183e-10	1.9866e-07
PGSC0003DMG401010883	R2r3-myb transcription factor	transcription factor myb48-like	16.9765	4.47388	1.92394	4.74116	5e-05	0.0019135		1.85397	6.70796e-10	3.23597e-07
PGSC0003DMG400002880	Proline-rich protein	bifunctional inhibitor lipid-transfer protein seed storage 2s albumin superfamily protein	81.341	244.223	-1.58614	-4.71182	5e-05	0.0019135		-1.46908	7.13374e-10	3.3788e-07
PGSC0003DMG400010092	Cinnamoyl-CoA reductase		16.7298	49.8495	-1.57516	-4.67497	5e-05	0.0019135		-1.6025	8.31807e-10	3.86939e-07
PGSC0003DMG400035689	Flavonoid glucoyltransferase UGT73N1	udp-glycosyltransferase 73c3-like	0.273463	1.56056	-2.51265	-3.8657	5e-05	0.0019135		-2.91648	8.92183e-10	4.07743e-07
PGSC0003DMG400030918	Dicyanin	dicyanin precursor	5.97857	1.04189	2.52059	6.12534	5e-05	0.0019135		2.14899	9.375e-10	4.20724e-07
PGSC0003DMG400000735	Glucose-1-phosphate adenylyltransferase	adp-glucose pyrophosphorylase large subunit	76.2934	190.825	-1.32262	-4.0531	5e-05	0.0019135		-1.33091	9.52886e-10	4.20724e-07
PGSC0003DMG402015792	Short-chain dehydrogenase	short-chain dehydrogenase tic chloroplastic-like	4.09285	14.5956	-1.83436	-4.05702	5e-05	0.0019135		-1.7047	1.11616e-09	4.84598e-07
PGSC0003DMG400021803	Indole-3-acetic acid-amido synthetase GH3.6	indole-3-acetic acid-amido synthetase -like	1.04224	0.0994129	3.39011	3.58015	5e-05	0.0019135		3.23522	1.29531e-09	5.53162e-07
PGSC0003DMG400021744	Ribosomal protein S12	ribosomal protein s12	0.599958	5.28246	-3.13828	-5.13286	0.00045	0.0113373		-3.96347	1.35487e-09	5.69262e-07
PGSC0003DMG400027021	Chloroplast-specific ribosomal protein	chloroplast-specific ribosomal protein	96.8835	33.5895	1.52824	5.60301	5e-05	0.0019135		1.46589	1.42074e-09	5.87466e-07
PGSC0003DMG400028535	Conserved gene of unknown function	tetratricopeptide repeat-like superfamily	10.7812	29.9057	-1.4719	-4.26386	5e-05	0.0019135		-1.62953	1.65108e-09	6.72041e-07
PGSC0003DMG400031731	Feruloyl transferase	omega-hydroxypalmitate o-feruloyl transferase-like	4.16532	0.787391	2.40328	4.0362	5e-05	0.0019135		2.32673	1.73291e-09	6.94495e-07
PGSC0003DMG402000198	Conserved gene of unknown function	probable membrane-associated kinase regulator 6-like	9.49461	1.88771	2.33047	6.32157	5e-05	0.0019135		2.1018	2.58531e-09	1.00518e-06
PGSC0003DMG400003422	Conserved gene of unknown function	uncharacterized loc101208427	1.07254	5.27199	-2.29732	-5.01475	5e-05	0.0019135		-2.55552	3.33569e-09	1.27787e-06
PGSC0003DMG400015214	Conserved gene of unknown function	protein ndr1-like	2.4883	0.326941	2.92806	4.94413	5e-05	0.0019135		2.96578	3.63752e-09	1.3733e-06
PGSC0003DMG400007059	RHM1/ROL1	probable rhamnose biosynthetic enzyme 1-like	67.0808	155.212	-1.21027	-3.89555	5e-05	0.0019135		-1.2735	5.1024e-09	1.89882e-06
PGSC0003DMG400029085	Mta/sah nucleosidase	bark storage protein a-like	4.30403	14.8626	-1.78793	-4.18742	5e-05	0.0019135		-1.70574	5.89344e-09	2.14517e-06
PGSC0003DMG400026594	Cytochrome P450	cytochrome p450	0.981642	1.86079	-0.922648	-2.03679	0.0026	0.0425858		-1.22354	5.92907e-09	2.14517e-06
PGSC0003DMG400029732	Auxin repressed/dormancy associated protein	auxin-repressed protein	1002.06	429.32	1.22285	5.12844	5e-05	0.0019135		1.20596	6.09451e-09	2.17482e-06
PGSC0003DMG400014549	3-ketoacyl-CoA synthase	3-ketoacyl- synthase 6-like	6.47626	20.2548	-1.64504	-4.10975	5e-05	0.0019135		-1.68252	6.34254e-09	2.23275e-06
PGSC0003DMG400004801	Conserved gene of unknown function	PREDICTED: uncharacterized protein LOC101252313	14.5965	3.00494	2.28021	5.91978	0.0003	0.00828395		2.52356	7.0947e-09	2.44867e-06
PGSC0003DMG400026586	Cytochrome P450	cytochrome p450	3.7255	7.74545	-1.05591	-3.10823	5e-05	0.0019135		-1.21451	7.14393e-09	2.44867e-06
PGSC0003DMG400007683	Sulfate/bicarbonate/oxalate exchanger and transporter sat-1	sulfate transporter	0.218913	1.23711	-2.49854	-3.77773	5e-05	0.0019135		-2.60266	8.09791e-09	2.73962e-06
PGSC0003DMG400006231	Gene of unknown function	predicted protein	6.44828	1.04137	2.63044	6.43574	5e-05	0.0019135		2.66297	8.58119e-09	2.8659e-06
PGSC0003DMG400007621	GAST1 protein	protein gast1-like	15.1239	55.0614	-1.86421	-7.18742	5e-05	0.0019135		-1.72499	8.80924e-09	2.90482e-06
PGSC0003DMG400025752	LOB domain-containing protein	lob domain-containing protein	24.2499	7.36785	1.71866	5.10768	5e-05	0.0019135		1.62001	9.85561e-09	3.20923e-06
PGSC0003DMG400023922	Cytoplasmic small heat shock protein class I	pathogenesis-related leaf protein 4-like	33.3756	10.8961	1.61498	5.5463	5e-05	0.0019135		1.75489	1.02775e-08	3.30528e-06
PGSC0003DMG402003479	Oxidoreductase, 2OG-Fe(II) oxygenase family protein	probable 2-oxoglutarate-dependent dioxygenase -like	80.4555	192.79	-1.26077	-4.36228	5e-05	0.0019135		-1.29736	1.08772e-08	3.4555e-06
PGSC0003DMG400007645	Gene of unknown function	---NA---	1.83617	7.4931	-2.02886	-5.23427	5e-05	0.0019135		-2.03275	1.4332e-08	4.49819e-06
PGSC0003DMG400019437	Pathogen-and wound-inducible antifungal protein CBP20	pathogenesis-related protein p2-like	218.659	84.9144	1.3646	4.0876	5e-05	0.0019135		1.35721	1.47212e-08	4.56531e-06
PGSC0003DMG400013696	Cytochrome P450		1.41582	0.211658	2.74183	4.4394	5e-05	0.0019135		2.66985	1.60151e-08	4.90815e-06
PGSC0003DMG400030120	Histidine phosphotransfer protein	histidine-containing phosphotransfer protein 4-like	28.4756	8.37055	1.76633	2.07951	0.00275	0.0441447		2.06088	1.71813e-08	5.20432e-06
PGSC0003DMG401011536	Anthocyanin acyltransferase	salutaridinol 7-o-acetyltransferase-like	0.27401	1.66261	-2.60115	-3.29392	5e-05	0.0019135		-2.67377	2.22484e-08	6.66174e-06
PGSC0003DMG400000767	Short-chain dehydrogenase	3-ketodihydrosphingosine reductase-like	2.53641	8.59858	-1.76131	-4.48596	5e-05	0.0019135		-1.86842	2.79144e-08	8.24973e-06
PGSC0003DMG400020017	Lichenase	3)-beta-glucan endohydrolase short=(1-	8.3577	2.58748	1.69156	3.71917	5e-05	0.0019135		1.71213	2.81852e-08	8.24973e-06
PGSC0003DMG400030405	Heat shock cognate 70 kDa protein 1	heat shock protein 70	191.095	84.5616	1.17622	3.95593	5e-05	0.0019135		1.17366	3.36766e-08	9.64134e-06
PGSC0003DMG400024770	Conserved gene of unknown function	f-box protein pp2-b15-like	14.9678	41.746	-1.47977	-4.13718	5e-05	0.0019135		-1.51628	3.36799e-08	9.64134e-06
PGSC0003DMG400010076	Zinc finger protein		1.42336	0.208727	2.76961	4.07082	5e-05	0.0019135		2.98489	4.12856e-08	1.16901e-05
PGSC0003DMG400040260	Glucan endo-1,3-beta-glucosidase, basic isoform 1		4.40822	1.14698	1.94236	4.11682	5e-05	0.0019135		1.81869	4.94441e-08	1.38497e-05
PGSC0003DMG400006131	RNA binding protein	zinc finger ccch domain-containing protein 18-like	2.65141	0.670491	1.98347	3.91363	5e-05	0.0019135		2.04993	6.53552e-08	1.79211e-05
PGSC0003DMG401002721	Peroxiredoxin	peroxiredoxin-2e- chloroplastic-like	2.17754	6.90466	-1.66487	-4.82435	5e-05	0.0019135		-1.73021	7.45616e-08	2.02326e-05
PGSC0003DMG400021557	Gene of unknown function	PREDICTED: uncharacterized protein LOC101246979	12.9862	2.58349	2.32958	6.61999	5e-05	0.0019135		2.05978	9.18161e-08	2.46578e-05
PGSC0003DMG400032792	Calmodulin-binding protein	calmodulin binding	7.65151	2.4058	1.66923	3.41662	5e-05	0.0019135		1.7445	9.31024e-08	2.47481e-05
PGSC0003DMG402027210	Glucosyltransferase	zeatin o-glucosyltransferase-like	12.5096	32.9297	-1.39635	-5.13432	5e-05	0.0019135		-1.46848	9.595e-08	2.52474e-05
PGSC0003DMG400032250	Non-specific lipid-transfer protein	non-specific lipid-transfer protein at2g13820-like	22.4251	6.58707	1.76741	4.50156	5e-05	0.0019135		1.68614	1.15512e-07	3.00908e-05
PGSC0003DMG400023514	Conserved gene of unknown function	plant-specific domain tigr01589 family protein	27.4611	9.37184	1.55099	1.63931	0.00225	0.038514		1.98089	1.36308e-07	3.51567e-05
PGSC0003DMG400027475	CONSTANS	zinc finger protein constans-like 5-like	146.169	59.5987	1.29428	4.956	5e-05	0.0019135		1.21105	1.42443e-07	3.63789e-05
PGSC0003DMG400031827	Conserved gene of unknown function	PREDICTED: uncharacterized protein LOC102584557	0.869233	2.88699	-1.73175	-3.80574	5e-05	0.0019135		-1.7885	1.51552e-07	3.83293e-05
PGSC0003DMG400001221	EARLY flowering 4 protein	protein early flowering 4-like	209.384	471.997	-1.17262	-5.92266	5e-05	0.0019135		-1.20403	1.54898e-07	3.8799e-05
PGSC0003DMG400027499	Receptor-like kinase 17	probable inactive leucine-rich repeat receptor-like protein kinase at3g03770-like	1.58767	5.03394	-1.66478	-4.53561	5e-05	0.0019135		-1.64868	1.73076e-07	4.29392e-05
PGSC0003DMG400011749	UDP-galactose:solanidine galactosyltransferase	udp-glucose:solanidine glucosyltransferase	38.3635	86.802	-1.17799	-4.45905	5e-05	0.0019135		-1.23716	2.10705e-07	5.12977e-05
PGSC0003DMG400032199	Peroxidase	lignin-forming anionic peroxidase-like	89.3782	35.8631	1.31742	5.22944	5e-05	0.0019135		1.27757	2.48244e-07	5.98773e-05
PGSC0003DMG400019208	Heat shock cognate 70 kDa protein 2	heat shock cognate 70 kda protein 2-like	541.639	277.284	0.965965	2.97242	5e-05	0.0019135		0.986113	2.56106e-07	6.12069e-05
PGSC0003DMG400011974	BZIP domain class transcription factor	root phototropism protein 2	47.4849	19.0224	1.31977	4.09682	5e-05	0.0019135		1.28496	2.82639e-07	6.6934e-05
PGSC0003DMG400010166	Anthocyanin permease	protein transparent testa 12-like	0.19368	1.22178	-2.65724	-3.91408	5e-05	0.0019135		-2.51096	2.97717e-07	6.98697e-05
PGSC0003DMG400032259	Protease inhibitor	non-specific lipid-transfer protein at2g13820-like	2.55333	0.404275	2.65897	3.61364	5e-05	0.0019135		2.67807	3.11289e-07	7.24025e-05
PGSC0003DMG400008381	Arabinogalactan peptide 14	arabinogalactan peptide 14-like	171.896	396.997	-1.2076	-7.44812	5e-05	0.0019135		-1.24831	3.28014e-07	7.56174e-05
PGSC0003DMG402024074	Conserved gene of unknown function	oxidative stress isoform 2	11.958	3.15602	1.92179	5.84579	5e-05	0.0019135		1.71741	3.47302e-07	7.93616e-05
PGSC0003DMG400021683	E3 ubiquitin-protein ligase RMA1H1	e3 ubiquitin-protein ligase rma1h1-like	15.0363	38.0743	-1.34036	-4.87426	5e-05	0.0019135		-1.42657	4.14617e-07	9.39198e-05
PGSC0003DMG400004038	Rapid alkalinization factor 3	protein ralf-like 34-like	0.963407	3.89427	-2.01514	-4.30174	5e-05	0.0019135		-2.21632	4.24835e-07	9.42103e-05
PGSC0003DMG400019435	Wound-induced protein WIN1	wound-induced protein win2	62.2721	25.0634	1.31301	4.61624	5e-05	0.0019135		1.33325	4.25994e-07	9.42103e-05
PGSC0003DMG400003056	Ethylene-responsive proteinase inhibitor 1		3.37792	0.356619	3.24368	4.834	0.00065	0.0152322		3.32193	4.26749e-07	9.42103e-05
PGSC0003DMG400000783	Extensin	---NA---	148.264	70.4366	1.07378	4.15025	5e-05	0.0019135		1.09441	4.78507e-07	0.000104749
PGSC0003DMG400030362	20G-Fe(II) oxidoreductase	gibberellin 2-beta-dioxygenase 8-like	12.8448	31.6135	-1.29936	-1.8927	0.0008	0.0179732		-1.45865	5.154e-07	0.000111885
PGSC0003DMG400032208	Oxidoreductase, 2OG-Fe(II) oxygenase family protein	probable 2-oxoglutarate-dependent dioxygenase -like	46.0608	104.001	-1.17498	-3.91446	5e-05	0.0019135		-1.24047	5.47018e-07	0.000117767
PGSC0003DMG400009365	AT-hook DNA-binding protein	dna-binding protein escarola-like	1.92262	0.386104	2.31601	4.11372	5e-05	0.0019135		2.30039	5.89768e-07	0.000125015
PGSC0003DMG400022440	Conserved gene of unknown function	tetraspanin family isoform 1	98.1925	39.85	1.30103	4.5494	5e-05	0.0019135		1.2181	5.9028e-07	0.000125015
PGSC0003DMG400023362	Alcohol dehydrogenase	allyl alcohol dehydrogenase family protein	3.77001	10.6216	-1.49436	-3.56987	5e-05	0.0019135		-1.53719	6.12408e-07	0.000128655
PGSC0003DMG400018315	Gty37 protein	cell wall partial	6.1764	20.9893	-1.76482	-5.43212	5e-05	0.0019135		-1.66808	6.59368e-07	0.000137412
PGSC0003DMG400029931	Anthocyanin permease	protein transparent testa 12-like	11.9068	29.4595	-1.30695	-3.9881	5e-05	0.0019135		-1.31431	6.89715e-07	0.000142596
PGSC0003DMG400003865	Conserved gene of unknown function	gata zinc finger domain-containing protein 10	37.8709	90.2467	-1.25279	-4.05387	5e-05	0.0019135		-1.25037	7.47436e-07	0.000153313
PGSC0003DMG400031788	Protein induced upon tuberization	at4g02380 t14p8_2	159.995	67.0353	1.25503	5.54122	5e-05	0.0019135		1.24665	7.68514e-07	0.000155192
PGSC0003DMG402026539	Conserved gene of unknown function	stress responsive a b barrel domain family protein	10.9465	36.1663	-1.72418	-3.91205	5e-05	0.0019135		-1.69963	7.87494e-07	0.000157802
PGSC0003DMG400030902	Dicyanin	dicyanin precursor	1.21839	0.238603	2.35229	3.43139	0.0008	0.0179732		1.97982	8.29515e-07	0.000164953
PGSC0003DMG400021383	Oxidoreductase, 2OG-Fe(II) oxygenase family protein	gibberellin 3-beta-dioxygenase 2-3-like	0.871497	3.6684	-2.07358	-4.50304	5e-05	0.0019135		-1.78003	8.74406e-07	0.00017168
PGSC0003DMG400030954	Beta-galactosidase	beta-galactosidase 3-like	19.3383	7.81864	1.30647	3.15281	5e-05	0.0019135		1.32278	8.76526e-07	0.00017168
PGSC0003DMG400020708	Peptide/nitrate transporter	probable peptide nitrate transporter at1g59740-like	5.49133	1.65938	1.72651	4.12465	5e-05	0.0019135		1.63043	8.91901e-07	0.000173188
PGSC0003DMG400027914	Ascorbate oxidase	l-ascorbate oxidase-like	4.27098	1.47437	1.53446	3.1282	5e-05	0.0019135		1.39069	8.97517e-07	0.000173188
PGSC0003DMG400025228	Gamma aminobutyrate transaminase isoform2	aminotransferase y4ub	18.4098	43.1109	-1.22757	-4.03452	5e-05	0.0019135		-1.24504	9.63979e-07	0.000184644
PGSC0003DMG400011783	Cembratrienol synthase 2a	sesquiterpene synthase	2.80803	8.02576	-1.51508	-4.1593	5e-05	0.0019135		-1.54859	1.14764e-06	0.000218218
PGSC0003DMG400021142	DWARF1/DIMINUTO	sterol reductase	116.654	245.12	-1.07126	-2.91447	5e-05	0.0019135		-1.01924	1.35968e-06	0.000256664
PGSC0003DMG400031348	Transferase family protein	omega-hydroxypalmitate o-feruloyl transferase	0.893007	2.96952	-1.73349	-3.74515	5e-05	0.0019135		-1.85371	1.39812e-06	0.000260432
PGSC0003DMG400033087	DNA binding protein	transcription factor une10-like	1.23611	0.197247	2.64773	3.7041	5e-05	0.0019135		2.55254	1.39964e-06	0.000260432
PGSC0003DMG400002531	SEC13 family protein		31.7074	12.7507	1.31425	4.48639	5e-05	0.0019135		1.31248	1.53312e-06	0.000283246
PGSC0003DMG401011252	Linalool synthase	( )-nerolidol synthase chloroplastic mitochondrial-like	27.8279	62.6296	-1.17031	-4.19582	5e-05	0.0019135		-1.17854	1.64413e-06	0.000301616
PGSC0003DMG400015356	NADPH:protochlorophyllide oxidoreductase	protochlorophyllide chloroplastic-like	15.912	6.01691	1.40302	3.71727	5e-05	0.0019135		1.40388	2.08126e-06	0.000379139
PGSC0003DMG400017540	BHLH071	hop-interacting protein thi018	35.5253	73.7811	-1.05441	-3.89587	5e-05	0.0019135		-1.15163	2.25265e-06	0.00040751
PGSC0003DMG400019347	Chlorophyllase 2	chlorophyllase-1-like	35.9271	82.0236	-1.19097	-4.69957	5e-05	0.0019135		-1.22337	2.33421e-06	0.000419354
PGSC0003DMG400019872	Adenylyl-sulfate reductase	5 -adenylylsulfate reductase chloroplastic-like	23.1776	50.2586	-1.11664	-3.53617	5e-05	0.0019135		-1.16332	2.63159e-06	0.000469541
PGSC0003DMG400015241	AMP-activated protein kinase, gamma regulatory subunit	snf1-related protein kinase regulatory subunit gamma-1-like	27.8096	11.4879	1.27547	3.80305	5e-05	0.0019135		1.26162	2.79605e-06	0.00049549
PGSC0003DMG402020509	Beta-amylase PCT-BMYI	beta-amylase chloroplastic-like	3.22255	8.17243	-1.34256	-3.68373	5e-05	0.0019135		-1.42109	2.81528e-06	0.000495528
PGSC0003DMG400009033	Myb 12 transcription factor		4.45845	11.282	-1.33941	-2.89738	5e-05	0.0019135		-1.4818	2.83452e-06	0.000495565
PGSC0003DMG400031527	Glycine-rich protein	shematrin-like protein 2-like	3.78424	11.8373	-1.64527	-4.5564	5e-05	0.0019135		-1.62067	2.99678e-06	0.000520441
PGSC0003DMG400016003	Ethylene responsive element binding protein C2	ethylene-responsive transcription factor 5-like	16.673	6.39708	1.38203	4.33905	5e-05	0.0019135		1.35923	3.04909e-06	0.000526018
PGSC0003DMG400004301	Chlorophyll a,b binding protein type I		374.078	175.285	1.09364	4.28064	5e-05	0.0019135		1.00283	3.1734e-06	0.000543863
PGSC0003DMG400021740	Conserved gene of unknown function	PREDICTED: uncharacterized protein LOC101246163	5.6865	1.51959	1.90386	4.64014	5e-05	0.0019135		1.64981	3.23645e-06	0.000551042
PGSC0003DMG400025632	Myb-like DNA-binding protein	myb-like dna-binding	35.8562	14.9581	1.2613	3.81179	5e-05	0.0019135		1.19744	3.39075e-06	0.000569864
PGSC0003DMG400028331	Zeatin O-glucosyltransferase	zeatin o-glucosyltransferase-like	3.91224	10.2471	-1.38915	-4.24552	5e-05	0.0019135		-1.39073	3.66288e-06	0.000611654
PGSC0003DMG400023016	Conserved gene of unknown function	PREDICTED: uncharacterized protein LOC102580837	4.53255	1.31162	1.78897	2.54774	5e-05	0.0019135		1.84659	3.97291e-06	0.000659199
PGSC0003DMG400011031	UDP-glucuronosyltransferase	udp-glycosyltransferase 76e1-like	3.26388	9.85472	-1.59422	-4.59483	5e-05	0.0019135		-1.3661	4.16668e-06	0.000686976
PGSC0003DMG400029624	S-adenosyl-L-methionine: salicylic acid carboxyl methyltransferase	s-adenosyl-l-methionine:salicylic acid carboxyl methyltransferase	139.885	265.087	-0.922227	-2.55991	5e-05	0.0019135		-1.00082	4.28555e-06	0.00070213
PGSC0003DMG400021437	Gene of unknown function	galactomannan galactosyltransferase 1-like	1.15586	3.49278	-1.59541	-3.59083	5e-05	0.0019135		-1.60363	4.43753e-06	0.000722485
PGSC0003DMG400013663	3-hydroxy-3-methylglutaryl-coenzyme A reductase 1	3-hydroxy-3-methylglutaryl-coenzyme a reductase	3.47945	8.49022	-1.28694	-3.54384	5e-05	0.0019135		-1.33614	4.51794e-06	0.000731008
PGSC0003DMG400006913	Nitrate transporter	high affinity nitrate transporter	14.6547	33.0692	-1.17412	-4.19568	5e-05	0.0019135		-1.19884	4.62789e-06	0.000744177
PGSC0003DMG400007177	Peptidylprolyl isomerase	peptidyl-prolyl cis-trans isomerase fkbp65-like	7.12985	17.2262	-1.27266	-3.44004	5e-05	0.0019135		-1.2819	4.82957e-06	0.000771842
PGSC0003DMG400028701	Zinc finger protein	zinc finger	16.4228	37.6038	-1.19517	-4.03703	5e-05	0.0019135		-1.20855	4.969e-06	0.000789283
PGSC0003DMG400010172	Gene of unknown function	---NA---	3.46234	0.69171	2.32351	5.13336	5e-05	0.0019135		2.25154	5.05964e-06	0.00079881
PGSC0003DMG400011255	P21-rho-binding domain-containing protein	rop-interactive crib motif-containing protein 10	17.4275	41.6726	-1.25774	-4.17721	5e-05	0.0019135		-1.27843	5.17147e-06	0.000811548
PGSC0003DMG400025896	Proteinase inhibitor 1	serine protease inhibitor	21.7909	52.2235	-1.26097	-3.37546	5e-05	0.0019135		-1.36081	5.22025e-06	0.000814297
PGSC0003DMG400008659	ROP	rac-like gtp-binding protein arac7-like	17.7526	40.9564	-1.20606	-3.58367	5e-05	0.0019135		-1.2187	5.61257e-06	0.000870282
PGSC0003DMG400014485	Conserved gene of unknown function	protein tap1 precursor-like	0	1.25606	inf	#NAME?	5e-05	0.0019135		#VALUE!	5.80463e-06	0.000894738
PGSC0003DMG400016497	Conserved gene of unknown function	PREDICTED: uncharacterized protein LOC101254600	3.35848	0.635531	2.40177	3.88866	5e-05	0.0019135		2.16993	5.97054e-06	0.000914898
PGSC0003DMG400014029	Abhydrolase domain containing	lipase 1-like	13.0137	34.0722	-1.38857	-3.60974	5e-05	0.0019135		-1.31676	6.34525e-06	0.00095402
PGSC0003DMG400006842	SBT4B protein	subtilisin-like protease-like	1.03612	0.475404	1.12397	2.44611	0.0001	0.00346472		1.28951	6.35416e-06	0.00095402
PGSC0003DMG400004371	Myb 12 transcription factor	transcription factor myb12-like	2.27073	6.48453	-1.51384	-3.7798	5e-05	0.0019135		-1.64155	6.37234e-06	0.00095402
PGSC0003DMG400024274	Cytochrome P450 monooxygenase	beta-amyrin 11-oxidase-like	103.314	203.002	-0.974462	-3.92963	5e-05	0.0019135		-0.986219	6.41518e-06	0.000954946
PGSC0003DMG400020595	Caryophyllene/alpha-humulene synthase	sesquiterpene synthase	1.88222	0.408661	2.20346	4.04119	5e-05	0.0019135		2.05889	6.48178e-06	0.000956909
PGSC0003DMG400013488	F-box/kelch protein	f-box kelch-repeat protein at1g23390-like	10.9338	4.05381	1.43144	4.17066	5e-05	0.0019135		1.38082	6.50184e-06	0.000956909
PGSC0003DMG400028801	ATP binding protein	probable inactive receptor kinase at1g48480-like	0.738642	2.13103	-1.5286	-2.1016	0.0004	0.0103231		-1.76553	6.54063e-06	0.000957211
PGSC0003DMG400008313	Conserved gene of unknown function	PREDICTED: uncharacterized protein ycf23-like	194.004	360.418	-0.893582	-2.74683	5e-05	0.0019135		-0.964705	6.65875e-06	0.000969053
PGSC0003DMG400027449	Trehalose-6-phosphate synthase	probable -trehalose-phosphate synthase	8.47216	3.33896	1.34333	2.50817	5e-05	0.0019135		1.32378	6.83864e-06	0.000985011
PGSC0003DMG400025030	Receptor kinase THESEUS 1	receptor-like protein kinase theseus 1-like	2.60297	5.979	-1.19974	-3.72681	5e-05	0.0019135		-1.27836	6.84403e-06	0.000985011
PGSC0003DMG400023193	Short chain alcohol dehydrogenase	secoisolariciresinol dehydrogenase-like	5.92176	15.6418	-1.40131	-4.10337	5e-05	0.0019135		-1.4202	8.67068e-06	0.00123427
PGSC0003DMG400004030	Ubiquitin-protein ligase	f-box protein at5g67140-like	22.3931	49.6784	-1.14956	-4.42374	5e-05	0.0019135		-1.16335	9.05754e-06	0.00128233
PGSC0003DMG400012144	Conserved gene of unknown function	predicted protein	17.1993	5.75175	1.58027	5.28654	5e-05	0.0019135		1.61353	9.39915e-06	0.0013235
PGSC0003DMG400030181	Esterase/lipase/thioesterase family protein	monoglyceride lipase-like	39.3334	17.3605	1.17995	3.58937	5e-05	0.0019135		1.17421	9.61215e-06	0.00134546
PGSC0003DMG400000066	Ethylene-responsive late embryogenesis	desiccation protectant protein lea14 homolog	389.861	193.698	1.00915	3.32246	5e-05	0.0019135		0.968436	9.66873e-06	0.00134546
PGSC0003DMG400004573	Anthocyanin 5-O-glucosyltransferase		0.244194	0.935896	-1.93832	-2.2561	0.00165	0.0306124		-2.33985	9.71004e-06	0.00134546
PGSC0003DMG400032124	Isocitrate dehydrogenase [NADP]	isocitrate dehydrogenase	230.167	118.056	0.963213	3.42845	5e-05	0.0019135		0.931082	1.09723e-05	0.00151231
PGSC0003DMG400011074	UDP-glucuronosyltransferase	udp-glycosyltransferase 76e1-like	0.711055	2.30924	-1.69938	-3.48712	5e-05	0.0019135		-1.52035	1.16758e-05	0.00160082
PGSC0003DMG400004789	Multicopper oxidase	monocopper oxidase-like protein sku5-like	4.02612	9.65082	-1.26126	-3.85284	5e-05	0.0019135		-1.27455	1.17808e-05	0.00160675
PGSC0003DMG400000432	Glucosyltransferase	zeatin o-glucosyltransferase-like	26.9376	54.862	-1.02619	-3.77872	5e-05	0.0019135		-1.07245	1.19795e-05	0.00162534
PGSC0003DMG400019429	Conserved gene of unknown function	slit protein c-	2.9525	8.86948	-1.58691	-4.49853	5e-05	0.0019135		-1.45372	1.208e-05	0.00162761
PGSC0003DMG400005390	Calmodulin-binding protein	calmodulin binding	8.82539	3.48963	1.33859	3.691	5e-05	0.0019135		1.33246	1.21212e-05	0.00162761
PGSC0003DMG400027200	Family 1 glycosyltransferase	zeatin o-glucosyltransferase-like	3.76508	9.22417	-1.29274	-3.82842	5e-05	0.0019135		-1.41016	1.32453e-05	0.00176041
PGSC0003DMG400000025	Acetyl-coenzyme A carboxylase carboxyl transferase alpha	acetyl co-enzyme a carboxylase carboxyltransferase alpha subunit isoform 2	29.8459	13.7597	1.11708	3.33971	5e-05	0.0019135		1.0781	1.38e-05	0.00182482
PGSC0003DMG400012012	Fructose-bisphosphate aldolase	probable fructose-bisphosphate aldolase chloroplastic-like	374.396	648.988	-0.793628	-2.67761	5e-05	0.0019135		-0.843024	1.40382e-05	0.00184694
PGSC0003DMG400033586	Gene of unknown function	nuclear transcription factor y subunit c-	11.1931	24.6039	-1.13627	-3.77698	5e-05	0.0019135		-1.17665	1.4442e-05	0.00189053
PGSC0003DMG400011171	Transcription factor	sequence-specific dna binding transcription factor	3.07586	0.71101	2.11305	4.62155	5e-05	0.0019135		1.98793	1.47876e-05	0.00192608
PGSC0003DMG400000079	BCL-2-associated athanogene 6	bag family molecular chaperone regulator 6-like	173.302	297.535	-0.779769	-2.03687	0.00025	0.00729348		-0.809543	1.50639e-05	0.00195231
PGSC0003DMG400010387	Glycine-rich protein	dna binding	370.695	208.56	0.829767	2.31927	5e-05	0.0019135		0.805784	1.62518e-05	0.00208551
PGSC0003DMG400010753	Ethylene response factor 5	ethylene-responsive transcription factor 5-like	30.0212	12.4585	1.26885	4.3443	5e-05	0.0019135		1.21067	1.65739e-05	0.00210518
PGSC0003DMG400006956	Carbonic anhydrase	carbonic anhydrase	14.9845	34.5651	-1.20584	-3.17947	5e-05	0.0019135		-1.23526	1.6626e-05	0.00210518
PGSC0003DMG400027019	Polygalacturonase-1 non-catalytic subunit beta	burp domain-containing protein 14-like	5.38018	13.7259	-1.35118	-4.85945	5e-05	0.0019135		-1.27952	1.67793e-05	0.00210518
PGSC0003DMG400024137	Copalyl diphosphate synthase	copal-8-ol diphosphate chloroplastic-like	1.10857	3.18511	-1.52264	-3.39313	5e-05	0.0019135		-1.5378	1.67841e-05	0.00210518
PGSC0003DMG400004572	Adenosylhomocysteinase		74.762	113.356	-0.600487	-1.8476	0.0009	0.0195648		-1.03653	1.68091e-05	0.00210518
PGSC0003DMG400021736	1-aminocyclopropane-1-carboxylate oxidase	protein srg1-like	8.54398	2.64905	1.68943	4.87865	5e-05	0.0019135		1.73954	1.69227e-05	0.00210927
PGSC0003DMG400021509	LOB domain-containing protein	lob domain-containing	2.63216	0.598573	2.13665	2.97213	5e-05	0.0019135		1.94251	1.81182e-05	0.00224751
PGSC0003DMG402011252	Linalool synthase	( )-nerolidol synthase chloroplastic mitochondrial-like	11.2443	24.2206	-1.10704	-3.6304	5e-05	0.0019135		-1.13372	1.90684e-05	0.00235417
PGSC0003DMG400007093	Conserved gene of unknown function	uncharacterized loc101208056	7.42518	2.57103	1.53008	3.41279	5e-05	0.0019135		1.44194	1.94545e-05	0.00238419
PGSC0003DMG400004660	Serine hydroxymethyltransferase	serine hydroxymethyltransferase	4.90033	11.3354	-1.20989	-3.65455	5e-05	0.0019135		-1.26793	1.94945e-05	0.00238419
PGSC0003DMG400020071	MYB8	myb-related protein myb4-like	2.47843	6.96101	-1.48987	-3.82653	5e-05	0.0019135		-1.50524	1.98632e-05	0.00241793
PGSC0003DMG400003044	Osmotin	osmotin-like protein	33.2803	14.1425	1.23463	4.45473	5e-05	0.0019135		1.19072	2.01955e-05	0.00244694
PGSC0003DMG400014253	Acyl carrier protein	acyl carrier protein	75.6191	150.14	-0.989483	-2.41517	5e-05	0.0019135		-1.15215	2.09356e-05	0.00252487
PGSC0003DMG400003787	Conserved gene of unknown function	PREDICTED: uncharacterized protein LOC101247657	17.0216	37.0312	-1.12138	-4.38194	5e-05	0.0019135		-1.03682	2.1372e-05	0.00256562
PGSC0003DMG400042351	Copper transporter	copper transporter 1-like	2.77862	1.15059	1.272	2.71404	0.00105	0.0219258		1.45854	2.21983e-05	0.0026526
PGSC0003DMG401025083	Peroxidase 12	peroxidase 12-like	21.5635	9.24933	1.22117	3.27644	5e-05	0.0019135		1.22772	2.2907e-05	0.00272479
PGSC0003DMG400029640	Glycine-rich protein like	PREDICTED: uncharacterized protein LOC101254035	11.3279	27.4003	-1.27431	-4.26349	5e-05	0.0019135		-1.2781	2.36396e-05	0.00279915
PGSC0003DMG400027963	Ga20 oxidase	gibberellin 20-oxidase	7.02278	2.43027	1.53093	4.26802	5e-05	0.0019135		1.4193	2.53628e-05	0.00297613
PGSC0003DMG400015726	Glutathione s-transferase	glutathione s-transferase u17	25.962	53.8988	-1.05385	-4.04141	5e-05	0.0019135		-1.11695	2.6065e-05	0.00302159
PGSC0003DMG400005515	Ascorbate oxidase	l-ascorbate oxidase	3.50837	1.61536	1.11895	2.40052	0.00025	0.00729348		1.21642	2.60982e-05	0.00302159
PGSC0003DMG400027042	BHLH transcription factor Upa20	bhlh transcription factor upa20	3.48304	0.906969	1.94122	2.69925	5e-05	0.0019135		1.73985	2.67085e-05	0.00307857
PGSC0003DMG400023995	Trehalose-6-phosphate synthase	probable -trehalose-phosphate synthase	20.1378	9.24092	1.1238	3.6691	5e-05	0.0019135		1.07449	2.78795e-05	0.00319939
PGSC0003DMG400017445	DNA binding protein	remorin family protein	0.400856	1.5248	-1.92746	-2.97457	5e-05	0.0019135		-1.91617	2.82352e-05	0.00322599
PGSC0003DMG400016004	Ethylene response factor 4	ap2 transcription factor	78.8304	35.7761	1.13976	4.59732	5e-05	0.0019135		1.09445	2.90989e-05	0.00331016
PGSC0003DMG400029964	Phospholipase A2	phospholipase a2-alpha-like	177.22	336.056	-0.923162	-3.22505	5e-05	0.0019135		-0.947087	3.08746e-05	0.00349689
PGSC0003DMG400012809	Conserved gene of unknown function	cbs domain-containing protein cbsx5-like	16.8641	35.4726	-1.07275	-3.32865	5e-05	0.0019135		-1.10083	3.10842e-05	0.00350323
PGSC0003DMG400028250	OJ000126_13.10 protein	prolyl 4-hydroxylase alpha subunit-like	4.12733	1.27103	1.69921	3.87617	5e-05	0.0019135		1.65208	3.11996e-05	0.00350323
PGSC0003DMG400025395	Nitrate transporter	probable nitrite transporter at1g68570-like	7.90146	16.1107	-1.02783	-2.70278	5e-05	0.0019135		-1.12487	3.29576e-05	0.00368475
PGSC0003DMG402025899	Serine carboxypeptidase,Serine carboxypeptidase 1	serine carboxypeptidase ii-3-like	61.9308	116.516	-0.911796	-2.80791	5e-05	0.0019135		-0.96355	3.61662e-05	0.00402619
PGSC0003DMG400023980	Gene of unknown function	---NA---	2.81206	8.97497	-1.67428	-4.84167	5e-05	0.0019135		-1.53172	3.68772e-05	0.00407056
PGSC0003DMG400001809	Xyloglucan endotransglucosylase-hydrolase XTH5		116.734	57.6112	1.0188	3.17189	5e-05	0.0019135		0.97671	3.71232e-05	0.00408042
PGSC0003DMG400006904	Gene of unknown function	---NA---	4.84413	1.72065	1.49328	3.35679	0.00015	0.00480048		1.57258	3.84889e-05	0.00421276
PGSC0003DMG400004712	Fringe	fringe-related family protein	69.6868	32.683	1.09235	4.41739	5e-05	0.0019135		1.06874	3.89061e-05	0.0042406
PGSC0003DMG400005185	Zinc finger protein	gdsl esterase lipase at1g71691-like	0.765868	2.20936	-1.52846	-2.49845	0.0002	0.00605414		-1.43657	4.02176e-05	0.00436529
PGSC0003DMG400003754	Cytokinin oxidase/dehydrogenase		56.1922	27.7735	1.01666	3.41694	5e-05	0.0019135		0.980762	4.0788e-05	0.00440883
PGSC0003DMG400002607	Conserved gene of unknown function	PREDICTED: uncharacterized protein LOC101253763	31.9459	8.44754	1.91903	4.06487	5e-05	0.0019135		1.42011	4.13629e-05	0.0044525
PGSC0003DMG400002607	Conserved gene of unknown function	PREDICTED: uncharacterized protein LOC101253763	31.9459	8.44754	1.91903	4.06487	5e-05	0.0019135		1.42011	4.13629e-05	0.0044525
PGSC0003DMG400028604	Protein kinase	receptor-like serine threonine-protein kinase ale2-like	9.66354	19.2053	-0.990881	-2.44415	5e-05	0.0019135		-1.14407	4.23526e-05	0.00454027
PGSC0003DMG400027162	UDP-glucosyltransferase	zeatin o-glucosyltransferase-like	3.82501	9.10727	-1.25155	-4.31	0.0004	0.0103231		-1.54934	4.33002e-05	0.00462283
PGSC0003DMG400030253	Isoamylase isoform 1	isoamylase chloroplastic-like	46.7937	100.099	-1.09705	-2.84307	5e-05	0.0019135		-1.14918	4.37269e-05	0.00464933
PGSC0003DMG400004688	S-adenosylmethionine synthase 2	s-adenosyl-l-methionine synthetase	184.357	325.443	-0.819902	-2.65921	5e-05	0.0019135		-0.854884	4.51586e-05	0.00478204
PGSC0003DMG402024557	Conserved gene of unknown function	PREDICTED: uncharacterized protein At5g01610-like	29.5165	60.5096	-1.03564	-3.09993	5e-05	0.0019135		-1.08609	4.5625e-05	0.00481187
PGSC0003DMG400003043	Osmotin	osmotin-like protein	1.81958	0.414207	2.13518	3.54535	0.0001	0.00346472		2	4.72642e-05	0.00496465
PGSC0003DMG400029046	Aromatic amino acid decarboxylase 1B	histidine decarboxylase-like	11.9366	4.93307	1.27483	3.78644	5e-05	0.0019135		1.27741	4.86925e-05	0.00508331
PGSC0003DMG400011018	UPF0503 protein, chloroplastic	upf0503 protein chloroplastic-like	1.14855	2.80361	-1.28747	-2.74206	5e-05	0.0019135		-1.36441	4.96452e-05	0.00515242
PGSC0003DMG400028925	Phosphate abc transporter	abc transporter i family member 17-like	1.98283	4.98813	-1.33094	-2.85117	5e-05	0.0019135		-1.36119	5.18476e-05	0.00535964
PGSC0003DMG400022674	Glutaredoxin	monothiol glutaredoxin-s2	31.4489	12.9359	1.28163	4.92613	5e-05	0.0019135		1.22851	5.32172e-05	0.00546171
PGSC0003DMG400008337	MYB21	myb-related protein 315-like	28.4944	13.5881	1.06833	2.96291	5e-05	0.0019135		1.08683	5.32543e-05	0.00546171
PGSC0003DMG400021161	Conserved gene of unknown function	PREDICTED: uncharacterized protein LOC101246207	12.6153	25.9068	-1.03816	-3.57636	5e-05	0.0019135		-1.08559	5.35956e-05	0.00547516
PGSC0003DMG400026199	Beta-amylase	beta-amylase	53.3787	96.6897	-0.857099	-2.76109	5e-05	0.0019135		-0.90573	5.44142e-05	0.0055232
PGSC0003DMG400025954	Conserved gene of unknown function	PREDICTED: uncharacterized protein LOC100812889	401.11	724.872	-0.85373	-5.21617	5e-05	0.0019135		-0.91228	5.44899e-05	0.0055232
PGSC0003DMG400012111	Granule-bound starch synthase 1, chloroplastic/amyloplastic	granule-bound starch synthase i	191.124	321.898	-0.752097	-2.25242	5e-05	0.0019135		-0.800493	5.48433e-05	0.00553747
PGSC0003DMG400031000	Nucleoredoxin	probable nucleoredoxin 1-like	503.424	288.059	0.805409	2.15684	0.0004	0.0103231		0.797034	5.53101e-05	0.00556304
PGSC0003DMG400020687	Conserved gene of unknown function	---NA---	1.78114	0.318671	2.48266	3.56504	0.0019	0.0340882		2.80735	5.62281e-05	0.00563362
PGSC0003DMG400028641	Plastidic ATP/ADP-transporter	plastidic atp adp-transporter-like	302.337	498.44	-0.721263	-2.37595	5e-05	0.0019135		-0.76217	5.67174e-05	0.00566087
PGSC0003DMG400023651	Gene of unknown function	---NA---	26.3625	11.0799	1.25055	4.3694	5e-05	0.0019135		1.25976	5.72377e-05	0.005691
PGSC0003DMG400005205	Gene of unknown function	---NA---	4.9732	1.57026	1.66317	3.82208	0.0001	0.00346472		1.69334	5.82688e-05	0.0057715
PGSC0003DMG400000296	Ceramide glucosyltransferase	nucleotide-diphospho-sugar transferases superfamily protein	3.08915	7.25907	-1.23257	-3.19467	5e-05	0.0019135		-1.23125	5.8645e-05	0.00578675
PGSC0003DMG400005401	Sigma factor binding protein 1	sigma factor binding protein chloroplastic-like	22.4109	9.65981	1.21413	3.93067	5e-05	0.0019135		1.17464	5.9551e-05	0.00583827
PGSC0003DMG400005855	S-adenosylmethionine-dependent methyltransferase	probable spermidine synthase-like	2.87151	6.41067	-1.15867	-2.68717	5e-05	0.0019135		-1.25041	5.96153e-05	0.00583827
PGSC0003DMG400005901	Aspartic proteinase nepenthesin-2	aspartic proteinase nepenthesin-2-like	22.5507	44.2207	-0.971549	-3.66101	5e-05	0.0019135		-1.01425	6.03131e-05	0.00588448
PGSC0003DMG400028406	Zinc finger protein		4.09182	9.29316	-1.18343	-3.25688	5e-05	0.0019135		-1.25251	6.1493e-05	0.00597721
PGSC0003DMG402000594	Flavonol synthase/flavanone 3-hydroxylase		1.36554	0.460155	1.56927	2.45829	0.0002	0.00605414		1.63649	6.17736e-05	0.00598216
PGSC0003DMG400029966	Sodium transporter hkt1	sodium transporter hkt1-like	5.86416	2.04739	1.51814	3.84291	5e-05	0.0019135		1.32946	6.23244e-05	0.00601315
PGSC0003DMG400023703	F-box family protein	f-box family protein	157.376	83.4442	0.915333	3.277	5e-05	0.0019135		0.901956	6.46331e-05	0.00621289
PGSC0003DMG400008188	WRKY transcription factor	wrky transcription factor	84.8508	38.3399	1.14608	5.00108	5e-05	0.0019135		1.10378	6.57326e-05	0.00629534
PGSC0003DMG400030896	ATP binding protein	atp binding	7.61515	2.88876	1.39842	3.65873	5e-05	0.0019135		1.4392	6.60548e-05	0.00630303
PGSC0003DMG400025628	Pyridoxal-dependent decarboxylase, C-terminal sheet domain containing protein	ornithine decarboxylase	28.8013	54.5362	-0.921081	-3.46479	5e-05	0.0019135		-0.995462	6.69287e-05	0.00636312
PGSC0003DMG400023506	ATP-binding cassette transporter	abc transporter g family member 1-like	1.50706	0.484216	1.63801	3.50846	5e-05	0.0019135		1.52277	6.76001e-05	0.00640358
PGSC0003DMG400018280	Helix-loop-helix DNA-binding	transcription factor pif3-like	19.8335	9.47638	1.06553	3.10407	5e-05	0.0019135		1.02362	6.88263e-05	0.00649611
PGSC0003DMG400024768	Ubiquitin-protein ligase	f-box lrr-repeat protein 3-like	10.1667	4.48274	1.18141	3.19787	5e-05	0.0019135		1.11124	7.03396e-05	0.00661497
PGSC0003DMG400003788	Male specific sperm protein	PREDICTED: uncharacterized protein LOC101247657	80.2462	148.495	-0.887911	-4.07788	5e-05	0.0019135		-0.920335	7.23945e-05	0.00678373
PGSC0003DMG400028678	Pectinesterase inhibitor	cell wall vacuolar inhibitor of fructosidase 2-like	3.74734	9.52525	-1.34589	-3.92085	5e-05	0.0019135		-1.40911	7.34773e-05	0.00686052
PGSC0003DMG400007946	Conserved gene of unknown function	transcription factor lhw-like	2.52357	6.02251	-1.2549	-3.08227	5e-05	0.0019135		-1.26784	7.46346e-05	0.00694368
PGSC0003DMG400007169	2,4-dienoyl-CoA reductase	3-oxoacyl-	1.28021	3.38291	-1.40188	-2.31756	0.0002	0.00605414		-1.39126	7.71228e-05	0.00714964
PGSC0003DMG400012100	Major latex	major latex	52.514	101.324	-0.948208	-4.5174	5e-05	0.0019135		-0.994712	7.83089e-05	0.00723386
PGSC0003DMG400024755	Xyloglucan endotransglucosylase/hydrolase 1	xyloglucan endotransglucosylase hydrolase protein a	6.70198	2.53331	1.40357	3.77203	5e-05	0.0019135		1.33383	8.04005e-05	0.00739439
PGSC0003DMG400030300	Gene of unknown function	---NA---	3.4916	7.65572	-1.13265	-3.27714	5e-05	0.0019135		-1.18471	8.06144e-05	0.00739439
PGSC0003DMG400007304	MYB12	transcription factor myb12-like	0.47732	2.5465	-2.41549	-3.29178	5e-05	0.0019135		-1.63048	8.09648e-05	0.00740047
PGSC0003DMG400005698	Gibberellin 3-oxidase	gibberellin 3-oxidase	2.3981	0.688306	1.80077	3.1003	5e-05	0.0019135		1.64155	8.24693e-05	0.00748853
PGSC0003DMG401008889	DC1 domain-containing protein	cysteine histidine-rich c1 domain family	4.21824	1.23017	1.77778	3.16561	5e-05	0.0019135		1.61096	8.25253e-05	0.00748853
PGSC0003DMG400005157	Gene of unknown function	f-box protein at1g50870-like	25.4278	46.0683	-0.857365	-3.05717	5e-05	0.0019135		-0.904079	8.27906e-05	0.00748853
PGSC0003DMG400024843	Conserved gene of unknown function	pathogen-related protein	450.597	249.704	0.851617	3.23877	5e-05	0.0019135		0.813811	8.30814e-05	0.00748883
PGSC0003DMG400008997	Protein kinase	mitogen-activated protein kinase kinase kinase 3-like	1.7184	4.0338	-1.23107	-3.15253	5e-05	0.0019135		-1.24486	8.35889e-05	0.00750859
PGSC0003DMG400009400	Fasciclin-like arabinogalactan protein 1	fasciclin-like arabinogalactan protein 9-like	6.15098	14.1877	-1.20575	-4.03008	5e-05	0.0019135		-1.2118	8.58557e-05	0.00768571
PGSC0003DMG400028096	Cytochrome P450	cytochrome p450 86b1-like	1.56533	4.15185	-1.40728	-3.42477	5e-05	0.0019135		-1.38109	8.95542e-05	0.00798426
PGSC0003DMG400004655	GAL83 protein	snf1-related protein kinase regulatory subunit beta-1-like	34.9847	16.5797	1.07731	3.84825	5e-05	0.0019135		1.03736	9.00353e-05	0.00798426
PGSC0003DMG400009247	Root-specific metal transporter	metal transporter	1.29009	0.36368	1.82674	2.95059	0.0002	0.00605414		1.79442	9.01103e-05	0.00798426
PGSC0003DMG400015815	Pectase lyase	probable pectate lyase 15-like	0.948738	2.39693	-1.3371	-2.95481	5e-05	0.0019135		-1.43455	9.21766e-05	0.00813966
PGSC0003DMG400014936	Zinc/iron transporter	zinc iron	64.6268	116.795	-0.853778	-3.48	5e-05	0.0019135		-0.924509	9.28451e-05	0.008171
PGSC0003DMG400009007	PIT1		10.5738	4.4995	1.23266	3.42259	5e-05	0.0019135		1.27167	9.36302e-05	0.00819496
PGSC0003DMG400004115	NHL repeat-containing protein	nhl repeat-containing family protein	7.63715	15.7066	-1.04026	-2.91406	5e-05	0.0019135		-1.07257	9.73188e-05	0.00847878
PGSC0003DMG400045123	Zinc finger containing preotein	zinc finger containing	4.44226	0.708092	2.64929	5.61205	5e-05	0.0019135		2.52356	0.000102673	0.00891543
PGSC0003DMG400013282	Tonoplast dicarboxylate transporter	tonoplast dicarboxylate transporter-like	27.5913	13.1371	1.07057	3.83545	5e-05	0.0019135		1.02414	0.000104616	0.00902788
PGSC0003DMG400011087	NtEIG-E80 protein	uncharacterized loc101218677	88.2604	44.8973	0.975137	3.88852	5e-05	0.0019135		0.98681	0.000104661	0.00902788
PGSC0003DMG402013388	Protease inhibitor/seed storage/lipid transfer protein family protein	non-specific lipid-transfer protein at5g64080-like	5.85892	1.92713	1.60418	2.87101	5e-05	0.0019135		1.46566	0.00010977	0.00943734
PGSC0003DMG402013388	Protease inhibitor/seed storage/lipid transfer protein family protein	non-specific lipid-transfer protein at5g64080-like	5.85892	1.92713	1.60418	2.87101	5e-05	0.0019135		1.46566	0.00010977	0.00943734
PGSC0003DMG400020809	Cytochrome P450		25.9624	12.2762	1.08056	2.83456	5e-05	0.0019135		1.03206	0.000113362	0.0097141
PGSC0003DMG400012631	Microtubule-associated protein futsch	microtubule-associated protein	78.5215	42.9262	0.87123	2.96898	5e-05	0.0019135		0.865654	0.000115166	0.00981939
PGSC0003DMG400028724	Major latex	mlp-like protein 34-like	3.21858	9.52987	-1.56603	-4.46742	5e-05	0.0019135		-1.08252	0.000115345	0.00981939
PGSC0003DMG400013632	Conserved gene of unknown function	uncharacterized loc101220016	22.4329	42.0817	-0.907576	-3.3637	5e-05	0.0019135		-0.949304	0.000117139	0.00991957
PGSC0003DMG403019771	Cytochrome P450	premnaspirodiene oxygenase-like	1.33687	3.43088	-1.35972	-2.40613	0.0001	0.00346472		-1.38333	0.000119121	0.0100424
PGSC0003DMG400041998	Sigma factor sigb regulation protein rsbq	esterase lipase thioesterase family protein	71.7203	33.1451	1.11358	6.16096	5e-05	0.0019135		1.14362	0.000120908	0.0101602
PGSC0003DMG401014665	Mitochondrial phosphate carrier protein	phosphate carrier mitochondrial-like	6.52976	14.7411	-1.17474	-2.91368	5e-05	0.0019135		-1.08938	0.000126259	0.0105645
PGSC0003DMG400016847	Conserved gene of unknown function	protein precursor	318.259	162.615	0.968739	5.35836	5e-05	0.0019135		0.930785	0.000126565	0.0105645
PGSC0003DMG400012551	UDP-glucuronosyltransferase	udp-glucosyl transferase 85a2	0.942346	2.58844	-1.45775	-2.57749	5e-05	0.0019135		-1.44144	0.000126936	0.0105645
PGSC0003DMG400030177	Zinc finger family protein	ring u-box domain-containing protein	14.6977	29.569	-1.00849	-3.62136	5e-05	0.0019135		-1.0519	0.000128755	0.0106817
PGSC0003DMG400001333	Calcium ion binding protein	probable calcium-binding protein cml45-like	41.6716	19.8723	1.06831	3.92482	5e-05	0.0019135		1.04851	0.000137975	0.0113383
PGSC0003DMG400017603	Flavonoid glucoyltransferase UGT73E2	glucosyl transferase	9.50841	19.4883	-1.03533	-3.43266	5e-05	0.0019135		-1.0231	0.000138939	0.0113812
PGSC0003DMG400017714	Annexin p34	annexin p34	308.618	173.871	0.827808	2.93063	5e-05	0.0019135		0.802019	0.00013937	0.0113812
PGSC0003DMG400012523	SPX domain-containing membrane protein	spx domain-containing membrane protein at4g22990-like	0.422201	1.076	-1.34967	-2.64777	5e-05	0.0019135		-1.55081	0.000142257	0.0115473
PGSC0003DMG400006995	PRIB5 protein	phosphoglycerate mutase family protein	139.63	74.9572	0.897473	3.42688	5e-05	0.0019135		0.875895	0.000142291	0.0115473
PGSC0003DMG402008010	DNA binding protein	remorin family protein isoform 3	29.7012	58.686	-0.982492	-3.085	5e-05	0.0019135		-0.986642	0.000147575	0.0119389
PGSC0003DMG400000293	Pectinesterase	probable pectinesterase 53-like	0.568638	1.56357	-1.45926	-2.01102	0.0012	0.0241078		-1.71989	0.000151497	0.0122182
PGSC0003DMG400008854	Nodulin	auxin-induced protein 5ng4-like	17.6798	8.38715	1.07585	3.25015	5e-05	0.0019135		1.03282	0.000155391	0.0124552
PGSC0003DMG400010132	Conserved gene of unknown function		14.5362	5.85092	1.31291	4.29928	5e-05	0.0019135		1.21483	0.000157657	0.0125981
PGSC0003DMG400026362	Conserved gene of unknown function	af446877_1 at3g52740 f3c22_140	1.75361	4.8616	-1.4711	-3.41162	5e-05	0.0019135		-1.48997	0.00015844	0.0126219
PGSC0003DMG400016191	Anthocyanidine rhamnosyl-transferase	udp-glycosyltransferase 91a1-like	3.43335	7.36604	-1.10127	-3.12086	5e-05	0.0019135		-1.18886	0.00016139	0.0128177
PGSC0003DMG400011480	PEPC kinase 1b	phosphoenolpyruvate carboxylase kinase	6.21953	2.81697	1.14266	2.56617	5e-05	0.0019135		1.20187	0.000162008	0.0128277
PGSC0003DMG400003986	Structural molecule		21.3527	41.6875	-0.965194	-3.21037	5e-05	0.0019135		-0.975369	0.00016322	0.0128845
PGSC0003DMG400007909	Zeatin O-glucosyltransferase	zeatin o-glucosyltransferase-like	0.535361	1.55574	-1.53902	-2.97114	5e-05	0.0019135		-1.59516	0.000169158	0.0133129
PGSC0003DMG400014408	Fasciclin-like arabinogalactan protein 10	fasciclin-like arabinogalactan protein 1-like	31.693	56.3552	-0.830385	-3.10641	5e-05	0.0019135		-0.925734	0.000173251	0.013594
PGSC0003DMG400012583	LIM domain-containing protein	protein da1-related 1-like	7.56533	3.44055	1.13676	2.53823	0.00095	0.020301		1.14532	0.000174425	0.0136365
PGSC0003DMG401011556	Conserved gene of unknown function	PREDICTED: uncharacterized protein LOC102591973 isoform X1	2.71998	6.34472	-1.22196	-2.89051	5e-05	0.0019135		-1.22909	0.000175887	0.0136365
PGSC0003DMG400030328	StPCL1 protein	protein phytoclock 1	3.75813	8.20331	-1.12619	-2.74372	5e-05	0.0019135		-1.15097	0.000179277	0.013858
PGSC0003DMG400007309	3beta-hydroxysteroid-dehydrogenase/decarboxylase isoform 2	3beta-hydroxysteroid-dehydrogenase decarboxylase isoform 1	11.1576	22.2704	-0.997099	-3.41061	5e-05	0.0019135		-1.00791	0.000181742	0.0139668
PGSC0003DMG400028500	Protein PPLZ02	ethylene-responsive transcription factor erf003-like	0.689696	2.20805	-1.67874	-3.27416	5e-05	0.0019135		-1.77761	0.000182377	0.0139668
PGSC0003DMG400001437	Blue (Type 1) copper domain	lamin-like protein	20.8392	39.416	-0.919479	-3.46819	5e-05	0.0019135		-0.996425	0.000182755	0.0139668
PGSC0003DMG400003803	Gene of unknown function	PREDICTED: uncharacterized protein LOC101268224	10.2404	21.2457	-1.0529	-3.80474	5e-05	0.0019135		-1.14032	0.000182828	0.0139668
PGSC0003DMG400002497	ATP binding protein	receptor-like serine threonine-protein kinase ale2-like	1.64521	3.42919	-1.0596	-2.11413	0.00055	0.0133552		-1.19704	0.00019873	0.015093
PGSC0003DMG400008090	Kinase	receptor-like serine threonine-protein kinase ncrk-like	11.7303	22.3816	-0.932079	-2.34681	5e-05	0.0019135		-0.978354	0.000204827	0.0155109
PGSC0003DMG400000519	Glucan endo-1,3-beta-glucosidase, acidic isoform GI9	3)-beta-glucan endohydrolase short=(1-	8.80417	3.70726	1.24783	2.59023	5e-05	0.0019135		1.21121	0.000206113	0.015563
PGSC0003DMG400019454	GDP-mannose 3',5'-epimerase	gdp-mannose 3 -epimerase	172.215	284.23	-0.722851	-2.30943	5e-05	0.0019135		-0.772917	0.000207469	0.0156201
PGSC0003DMG400032156	Oxidoreductase, 2OG-Fe(II) oxygenase family protein	probable 2-oxoglutarate-dependent dioxygenase -like	0.219288	0.986712	-2.1698	-3.11784	0.0028	0.0446979		-1.27563	0.000216977	0.0162209
PGSC0003DMG400031127	Non-specific lipid-transfer protein		2.53086	0.640847	1.98158	2.83892	5e-05	0.0019135		1.90689	0.000217268	0.0162209
PGSC0003DMG400027211	Phytochrome B2	phytochrome b	10.2614	5.2293	0.97254	2.4887	5e-05	0.0019135		0.997982	0.000217317	0.0162209
PGSC0003DMG400010369	Iron-regulated transporter 1	zip transporter	5.09627	1.91847	1.40949	3.34889	0.00025	0.00729348		1.45943	0.0002216	0.0164934
PGSC0003DMG400020079	Flavin monooxygenase	flavin-containing monooxygenase yucca8-like	0.9625	0.259946	1.88857	2.86798	0.00065	0.0152322		2.04731	0.000224273	0.0166448
PGSC0003DMG400035478	Conserved gene of unknown function	PREDICTED: uncharacterized protein LOC101258062	243.698	130.409	0.902046	3.78856	5e-05	0.0019135		0.831213	0.000225294	0.016673
PGSC0003DMG400028102	Nodulin		19.5486	8.8872	1.13726	3.35718	5e-05	0.0019135		1.05871	0.000226944	0.0167476
PGSC0003DMG400029937	ZIP family metal transporter	zinc transporter chloroplastic-like	75.777	129.829	-0.776785	-2.76212	5e-05	0.0019135		-0.825812	0.000234544	0.0172595
PGSC0003DMG400011499	L-allo-threonine aldolase	l-allo-threonine aldolase-like isoform 1	15.3728	29.1775	-0.924477	-2.35065	5e-05	0.0019135		-0.98944	0.000238461	0.0174492
PGSC0003DMG400022134	Salicylic acid-induced protein 19	nac domain-containing protein 21 22-like	14.1879	5.87453	1.27212	3.87418	5e-05	0.0019135		1.10832	0.000241262	0.0176047
PGSC0003DMG400010768	Glutaredoxin		2.35171	0.498932	2.2368	3.84003	0.00155	0.0291603		2.07529	0.000242341	0.017634
PGSC0003DMG400007405	Acyl CoA reductase	fatty acyl- reductase 3-like	35.3365	18.5055	0.933208	3.01991	5e-05	0.0019135		0.94592	0.000244351	0.0177101
PGSC0003DMG400027658	Conserved gene of unknown function	ribonuclease h protein at1g65750-like	0.383395	1.0938	-1.51245	-2.81019	0.0003	0.00828395		-1.59637	0.000245129	0.0177101
PGSC0003DMG400003936	Primary amine oxidase		304.035	478.299	-0.653673	-1.92674	0.00065	0.0152322		-0.695652	0.000247192	0.0177882
PGSC0003DMG402000630	Conserved gene of unknown function,Racemase and epimerase, acting on amino acids and derivatives	probable amino-acid racemase-like	7.83641	13.7582	-0.812026	-2.35479	0.00015	0.00480048		-0.970691	0.000251988	0.0180345
PGSC0003DMG400015809	Glycine-rich protein	PREDICTED: uncharacterized protein LOC101264365	0.634105	2.04789	-1.69134	-3.02831	0.00215	0.0371817		-2	0.000251998	0.0180345
PGSC0003DMG401004637	Protein phosphatase 2C 40	probable protein phosphatase 2c 40-like	33.2842	16.981	0.970912	3.45932	5e-05	0.0019135		0.939735	0.000256578	0.0182589
PGSC0003DMG400013016	Nucleotide binding protein	transducin family protein wd-40 repeat family protein isoform 1	11.3352	5.39542	1.07101	3.16599	5e-05	0.0019135		1.0073	0.000257237	0.0182589
PGSC0003DMG400021213	Argonaute protein group	protein argonaute 2-like	52.7011	29.3369	0.845115	2.88797	5e-05	0.0019135		0.824154	0.000258377	0.01829
PGSC0003DMG400009703	WRKY transcription factor	wrky transcription	20.6007	9.71651	1.08418	3.82317	5e-05	0.0019135		1.05195	0.000259668	0.0183316
PGSC0003DMG400032160	Conserved gene of unknown function	protein plant cadmium resistance 2-like	148.64	76.458	0.959077	3.3502	5e-05	0.0019135		0.904809	0.000262063	0.0184506
PGSC0003DMG400022388	TSJT1	stem-specific protein tsjt1-like	60.526	28.1415	1.10485	4.62386	5e-05	0.0019135		0.993427	0.000264473	0.0185701
PGSC0003DMG400019517	Chitin-binding lectin 1	agglutinin isolectin i precursor	1345.58	2256.69	-0.745981	-3.43361	0.00175	0.0320541		-0.717038	0.000269097	0.018844
PGSC0003DMG400031457	Phenylalanine ammonia-lyase 1	phenylalanine ammonia-lyase	77.1126	37.8644	1.02613	3.55383	5e-05	0.0019135		0.846287	0.00028179	0.0196274
PGSC0003DMG400013077	UDP-glucosyltransferase	udp-glycosyltransferase 92a1-like	5.67197	11.7194	-1.04698	-3.39925	5e-05	0.0019135		-1.05274	0.000285371	0.0198237
PGSC0003DMG400026750	Serine-threonine protein kinase, plant-type	leucine-rich repeat family protein	4.60214	9.26086	-1.00884	-3.44131	5e-05	0.0019135		-1.04317	0.000286246	0.0198316
PGSC0003DMG400007525	Gene of unknown function	---NA---	5.75274	2.24272	1.359	3.49386	5e-05	0.0019135		1.30693	0.000287267	0.0198496
PGSC0003DMG400010221	Phospholipase A1	phospholipase a1-iigamma-like	21.0977	39.6577	-0.910516	-3.32602	5e-05	0.0019135		-0.931482	0.000290873	0.0200357
PGSC0003DMG400027748	UPF0497 membrane protein PIMP1	casp-like protein pimp1-like	20.968	9.06807	1.20932	2.77288	5e-05	0.0019135		1.13074	0.000292858	0.0200357
PGSC0003DMG400022502	Deoxyuridine 5'-triphosphate nucleotidohydrolase	deoxyuridine 5 -triphosphate nucleotidohydrolase-like	10.2584	4.09431	1.32511	3.93879	5e-05	0.0019135		1.28141	0.00029308	0.0200357
PGSC0003DMG400024642	Glucan endo-1,3-beta-glucosidase 3	plasmodesmata callose-binding protein 3	5.38922	10.9345	-1.02074	-3.07003	0.0001	0.00346472		-1.15308	0.00029322	0.0200357
PGSC0003DMG400009700	Conserved gene of unknown function	PREDICTED: uncharacterized protein LOC101245736	4.51111	9.64907	-1.09691	-3.5296	5e-05	0.0019135		-1.22009	0.000293806	0.0200357
PGSC0003DMG400008360	Tyrosine-specific transport protein	tyrosine-specific transport	1.36011	3.18039	-1.22548	-3.15419	5e-05	0.0019135		-1.25726	0.000296784	0.0201859
PGSC0003DMG400026212	Conserved gene of unknown function	bifunctional inhibitor lipid-transfer protein seed storage 2s albumin superfamily protein	323.578	178.542	0.857854	2.76401	5e-05	0.0019135		0.850774	0.000300924	0.0204143
PGSC0003DMG400029830	Glucan endo-1,3-beta-D-glucosidase	beta- -glucanase	164.939	92.471	0.834863	2.98356	0.0001	0.00346472		0.821778	0.000301938	0.0204298
PGSC0003DMG400003939	Serine protease		137.493	81.0992	0.761603	2.6339	0.0001	0.00346472		0.759866	0.000309638	0.0207354
PGSC0003DMG400016207	Threonine endopeptidase	glutamyl-trna synthetase	145.779	237.442	-0.703789	-2.19073	0.0001	0.00346472		-0.716187	0.000310694	0.0207528
PGSC0003DMG400002151	Zinc transporter	zinc transporter 2-like	14.3479	6.67402	1.10422	2.90468	5e-05	0.0019135		1.09152	0.000311716	0.0207564
PGSC0003DMG400000828	DNA binding protein	dna binding	10.3976	4.78593	1.11938	3.31314	5e-05	0.0019135		1.12792	0.000321079	0.0212598
PGSC0003DMG400012145	Conserved gene of unknown function	hypothetical protein PHAVU_002G164400g	38.7848	19.3913	1.00008	3.54636	5e-05	0.0019135		1.0386	0.00032155	0.0212598
PGSC0003DMG400004653	Conserved gene of unknown function	acyl- n-acyltransferases-like protein	12.929	6.28503	1.04062	2.31515	5e-05	0.0019135		1.06258	0.00032293	0.0212832
PGSC0003DMG400015371	Chloroplast protein HCF243	dna ligase 1-like	2.70729	5.29599	-0.968052	-2.52072	0.0001	0.00346472		-1.09721	0.000323537	0.0212832
PGSC0003DMG402027085	Conserved gene of unknown function	udp-n-acetylglucosamine--n-acetylmuramyl- pyrophosphoryl-undecaprenol n-acetylglucosamine transferase isoform 1	4.52885	10.79	-1.25248	-3.53184	5e-05	0.0019135		-1.12942	0.000333525	0.0218849
PGSC0003DMG400006781	Subtilase	subtilisin-like protease-like	13.0338	6.31243	1.04599	3.34815	5e-05	0.0019135		0.987749	0.000341247	0.0223354
PGSC0003DMG400011692	Nitrate transporter	probable peptide nitrate transporter at1g27040-like	0.283966	0.976158	-1.7814	-2.60273	5e-05	0.0019135		-1.65821	0.000344801	0.0225115
PGSC0003DMG400024849	Alcohol dehydrogenase 1	alcohol dehydrogenase	1.79673	0.612655	1.55223	2.55414	5e-05	0.0019135		1.50589	0.000346083	0.0225387
PGSC0003DMG400014172	Transferase, transferring glycosyl groups	transferring glycosyl	25.048	47.4265	-0.920999	-3.51638	5e-05	0.0019135		-0.971431	0.000348223	0.0226215
PGSC0003DMG400012355	Conserved gene of unknown function	late embryogenesis abundant hydroxyproline-rich glycofamily	5.6733	2.04153	1.47454	3.90997	5e-05	0.0019135		1.35879	0.000354422	0.0229099
PGSC0003DMG400015593	LATD/NIP	probable peptide transporter at1g52190-like	4.24912	8.71029	-1.03556	-3.24401	5e-05	0.0019135		-1.06455	0.000360467	0.0231856
PGSC0003DMG400012913	Zinc finger homeodomain protein 1	zf-hd homeobox protein at4g24660-like	4.0255	8.79984	-1.12831	-2.47504	5e-05	0.0019135		-1.15503	0.000361376	0.0231862
PGSC0003DMG400003217	Avr9/Cf-9 rapidly elicited protein 65	avr9 cf-9 rapidly elicited protein 65	20.5108	8.71803	1.23431	4.31427	5e-05	0.0019135		1.15754	0.000362256	0.0231862
PGSC0003DMG400010224	Phytophthora-inhibited protease 1	cysteine protease	327.376	191.264	0.775381	2.7296	5e-05	0.0019135		0.756551	0.000365601	0.0233033
PGSC0003DMG400004615	Poly(A) polymerase		2.79457	6.59744	-1.23928	-2.62225	5e-05	0.0019135		-1.12767	0.000369074	0.0234497
PGSC0003DMG400026125	Zinc finger protein	gdsl esterase lipase at1g29670-like	4.67222	10.1175	-1.11467	-3.25576	5e-05	0.0019135		-1.10951	0.000371119	0.0235222
PGSC0003DMG400000546	UP-9A	protein casp-like	8.7165	18.0153	-1.0474	-3.43598	5e-05	0.0019135		-1.09298	0.000377445	0.0238461
PGSC0003DMG400014779	Aromatic amino acid decarboxylase 1A	histidine decarboxylase-like	24.3351	11.8102	1.043	2.51011	5e-05	0.0019135		0.97016	0.000378635	0.0238461
PGSC0003DMG400021248	Glycolate oxidase	peroxisomal -2-hydroxy-acid oxidase glo1	136.624	77.3239	0.821225	2.60082	5e-05	0.0019135		0.801655	0.000378975	0.0238461
PGSC0003DMG400005649	Calmodulin-binding protein	calmodulin binding	45.2717	24.0108	0.914925	2.88754	5e-05	0.0019135		0.881406	0.000384197	0.0241014
PGSC0003DMG400013162	Sn-1 protein	kirola-like	3.00554	7.48565	-1.3165	-3.64097	0.00035	0.009394		-1.44184	0.000384882	0.0241014
PGSC0003DMG400002144	NbPCL1 protein	two-component response regulator arr1	5.07386	10.362	-1.03015	-3.00178	5e-05	0.0019135		-1.06759	0.000391803	0.0244337
PGSC0003DMG400024278	Phenylacetaldehyde synthase	tyrosine dopa decarboxylase	17.5475	31.244	-0.832316	-2.95737	0.0001	0.00346472		-0.893349	0.000392065	0.0244337
PGSC0003DMG400018064	Cytochrome P450 92B1	flavonoid 3 -monooxygenase-like	5.89447	12.03	-1.0292	-2.83683	5e-05	0.0019135		-1.04645	0.000395326	0.0245196
PGSC0003DMG400011603	Germin	auxin-binding protein abp19a-like	128.381	222.698	-0.794654	-3.42364	5e-05	0.0019135		-0.82243	0.000396975	0.0245634
PGSC0003DMG400009276	Transcription factor	transcription factor tcp8-like	27.3082	13.4686	1.01973	3.68646	5e-05	0.0019135		0.953607	0.000399261	0.0246115
PGSC0003DMG400019137	18.1 kDa class I heat shock protein	kda class i heat shock	20.3154	38.9986	-0.94085	-3.61036	5e-05	0.0019135		-0.999003	0.000399642	0.0246115
PGSC0003DMG400011313	Conserved gene of unknown function	senescence-associated family protein	16.1047	31.3576	-0.96133	-2.99915	5e-05	0.0019135		-0.993341	0.000400878	0.0246294
PGSC0003DMG400016618	Cytochrome P450	geraniol 8-hydroxylase-like	0.945468	2.30898	-1.28815	-2.87809	0.0001	0.00346472		-1.31889	0.00041165	0.0251368
PGSC0003DMG400016036	Conserved gene of unknown function	uncharacterized loc101207004	0.751868	2.34875	-1.64334	-3.20693	0.00115	0.0234544		-1.66297	0.000414235	0.0251368
PGSC0003DMG400018811	Erecta	lrr receptor-like serine threonine-protein kinase erecta-like	13.3897	23.8082	-0.830341	-2.72664	5e-05	0.0019135		-0.872512	0.000414494	0.0251368
PGSC0003DMG400011585	Conserved gene of unknown function	upf0329 protein ecu01_0100 ecu01_1510 isoform 1	1.00558	2.52184	-1.32645	-2.6589	0.00025	0.00729348		-1.49381	0.000415345	0.0251368
PGSC0003DMG400000304	ROP	rac-like gtp-binding protein arac7-like isoform x2	2.83616	6.33683	-1.15982	-2.18948	5e-05	0.0019135		-1.23095	0.000415891	0.0251368
PGSC0003DMG400000177	Ubiquitin carrier protein	ubiquitin carrier protein 4	47.9518	86.1208	-0.844778	-2.72234	5e-05	0.0019135		-0.88738	0.000417121	0.0251528
PGSC0003DMG400028627	Serine-threonine protein kinase, plant-type		0.955047	2.43581	-1.35076	-2.99648	0.0003	0.00828395		-1.37551	0.000427872	0.0257415
PGSC0003DMG400008834	Phantastica		6.32218	11.791	-0.899191	-2.27342	0.00015	0.00480048		-1.023	0.000433026	0.0259915
PGSC0003DMG400024452	Pyridoxal-dependent decarboxylase, C-terminal sheet domain containing protein	ornithine decarboxylase	11.0882	19.1972	-0.79187	-2.83547	0.00115	0.0234544		-0.974374	0.000438674	0.02627
PGSC0003DMG400031842	Nutrient reservoir	---NA---	21.4903	40.5812	-0.917128	-3.88584	5e-05	0.0019135		-0.950903	0.000441335	0.0263688
PGSC0003DMG400012760	DNA binding protein	dna binding	1.78524	4.09854	-1.19899	-2.41022	0.00025	0.00729348		-1.27934	0.000445387	0.0265223
PGSC0003DMG400002987	DNAJ protein		42.2096	22.164	0.929349	2.81872	5e-05	0.0019135		0.90108	0.00044594	0.0265223
PGSC0003DMG400015601	UDP-glucose:glucosyltransferase		65.2162	116.408	-0.835882	-2.52712	5e-05	0.0019135		-0.810398	0.000450951	0.0267592
PGSC0003DMG400029079	Conserved gene of unknown function	web family protein at2g38370-like	2.76488	6.01767	-1.12199	-1.72064	0.00125	0.0248151		-1.10377	0.000454985	0.0269261
PGSC0003DMG400004962	Alpha-tubulin	alpha tubulin	120.551	198.366	-0.718522	-2.36433	0.0001	0.00346472		-0.745957	0.000455832	0.0269261
PGSC0003DMG400033874	Malic enzyme	nadp-dependent malic enzyme-like	837.719	525.78	0.672005	2.06411	0.00105	0.0219258		0.638321	0.000459085	0.0270569
PGSC0003DMG400006276	NtPRp27	p27-like protein	113.434	61.7371	0.877647	3.62586	5e-05	0.0019135		0.871226	0.00047255	0.0277876
PGSC0003DMG400010724	ERF transcription factor 4		11.9235	5.46842	1.12461	3.35334	5e-05	0.0019135		1.12385	0.000478397	0.0280681
PGSC0003DMG400030925	Conserved gene of unknown function	tetratricopeptide repeat-like superfamily	23.3966	43.1118	-0.881782	-3.31285	5e-05	0.0019135		-0.907965	0.000492353	0.0287864
PGSC0003DMG400018129	Hydrolase	high-affinity nitrate transporter -like	10.9409	18.829	-0.783226	-2.40114	5e-05	0.0019135		-1.04389	0.000492849	0.0287864
PGSC0003DMG400026428	Sucrose-phosphate synthase isoform B	probable sucrose-phosphate synthase 2-like	6.63332	11.9949	-0.854617	-2.55621	5e-05	0.0019135		-0.911728	0.000498438	0.0289828
PGSC0003DMG400021346	Transcription factor	lysine-specific demethylase 8-like	28.8603	50.4173	-0.804832	-2.48758	5e-05	0.0019135		-0.848887	0.000508794	0.0295191
PGSC0003DMG400000292	Conserved gene of unknown function	PREDICTED: uncharacterized protein LOC100266350	422.015	237.808	0.8275	3.98516	5e-05	0.0019135		0.819783	0.000516123	0.0298778
PGSC0003DMG400018307	E3 ubiquitin-protein ligase RMA1H1		58.7749	29.9981	0.970327	3.08619	5e-05	0.0019135		0.889535	0.000519518	0.0300076
PGSC0003DMG400024624	Conserved gene of unknown function	---NA---	4.19948	1.55312	1.43504	2.79137	5e-05	0.0019135		1.27684	0.000522298	0.0300502
PGSC0003DMG403017980	Extensin class 1 protein	---NA---	1.45965	4.60074	-1.65624	-4.0859	5e-05	0.0019135		-1.09885	0.000524526	0.0300502
PGSC0003DMG400013590	Serine/threonine-protein kinase Nek4	serine threonine-protein kinase nek6-like	0.290375	0.895718	-1.62513	-2.551	0.0012	0.0241078		-1.74322	0.000528642	0.0301702
PGSC0003DMG400046851	Sigma factor sigb regulation protein rsbq	esterase lipase thioesterase family protein	71.0628	30.2148	1.23384	7.03465	5e-05	0.0019135		1.06572	0.000531462	0.0301912
PGSC0003DMG400015591	Nitrate transporter	probable peptide transporter at1g52190-like	21.2907	36.5731	-0.780557	-2.60963	5e-05	0.0019135		-0.87768	0.000531967	0.0301912
PGSC0003DMG401017546	Alpha,alpha-trehalose-phosphate synthase [UDP-forming] 5,Trehalose-6-phosphate synthase	#NAME?	31.038	57.3176	-0.884942	-2.59024	0.00015	0.00480048		-0.832612	0.000534781	0.0302849
PGSC0003DMG400009509	Heat shock protein 83	heat shock protein 83-like	56.6309	32.5063	0.800869	2.67192	5e-05	0.0019135		0.795522	0.000536788	0.0303326
PGSC0003DMG400013753	COL domain class transcription factor	hop-interacting protein thi121	6.24486	2.58546	1.27225	2.52143	5e-05	0.0019135		1.23389	0.000549787	0.0309419
PGSC0003DMG400000581	Conserved gene of unknown function	PREDICTED: uncharacterized protein LOC102591225	0.268151	0.969627	-1.85438	-2.82784	0.002	0.0353158		-2.05889	0.000549947	0.0309419
PGSC0003DMG400026076	Pit2 protein	subtilisin-like protease-like	453.189	254.651	0.831587	3.90937	5e-05	0.0019135		0.760145	0.000558816	0.0313732
PGSC0003DMG400030587	Nonspecific lipid-transfer protein	probable non-specific lipid-transfer protein akcs9-like	17.36	32.8235	-0.91896	-3.76687	5e-05	0.0019135		-0.993966	0.000573815	0.032146
PGSC0003DMG400016455	Conserved gene of unknown function	low quality protein: uncharacterized loc101218032	15.2536	27.6339	-0.857287	-3.01325	5e-05	0.0019135		-0.93949	0.000576629	0.0322343
PGSC0003DMG400000431	Glucosyltransferase	zeatin o-glucosyltransferase-like	1.22271	2.46523	-1.01165	-2.3446	0.00085	0.0188027		-1.09493	0.00058701	0.0325354
PGSC0003DMG400026652	Major latex	pr-10 type pathogenesis-related protein	16.5164	31.2262	-0.918858	-3.46941	5e-05	0.0019135		-1.01143	0.000598393	0.0330958
PGSC0003DMG400025470	Aspartic proteinase nepenthesin-1	aspartic proteinase pcs1-like	9.45338	17.6911	-0.904119	-3.14504	5e-05	0.0019135		-0.951211	0.000631201	0.0347628
PGSC0003DMG400023361	Methylenetetrahydrofolate reductase	methylenetetrahydrofolate reductase	1.14961	2.60729	-1.18141	-2.07861	0.0006	0.0143274		-1.21748	0.000647208	0.0355691
PGSC0003DMG400003743	Jasmonate O-methyltransferase		1.87834	0.716177	1.39107	2.91891	0.0002	0.00605414		1.42884	0.000658424	0.0361094
PGSC0003DMG400003123	Fructose-bisphosphate aldolase		276.278	425.215	-0.622071	-1.86587	0.00095	0.020301		-0.68333	0.000677621	0.036973
PGSC0003DMG400030958	Zinc finger (B-box type) family protein		6.35128	2.51672	1.3355	2.66225	5e-05	0.0019135		1.18641	0.000677915	0.036973
PGSC0003DMG400010440	Ankyrin repeat-containing protein	ankyrin repeat-containing protein at3g12360-like	7.20089	3.6119	0.995418	2.61096	5e-05	0.0019135		0.994587	0.00067843	0.036973
PGSC0003DMG400014114	Purine transporter		1.21717	2.80908	-1.20656	-2.86738	0.0003	0.00828395		-1.33374	0.000681486	0.037062
PGSC0003DMG401010492	Acidic class II 1,3-beta-glucanase	3)-beta-glucan endohydrolase short=(1-	45.2446	23.8044	0.926516	2.87856	5e-05	0.0019135		0.94425	0.000688965	0.0373907
PGSC0003DMG400005890	16kDa membrane protein	photosystem i subunit o	1854.79	1117.2	0.731366	3.26248	0.0002	0.00605414		0.667523	0.000713159	0.0385431
PGSC0003DMG400002689	Receptor kinase	probable leucine-rich repeat receptor-like protein kinase at1g68400-like	0.586302	1.47907	-1.33497	-2.56573	5e-05	0.0019135		-1.29739	0.000719039	0.0387277
PGSC0003DMG400026224	Methionine rich arabinogalactan	---NA---	80.7877	141.192	-0.805456	-3.94482	5e-05	0.0019135		-0.830042	0.000719547	0.0387277
PGSC0003DMG400025246	Histone H3.2	histone h3	20.6836	10.4	0.991903	2.08066	5e-05	0.0019135		1.01309	0.000725136	0.038948
PGSC0003DMG400014540	Alpha-glucosidase	alpha-xylosidase 1-like	37.2245	62.9809	-0.758661	-2.65851	5e-05	0.0019135		-0.762383	0.00073608	0.0393511
PGSC0003DMG400000653	Agmatine deiminase	agmatine deiminase-like	73.674	122.246	-0.730558	-2.77855	5e-05	0.0019135		-0.762708	0.000737361	0.0393511
PGSC0003DMG400008639	Galactose mutarotase	ndh-dependent cyclic electron flow 1	66.6192	111.408	-0.741845	-2.4218	5e-05	0.0019135		-0.783005	0.000738683	0.0393511
PGSC0003DMG400024505	Chromosome-associated kinesin KIF4A	kinesin-like protein kif18b-like	0.369781	0.998664	-1.43333	-2.32423	0.00075	0.017098		-1.48794	0.00075076	0.0399129
PGSC0003DMG400007524	Gene of unknown function	---NA---	4.85061	1.8206	1.41375	3.47459	5e-05	0.0019135		1.21539	0.000762389	0.0404159
PGSC0003DMG400013034	Sesquiterpene synthase 2	germacrene c synthase-like	1.97589	4.04737	-1.03448	-2.58696	0.00015	0.00480048		-1.1123	0.000763326	0.0404159
PGSC0003DMG400010283	Class I chitinase	antifungal protein	4.43438	1.04216	2.08915	4.52112	0.0002	0.00605414		1.61891	0.000775742	0.040907
PGSC0003DMG400019518	Pseudo response regulator	timing of cab 1	3.47734	6.73565	-0.953833	-2.67517	5e-05	0.0019135		-0.956035	0.000779089	0.0410005
PGSC0003DMG400025016	Conserved gene of unknown function	PREDICTED: uncharacterized protein LOC101244097	13.787	27.5991	-1.00131	-4.68462	0.0001	0.00346472		-1.13245	0.0007919	0.041444
PGSC0003DMG400011633	WRKY-type transcription factor	probable wrky transcription factor 33-like	35.0376	19.0283	0.880753	2.53287	5e-05	0.0019135		0.860832	0.00079522	0.041444
PGSC0003DMG400002910	Cf-2.1	receptor-like protein 12-like	13.3567	6.9827	0.935707	3.10824	5e-05	0.0019135		0.905833	0.000798095	0.0414978
PGSC0003DMG400030616	DNA binding protein		6.03356	12.1764	-1.013	-3.12256	5e-05	0.0019135		-1.03033	0.000827439	0.0427675
PGSC0003DMG400030349	CYP86A33 fatty acid omega-hydroxylase	cytochrome p450	0.569279	0.134948	2.07673	2.64562	0.0012	0.0241078		1.92057	0.000838403	0.0431628
PGSC0003DMG400036566	Ethylene response factor 5	ethylene-responsive transcription factor 5-like	5.63071	2.3199	1.27926	3.19263	5e-05	0.0019135		1.04221	0.000840235	0.0431718
PGSC0003DMG400009122	Conserved gene of unknown function	zinc finger protein constans-like protein	50.1551	82.8868	-0.724745	-2.41576	5e-05	0.0019135		-0.785014	0.000845695	0.0433668
PGSC0003DMG400006160	Fasciclin-like arabinogalactan protein 2	cell adhesion protein	18.8675	33.6904	-0.83643	-2.57255	5e-05	0.0019135		-0.916538	0.000851714	0.0435897
PGSC0003DMG400028650	Fatty acid desaturase	omega-6 fatty acid endoplasmic reticulum isozyme 2-like	22.7256	41.5144	-0.869293	-3.43368	5e-05	0.0019135		-0.862452	0.000881044	0.0449172
PGSC0003DMG400011132	NADP-dependent glyceraldehyde-3-phosphate dehydrogenase	nadp-dependent glyceraldehyde-3-phosphate dehydrogenase-like	72.1474	118.23	-0.712578	-2.60294	5e-05	0.0019135		-0.746714	0.000881102	0.0449172
PGSC0003DMG400009018	Gene of unknown function	probable ubiquitin-conjugating enzyme e2 26-like	1.14585	2.62261	-1.19458	-2.60867	0.0004	0.0103231		-1.33985	0.000894324	0.0455022
PGSC0003DMG400021603	Hydroxyproline-rich glycoprotein (HRGP)	tyrosine-rich hydroxyproline-rich partial	55.7476	32.8509	0.762978	3.28574	5e-05	0.0019135		0.724824	0.000897312	0.0455653
PGSC0003DMG400026332	NAC-domain protein	nac domain-containing protein 90-like	19.7962	9.41377	1.07238	2.66977	5e-05	0.0019135		0.979741	0.000899539	0.0455895
PGSC0003DMG400000725	2-hydroxyacid dehydrogenase	erythronate-4-phosphate dehydrogenase family protein isoform 1	3.26416	6.82636	-1.0644	-2.91871	0.0001	0.00346472		-1.06984	0.000903528	0.0456169
PGSC0003DMG402024610	Conserved gene of unknown function	strictosidine synthase 1-like	5.52915	10.1969	-0.882999	-2.05015	0.00045	0.0113373		-1.01319	0.000903583	0.0456169
PGSC0003DMG400000339	Beta-galactosidase	beta-galactosidase	14.0685	7.17218	0.971987	2.79645	5e-05	0.0019135		0.905535	0.000908684	0.0456879
PGSC0003DMG400034790	P69B protein		46.8493	26.7835	0.806681	2.8823	5e-05	0.0019135		0.778938	0.000909957	0.0456879
PGSC0003DMG400006368	Cytochrome P450 92B1	flavonoid 3 -monooxygenase-like	2.1025	4.83034	-1.20002	-3.08752	5e-05	0.0019135		-1.12553	0.00091145	0.0456879
PGSC0003DMG400025537	Non-specific lipid-transfer protein	lipid transfer protein	0.92151	2.83062	-1.61905	-3.20243	0.0009	0.0195648		-1.71621	0.000918777	0.0459388
PGSC0003DMG400028956	Glycine-rich cell wall structural protein 1	grp1_pethy ame: full=glycine-rich cell wall structural protein 1 flags: precursor	12.0693	7.30876	0.723642	1.90163	0.00045	0.0113373		0.941897	0.00093494	0.0466575
PGSC0003DMG400003879	Uracil permease	probable allantoin permease-like	15.7028	28.5637	-0.86316	-3.29184	5e-05	0.0019135		-0.886626	0.000947222	0.0469129
PGSC0003DMG400029586	Resistance protein PSH-RGH6	nbs-coding resistance gene analog	2.71158	1.13458	1.25698	2.95471	5e-05	0.0019135		1.12111	0.000947262	0.0469129
PGSC0003DMG400021311	Conserved gene of unknown function	uncharacterized loc101221005	55.5913	92.6006	-0.736162	-2.45759	5e-05	0.0019135		-0.774244	0.000961894	0.0475043
PGSC0003DMG400024965	Formamidase	acetamidase formamidase family protein	28.0991	15.7164	0.83825	2.51352	5e-05	0.0019135		0.841425	0.000962852	0.0475043
PGSC0003DMG400002720	Delta14-sterol reductase	delta -sterol reductase-like	22.8381	39.497	-0.7903	-2.49752	0.0001	0.00346472		-0.845009	0.000965165	0.0475285
PGSC0003DMG400028620	DNA photolyase	(6-4)dna photolyase-like	14.4287	25.7621	-0.836306	-2.65317	5e-05	0.0019135		-0.842968	0.000976481	0.0479787
PGSC0003DMG400008001	D-type cyclin family 3 subgroup 3	cyclin d3-1	2.5062	5.72383	-1.19148	-2.30546	0.0004	0.0103231		-1.12879	0.000981235	0.0480473
PGSC0003DMG400001845	Purine transporter	probable purine permease 11-like	3.83862	8.94566	-1.2206	-3.60194	5e-05	0.0019135		-1.08283	0.000984058	0.0480952
PGSC0003DMG400008101	KiTH-2	kiwellin	2.93711	7.17944	-1.28947	-3.56212	0.00015	0.00480048		-1.30535	0.00100184	0.0487814
PGSC0003DMG400011775	Cembratrienol synthase 2a	sesquiterpene synthase	1.47583	3.49549	-1.24397	-2.3257	0.00015	0.00480048		-1.18882	0.00101006	0.0490898
PGSC0003DMG400021866	Aminotransferase family protein	aminotransferase family protein	1.12282	2.47228	-1.13871	-1.96624	0.00305	0.0474838		-1.28688	0.00101749	0.0492669
PGSC0003DMG400022131	Lipid binding protein	---NA---	9.62292	2.88113	1.73984	5.46829	5e-05	0.0019135		1.28688	0.00101749	0.0492669
PGSC0003DMG400030212	Nitrate reductase	nitrate reductase	166.6	264.647	-0.667677	-1.90498	0.001	0.0211672		-0.65993	0.00102078	0.0493194
PGSC0003DMG400014778	Tyramine hydroxycinnamoyl transferase	tyramine n-feruloyltransferase 4 11-like	24.4445	12.4862	0.969171	3.38838	0.0001	0.00346472		0.909642	0.00102236	0.0493194
PGSC0003DMG400000156	Conserved gene of unknown function	PREDICTED: uncharacterized protein LOC102583787 isoform X1	14.7945	7.48435	0.983113	2.94223	5e-05	0.0019135		0.891378	0.00103464	0.0498197
PGSC0003DMG400014892	Delta(7)-sterol-C5(6)-desaturase,PERK1 kinase	proline-rich receptor-like protein kinase perk1-like	52.4016	130.861	-1.32035	-4.5588	5e-05	0.0019135		-1.14484	0.00025644	0.0182589
PGSC0003DMG400000377	Protein ABIL5	rho guanine nucleotide exchange factor 8-like	6.19401	22.3951	-1.85424	-2.56104	5e-05	0.0019135		-1.72247	0.00103675	0.0498291
PGSC0003DMG400026401	Delta(7)-sterol-C5(6)-desaturase,PERK1 kinase	delta -sterol-c5 -desaturase-like	52.4016	130.861	-1.32035	-4.5588	5e-05	0.0019135		-1.34159	1.89312e-07	4.65243e-05
PGSC0003DMG400000307	Protein ABIL5	probable protein abil5-like	6.19401	22.3951	-1.85424	-2.56104	5e-05	0.0019135		-2.05354	1.40428e-10	7.62117e-08

## Sheet: RB_10h_PVYO
			Cufflinks output							NBP-Seq output
gene_id	gene description (PGSC)	gene description (Blast2GO)	FPKM_PVYO_10h	FPKM_control_10h	log2(fold_change) PVYO_over_control	test_stat	p_value	q_value		log2(fold_change) PVYO_over_control	p-value	q-value
PGSC0003DMG400002880	Proline-rich protein	bifunctional inhibitor lipid-transfer protein seed storage 2s albumin superfamily protein	629.336	87.7487	2.84238	10.3663	5e-05	0.00285887		2.79156	4.66419e-33	1.22174e-28
PGSC0003DMG400005269	Glucose-6-phosphate/phosphate translocator 2	glucose-6-phosphate phosphate translocator 2	4.02556	31.0282	-2.94632	-10.2867	5e-05	0.00285887		-2.89629	4.70524e-23	6.16246e-19
PGSC0003DMG400007621	GAST1 protein	protein gast1-like	158.736	26.1691	2.60069	13.1291	5e-05	0.00285887		2.4627	6.83472e-19	5.96762e-15
PGSC0003DMG400028535	Conserved gene of unknown function	tetratricopeptide repeat-like superfamily	44.6211	188.654	-2.07995	-6.32397	5e-05	0.00285887		-2.02317	1.40116e-18	9.17549e-15
PGSC0003DMG400014104	Patatin-2-Kuras 4		17.2422	85.8171	-2.31532	-9.53	5e-05	0.00285887		-2.2608	5.38441e-18	2.82078e-14
PGSC0003DMG400008749	Patatin-05		8.97711	45.304	-2.33531	-8.68685	5e-05	0.00285887		-2.39963	5.43911e-17	2.37453e-13
PGSC0003DMG400022836	Histone H3.2	histone h3	57.1337	12.3117	2.21431	9.17353	5e-05	0.00285887		2.24361	4.03964e-14	1.32268e-10
PGSC0003DMG401006333	Histone H3.2	histone h3	32.394	6.50971	2.31506	8.61788	5e-05	0.00285887		2.27232	8.67251e-14	2.52409e-10
PGSC0003DMG400026221	Major pollen allergen Ory s 1	expansin-like b1-like	1.75274	12.0196	-2.77771	-5.51648	5e-05	0.00285887		-2.62882	3.57272e-13	8.50763e-10
PGSC0003DMG400001127	Histone H1F		46.6168	10.712	2.12163	6.56352	5e-05	0.00285887		2.07183	5.79253e-13	1.26441e-09
PGSC0003DMG402001384	Protein GAST1	---NA---	282.194	72.5831	1.95898	5.52202	5e-05	0.00285887		1.87231	8.30752e-13	1.60629e-09
PGSC0003DMG402001384	Protein GAST1	---NA---	282.194	72.5831	1.95898	5.52202	5e-05	0.00285887		1.87231	8.30752e-13	1.60629e-09
PGSC0003DMG400012809	Conserved gene of unknown function	cbs domain-containing protein cbsx5-like	22.0012	76.257	-1.79328	-5.98223	5e-05	0.00285887		-1.80698	8.58518e-13	1.60629e-09
PGSC0003DMG400025261	Histone H3.2	histone -like	15.7323	2.511	2.64739	2.40342	5e-05	0.00285887		2.30012	2.69111e-12	4.69939e-09
PGSC0003DMG400014027	Germin		617.741	207.106	1.57663	6.85328	5e-05	0.00285887		1.50634	2.90438e-12	4.75484e-09
PGSC0003DMG400019380	Arabinogalactan peptide 20	arabinogalactan protein 20	23.8512	3.64354	2.71065	10.2258	5e-05	0.00285887		2.66025	5.21498e-12	8.03536e-09
PGSC0003DMG400015525	Histone H4	histone h4	49.4501	11.7148	2.07765	5.87517	5e-05	0.00285887		2.04114	6.54461e-12	9.52386e-09
PGSC0003DMG400000783	Extensin	---NA---	208.289	74.4194	1.48484	6.3594	5e-05	0.00285887		1.47369	1.02285e-11	1.41013e-08
PGSC0003DMG400025246	Histone H3.2	histone h3	31.4519	7.06089	2.15523	4.75381	5e-05	0.00285887		1.99682	2.77072e-11	3.62881e-08
PGSC0003DMG400012436	Transcription factor RF2a	transcription factor rf2b	42.6351	11.8567	1.84634	5.87395	5e-05	0.00285887		1.8293	3.82113e-11	4.76623e-08
PGSC0003DMG400024748	Histone H2A.1	---NA---	194.02	57.091	1.76487	5.55211	5e-05	0.00285887		1.68404	4.00924e-11	4.77355e-08
PGSC0003DMG400001119	Histone H3.2		30.0432	6.84583	2.13374	7.89833	5e-05	0.00285887		2.1105	4.4819e-11	5.1043e-08
PGSC0003DMG400013010	24K germin	auxin-binding protein abp19a-like	673.947	231.33	1.54268	6.3684	5e-05	0.00285887		1.41602	6.7305e-11	7.14624e-08
PGSC0003DMG400018315	Gty37 protein	cell wall partial	23.1618	4.18342	2.46899	8.82756	5e-05	0.00285887		2.26463	6.8205e-11	7.14624e-08
PGSC0003DMG400023523	Histone H4	histone h4	41.3782	9.73229	2.08802	8.51853	5e-05	0.00285887		2.0458	1.19512e-10	1.20404e-07
PGSC0003DMG400010470	Subtilase	subtilisin-like protease-like	42.3461	12.7085	1.73644	5.74379	5e-05	0.00285887		1.55501	1.53058e-10	1.48489e-07
PGSC0003DMG400030212	Nitrate reductase	nitrate reductase	107.748	248.886	-1.20782	-2.97809	5e-05	0.00285887		-1.2816	5.84403e-10	5.46709e-07
PGSC0003DMG402019255	Pectinesterase	pectin methylesterase	58.0325	19.8866	1.54506	4.79098	5e-05	0.00285887		1.55035	6.41691e-10	5.79602e-07
PGSC0003DMG400000493	Carbonic anhydrase	carbonic anhydrase	1374.37	586.58	1.22837	2.9125	0.0001	0.00525855		1.13192	7.7299e-10	6.6927e-07
PGSC0003DMG400027736	Histone H4	histone h4	78.7369	23.0968	1.76935	8.64727	5e-05	0.00285887		1.75558	7.92066e-10	6.6927e-07
PGSC0003DMG402006315	Histone H3.2	histone h3	11.0682	2.37267	2.22183	6.52591	5e-05	0.00285887		2.39855	9.07012e-10	7.42446e-07
PGSC0003DMG400023522	Histone H4	histone h4	16.0633	2.57493	2.64117	8.95593	5e-05	0.00285887		2.37011	1.96983e-09	1.56357e-06
PGSC0003DMG400021682	Beta-expansin 3	expansin-b3-like precursor	4.43995	0.728086	2.60836	6.07238	5e-05	0.00285887		2.37742	2.29749e-09	1.77002e-06
PGSC0003DMG400018431	Alpha-expansin 1	alpha-expansin 1 precursor	54.4426	18.9957	1.51907	5.28513	5e-05	0.00285887		1.51528	4.21488e-09	3.15441e-06
PGSC0003DMG400024755	Xyloglucan endotransglucosylase/hydrolase 1	xyloglucan endotransglucosylase hydrolase protein a	13.6703	3.8473	1.82913	6.04097	5e-05	0.00285887		1.77833	1.50076e-08	1.06246e-05
PGSC0003DMG400032112	Histone H3.2		13.0901	3.51323	1.89761	6.03352	5e-05	0.00285887		1.93422	1.91317e-08	1.31878e-05
PGSC0003DMG400020829	Copper transporter 1		333.775	126.106	1.40423	3.83543	5e-05	0.00285887		1.37024	2.08963e-08	1.38591e-05
PGSC0003DMG400021603	Hydroxyproline-rich glycoprotein (HRGP)	tyrosine-rich hydroxyproline-rich partial	105.571	41.2064	1.35727	5.83585	5e-05	0.00285887		1.19183	2.11637e-08	1.38591e-05
PGSC0003DMG400000079	BCL-2-associated athanogene 6	bag family molecular chaperone regulator 6-like	129.998	260.774	-1.00431	-2.44921	5e-05	0.00285887		-1.06019	3.17822e-08	2.03049e-05
PGSC0003DMG400027916	Inositol-3-phosphate synthase	l-myo-inositol-1-phosphate synthase	88.6236	193.004	-1.12287	-4.05023	5e-05	0.00285887		-1.16591	6.32573e-08	3.94515e-05
PGSC0003DMG400021697	UDP-glucuronosyltransferase	udp-glycosyltransferase 76f1-like	2.36268	0.301809	2.96872	4.1097	0.0012	0.0348963		3.03562	1.1288e-07	6.71997e-05
PGSC0003DMG400026463	Aquaporin TIP2	aquaporin tip2-1-like	6.78638	1.49655	2.181	4.76364	5e-05	0.00285887		1.97669	1.27075e-07	7.39687e-05
PGSC0003DMG400019256	Pectinesterase	pectin methylesterase	9.37745	3.42812	1.45178	4.19301	5e-05	0.00285887		1.566	1.67632e-07	9.54557e-05
PGSC0003DMG400036797	Subtilase	subtilisin-like protease-like	3.50029	1.3075	1.42067	3.58585	5e-05	0.00285887		1.50799	2.11253e-07	0.000117736
PGSC0003DMG400013051	Gene of unknown function	---NA---	29.9226	5.04406	2.56858	9.83317	5e-05	0.00285887		3.36923	2.54353e-07	0.000138803
PGSC0003DMG400002108	Glycine-rich protein TomR2	---NA---	14.9755	4.31819	1.7941	4.85698	5e-05	0.00285887		1.60023	2.68244e-07	0.000143395
PGSC0003DMG400006183	Aquaporin	plasma membrane intrinsic protein 3	76.4136	29.634	1.36657	4.88126	5e-05	0.00285887		1.3098	2.83008e-07	0.000148262
PGSC0003DMG400021694	UDP-glucuronosyltransferase	udp-glycosyltransferase 76f1-like	2.69018	0.566613	2.24727	4.99093	5e-05	0.00285887		2.11548	4.86016e-07	0.000249622
PGSC0003DMG400002859	Transcription regulator	transcription factor bhlh135-like	9.54346	2.29927	2.05334	6.35384	5e-05	0.00285887		1.89012	5.91325e-07	0.000297869
PGSC0003DMG401007810	Transcription factor RF2a	transcription factor rf2a-like	2.75831	0.670142	2.04124	4.65746	5e-05	0.00285887		1.98658	7.53676e-07	0.000372487
PGSC0003DMG400000350	Zinc finger CCCH domain-containing protein 20	zinc finger ccch domain-containing protein 20-like	8.03289	20.8457	-1.37576	-5.02827	5e-05	0.00285887		-1.39464	7.78189e-07	0.000377479
PGSC0003DMG400030120	Histidine phosphotransfer protein	histidine-containing phosphotransfer protein 4-like	22.4863	6.04799	1.89452	2.48961	5e-05	0.00285887		1.848	8.17561e-07	0.000389367
PGSC0003DMG400016650	Expansin	expansin partial	115.429	49.7513	1.2142	4.34006	5e-05	0.00285887		1.18086	1.15754e-06	0.000537378
PGSC0003DMG400012630	Cell division cycle protein cdt2	denticleless protein homolog	1.81124	0.431374	2.06997	3.62116	5e-05	0.00285887		2.0156	1.16937e-06	0.000537378
PGSC0003DMG400004301	Chlorophyll a,b binding protein type I		8.76945	2.41828	1.85851	5.08311	5e-05	0.00285887		1.64155	1.38904e-06	0.00062732
PGSC0003DMG401019255	Pectinesterase 3	pectin methylesterase	4.56796	1.66968	1.45198	3.55	5e-05	0.00285887		1.53029	1.53535e-06	0.000681644
PGSC0003DMG401011536	Anthocyanin acyltransferase	salutaridinol 7-o-acetyltransferase-like	0.496122	2.01909	-2.02494	-3.56608	5e-05	0.00285887		-2.09954	1.69556e-06	0.000740227
PGSC0003DMG400014459	Phosphoethanolamine N-methyltransferase	phosphoethanolamine n-methyltransferase	22.7059	50.2689	-1.1466	-4.24262	5e-05	0.00285887		-1.17712	1.72932e-06	0.000742587
PGSC0003DMG400003569	Thaumatin protein	thaumatin-like protein 1-like	3.345	9.65723	-1.5296	-4.67868	5e-05	0.00285887		-1.48938	1.76053e-06	0.000743796
PGSC0003DMG400017203	Primary amine oxidase		1.84938	0.636112	1.53969	2.77375	5e-05	0.00285887		1.55336	2.00719e-06	0.00082053
PGSC0003DMG400004285	Chromomethylase	dna (cytosine-5)-methyltransferase 1-like	6.61904	2.40567	1.46018	4.67017	5e-05	0.00285887		1.38807	2.03613e-06	0.00082053
PGSC0003DMG400025304	DNA-binding protein MNB1B	high mobility group b protein 7-like	6.52986	1.94266	1.74902	3.53666	5e-05	0.00285887		1.73393	2.0763e-06	0.000824039
PGSC0003DMG400018104	Cell division cycle protein 48	cell division cycle protein 48 homolog	7.30205	16.8964	-1.21034	-4.12856	5e-05	0.00285887		-1.25352	2.14887e-06	0.000840113
PGSC0003DMG400015545	Histone H4	histone h4	11.8172	4.99533	1.24224	4.49177	5e-05	0.00285887		1.62957	2.28537e-06	0.000880337
PGSC0003DMG400006721	Conserved gene of unknown function	thionin-like protein	8.41114	2.27328	1.88753	5.63024	5e-05	0.00285887		1.91427	2.47634e-06	0.000913595
PGSC0003DMG400025972	14 kDa proline-rich protein DC2.15	lipid-binding protein at4g00165-like	9.55681	2.44234	1.96826	6.16051	5e-05	0.00285887		1.8467	2.70037e-06	0.00098241
PGSC0003DMG402023841	Sterol desaturase	protein eceriferum 1-like	6.24692	15.0077	-1.26448	-4.70818	5e-05	0.00285887		-1.31303	3.05287e-06	0.00109544
PGSC0003DMG400000408	Xyloglucan endotransglucosylase-hydrolase XTH6	probable xyloglucan endotransglucosylase hydrolase protein 32-like	64.9217	135.451	-1.061	-4.58271	5e-05	0.00285887		-1.07883	3.19866e-06	0.00113224
PGSC0003DMG400025628	Pyridoxal-dependent decarboxylase, C-terminal sheet domain containing protein	ornithine decarboxylase	25.0843	9.31491	1.42917	4.67791	5e-05	0.00285887		1.2985	3.45532e-06	0.00120678
PGSC0003DMG400024634	70 kDa subunit of replication protein A	replication protein a 70 kda dna-binding subunit-like	2.71638	0.853493	1.67023	4.13277	5e-05	0.00285887		1.64797	3.79691e-06	0.00130863
PGSC0003DMG400001550	TSI-1 protein	pathogenesis-related protein sth-2-like	2.29381	7.48145	-1.70557	-4.33346	5e-05	0.00285887		-1.66822	4.20696e-06	0.00143113
PGSC0003DMG400024452	Pyridoxal-dependent decarboxylase, C-terminal sheet domain containing protein	ornithine decarboxylase	13.5182	3.87997	1.80078	5.75958	5e-05	0.00285887		1.41504	5.32006e-06	0.00176397
PGSC0003DMG400020481	14 kDa proline-rich protein DC2.15	14 kda proline-rich protein	2.64157	0.307247	3.10392	4.57186	0.00035	0.0143812		2.76081	5.56791e-06	0.00182307
PGSC0003DMG400020968	Flavonol 4'-sulfotransferase	flavonol 4 -sulfotransferase	137.877	57.3351	1.26589	2.55493	5e-05	0.00285887		1.15677	6.24955e-06	0.00201015
PGSC0003DMG400000248	HB1	homeobox leucine zipper family protein	1.38624	4.22729	-1.60856	-4.21795	5e-05	0.00285887		-1.65344	6.29276e-06	0.00201015
PGSC0003DMG400029195	Ferritin	ferritin- chloroplastic-like	25.3096	57.6981	-1.18884	-4.08312	5e-05	0.00285887		-1.1579	7.54968e-06	0.00238261
PGSC0003DMG400024278	Phenylacetaldehyde synthase	tyrosine dopa decarboxylase	9.31766	2.82684	1.72077	5.00906	5e-05	0.00285887		1.34849	8.66896e-06	0.00270327
PGSC0003DMG400003040	Osmotin	osmotin-like protein	95.8405	41.9419	1.19225	5.25099	5e-05	0.00285887		1.15019	9.42937e-06	0.0029058
PGSC0003DMG400027333	Leucoanthocyanidin dioxygenase	probable 2-oxoglutarate fe -dependent dioxygenase-like	7.10722	16.4272	-1.20873	-4.53965	5e-05	0.00285887		-1.28188	1.01498e-05	0.00305591
PGSC0003DMG400008894	Serine/threonine-protein kinase Nek8	regulator of chromosome condensation repeat-containing protein isoform 1	3.67825	1.16915	1.65356	3.68663	5e-05	0.00285887		1.50769	1.11295e-05	0.00331281
PGSC0003DMG400009178	Pectinesterase		114.954	54.5849	1.07449	3.10211	5e-05	0.00285887		0.979112	1.50919e-05	0.00439884
PGSC0003DMG402025150	Conserved gene of unknown function	PREDICTED: uncharacterized protein LOC102605832	1.1013	2.80552	-1.34906	-3.2992	5e-05	0.00285887		-1.44746	1.5114e-05	0.00439884
PGSC0003DMG400030823	Glycosyltransferase	udp-glycosyltransferase 85a2-like	5.44356	1.32803	2.03526	2.94869	5e-05	0.00285887		1.53145	1.58785e-05	0.00457057
PGSC0003DMG400007343	Cytochrome P450-dependent fatty acid hydroxylase	cytochrome p450 94a1-like	6.30916	1.93254	1.70695	4.53403	5e-05	0.00285887		1.4665	1.94744e-05	0.00542673
PGSC0003DMG400019110	Chalcone synthase 2	chalcone synthase	19.0288	39.9266	-1.06917	-4.15425	5e-05	0.00285887		-1.11532	1.98493e-05	0.00547298
PGSC0003DMG400023833	Microsomal oleic acid desaturase	omega-6 fatty acid endoplasmic reticulum isozyme 2-like	2.13597	5.43831	-1.34826	-4.27257	5e-05	0.00285887		-1.49586	2.04033e-05	0.00556713
PGSC0003DMG400009400	Fasciclin-like arabinogalactan protein 1	fasciclin-like arabinogalactan protein 9-like	26.5995	10.5955	1.32794	5.77025	5e-05	0.00285887		1.22605	2.14907e-05	0.00580338
PGSC0003DMG400019523	NAC domain-containing protein 21/22	nam (no apical meristem)-like protein	1.23887	3.99472	-1.68907	-4.08789	5e-05	0.00285887		-1.50901	2.2733e-05	0.0060762
PGSC0003DMG400029085	Mta/sah nucleosidase	bark storage protein a-like	4.43527	1.51915	1.54576	3.61867	5e-05	0.00285887		1.45943	2.33365e-05	0.0061745
PGSC0003DMG400028244	Short chain alcohol dehydrogenase	momilactone a synthase-like	12.5968	4.94038	1.35036	3.6139	5e-05	0.00285887		1.32193	2.98362e-05	0.0077379
PGSC0003DMG400023361	Methylenetetrahydrofolate reductase	methylenetetrahydrofolate reductase	3.24267	1.19163	1.44425	3.43554	5e-05	0.00285887		1.45355	3.13866e-05	0.00800264
PGSC0003DMG400028315	Ninja-family protein AFP2	ninja-family protein afp1-like	2.84038	6.65189	-1.22768	-3.3475	5e-05	0.00285887		-1.2241	3.1468e-05	0.00800264
PGSC0003DMG400004875	DNA binding protein	transcription factor bhlh87-like	6.0462	2.18732	1.46686	4.11222	5e-05	0.00285887		1.38773	3.29249e-05	0.00821367
PGSC0003DMG400011842	Chitinase	acidic mammalian chitinase-like	19.9152	40.4547	-1.02243	-4.19128	5e-05	0.00285887		-1.08545	3.7626e-05	0.00929788
PGSC0003DMG400010771	Pectate lyase	pectate lyase	183.847	91.9045	1.0003	4.07198	5e-05	0.00285887		0.916595	3.81639e-05	0.00934266
PGSC0003DMG400024776	Protein phosphatase	---NA---	76.2361	37.7353	1.01456	3.46302	5e-05	0.00285887		0.968511	4.02518e-05	0.00976254
PGSC0003DMG400044242	Leucine-rich repeat family protein	leucine-rich repeat family protein	3.75358	1.16744	1.68491	4.40262	5e-05	0.00285887		1.57208	4.42899e-05	0.0105466
PGSC0003DMG400014322	CEN 1	cen-like protein 1-like	4.07209	9.99742	-1.29579	-3.17542	5e-05	0.00285887		-1.39055	4.70406e-05	0.0111007
PGSC0003DMG400014013	Flavonoid 3-hydroxylase		18.1232	38.4747	-1.08608	-3.36914	5e-05	0.00285887		-1.07586	4.90943e-05	0.0114819
PGSC0003DMG400000735	Glucose-1-phosphate adenylyltransferase	adp-glucose pyrophosphorylase large subunit	84.2605	151.267	-0.844167	-2.51461	5e-05	0.00285887		-0.885056	4.98225e-05	0.0115491
PGSC0003DMG400029086	Conserved gene of unknown function	PREDICTED: uncharacterized protein LOC102598357	262.532	137.826	0.92965	3.62705	5e-05	0.00285887		0.868051	5.06659e-05	0.0116416
PGSC0003DMG400013144	Conserved gene of unknown function	PREDICTED: uncharacterized protein LOC102589549	4.77344	1.6964	1.49255	3.80884	5e-05	0.00285887		1.49426	5.69038e-05	0.0129088
PGSC0003DMG400010664	1,4-alpha-glucan-maltohydrolase	inactive beta-amylase 9-like	37.1363	70.5872	-0.926577	-3.2809	5e-05	0.00285887		-0.964958	5.80729e-05	0.0129088
PGSC0003DMG400030925	Conserved gene of unknown function	tetratricopeptide repeat-like superfamily	8.35326	18.5032	-1.14737	-4.16172	5e-05	0.00285887		-1.16312	6.20017e-05	0.0134524
PGSC0003DMG400007683	Sulfate/bicarbonate/oxalate exchanger and transporter sat-1	sulfate transporter	0.339108	1.15931	-1.77345	-3.35478	5e-05	0.00285887		-1.74416	6.23179e-05	0.0134524
PGSC0003DMG400007909	Zeatin O-glucosyltransferase	zeatin o-glucosyltransferase-like	6.89878	14.4849	-1.07014	-3.44588	5e-05	0.00285887		-1.15684	6.26551e-05	0.0134524
PGSC0003DMG400037894	Aspartic proteinase nepenthesin-1	aspartic proteinase nepenthesin-1-like	27.6593	12.2305	1.17728	4.61627	5e-05	0.00285887		1.10776	6.86231e-05	0.0143998
PGSC0003DMG400024029	Histone H2A	histone h2ax-like	2.17876	0.67323	1.69434	3.88466	5e-05	0.00285887		1.68589	6.87172e-05	0.0143998
PGSC0003DMG400009871	Allergen Pru du 2.04	thaumatin-like protein 1-like	56.3984	102.73	-0.865129	-3.12648	5e-05	0.00285887		-0.916457	7.61394e-05	0.0157039
PGSC0003DMG400024185	Conserved gene of unknown function	PREDICTED: uncharacterized protein LOC102581404	81.6518	38.8717	1.07076	3.99311	5e-05	0.00285887		0.950616	7.74812e-05	0.0158558
PGSC0003DMG400013696	Cytochrome P450		0.532335	0.102066	2.38283	2.90022	0.00105	0.0320977		2.47393	7.96174e-05	0.0160423
PGSC0003DMG400017344	Conserved gene of unknown function	phy rapidly regulated 1	1.50035	0.361066	2.05496	3.07669	0.00135	0.0379008		2.47393	7.96174e-05	0.0160423
PGSC0003DMG400004150	Protein disulfide isomerase		443.298	246.558	0.846352	3.954	0.00045	0.0173652		0.839109	9.03544e-05	0.0180667
PGSC0003DMG400005409	Aspartic proteinase nepenthesin-1	aspartic proteinase nepenthesin-1	147.511	76.7405	0.942765	3.79184	5e-05	0.00285887		0.87673	9.39922e-05	0.0185677
PGSC0003DMG400033084	Chlorophyll a/b-binding protein (cab-12)	chlorophyll a-b binding protein chloroplastic-like	7.16098	2.47025	1.5355	4.46687	5e-05	0.00285887		1.40244	9.42776e-05	0.0185677
PGSC0003DMG400019611	Pectin methylesterase 1	probable pectinesterase pectinesterase inhibitor 34-like	356.023	189.745	0.907906	2.3608	5e-05	0.00285887		0.795827	9.51849e-05	0.0186022
PGSC0003DMG400020253	Ribonucleoside-diphosphate reductase small chain	ribonucleoside-diphosphate reductase small chain-like	14.4637	6.22993	1.21515	4.2967	5e-05	0.00285887		1.16764	9.7104e-05	0.0187025
PGSC0003DMG400016385	Conserved gene of unknown function	ovate family protein	8.19215	3.27772	1.32155	4.46144	5e-05	0.00285887		1.33949	0.000106969	0.0204521
PGSC0003DMG400017936	Late embryogenis abundant protein 5	at4g02380 t14p8_2	127.52	228.242	-0.839836	-4.06064	5e-05	0.00285887		-0.89592	0.000111611	0.021185
PGSC0003DMG400009514	Kunitz-type protease inhibitor	kunitz-type protease inhibitor precursor	225.046	115.591	0.961192	4.41791	5e-05	0.00285887		0.919302	0.000116704	0.0219847
PGSC0003DMG400004115	NHL repeat-containing protein	nhl repeat-containing family protein	25.6321	12.5812	1.02668	3.43812	5e-05	0.00285887		1.00545	0.000117503	0.0219847
PGSC0003DMG400005401	Sigma factor binding protein 1	sigma factor binding protein chloroplastic-like	12.8452	26.2874	-1.03314	-4.17674	5e-05	0.00285887		-1.0964	0.000120717	0.0224259
PGSC0003DMG400012839	Non-specific lipid-transfer protein	non-specific lipid transfer protein	1006.49	1627.47	-0.693301	-2.85291	0.0011	0.0329319		-0.754139	0.00013994	0.025814
PGSC0003DMG400040677	Gene of unknown function	ribonuclease 3-like	35.798	13.1036	1.44991	6.25924	5e-05	0.00285887		1.21596	0.000141288	0.0258804
PGSC0003DMG400027364	Histone H2B	probable histone -like	5.23811	1.73168	1.59687	4.25691	5e-05	0.00285887		1.57568	0.000147548	0.0267281
PGSC0003DMG400009018	Gene of unknown function	probable ubiquitin-conjugating enzyme e2 26-like	2.54448	6.03643	-1.24632	-3.63249	5e-05	0.00285887		-1.30256	0.00016117	0.0289157
PGSC0003DMG400031065	Pectate lyase	probable pectate lyase 13-like	17.9871	8.78074	1.03455	2.99472	5e-05	0.00285887		1.05102	0.000173847	0.030748
PGSC0003DMG400006880	DRT100	dna-damage-repair toleration protein drt100	47.6897	23.2326	1.03753	4.42962	5e-05	0.00285887		0.967939	0.000176078	0.030748
PGSC0003DMG400009388	Transcription factor RF2a	transcription factor rf2b	2.79975	0.911767	1.61856	3.98306	5e-05	0.00285887		1.42146	0.000182694	0.0316919
PGSC0003DMG400028989	Conserved gene of unknown function	uncharacterized loc101219783	2.11413	6.32072	-1.58002	-5.05504	5e-05	0.00285887		-1.48382	0.000204145	0.0349502
PGSC0003DMG400007159	Histone H2B.1	histone	212.644	110.266	0.947459	4.75043	5e-05	0.00285887		0.891867	0.000211349	0.0359485
PGSC0003DMG400005656	Beta-mannosidase	beta-glucosidase 44-like	91.1435	47.8387	0.929962	3.09414	5e-05	0.00285887		0.856169	0.000217712	0.036792
PGSC0003DMG401020138	Histone H2A variant 1	probable histone h2a variant 3-like	6.62683	2.57481	1.36385	3.05488	5e-05	0.00285887		1.33202	0.000224462	0.0376894
PGSC0003DMG400005931	Sterol delta-7 reductase DWF5	7-dehydrocholesterol reductase-like	146.681	233.438	-0.67036	-2.18872	0.00105	0.0320977		-0.780007	0.000232348	0.0385253
PGSC0003DMG400031778	Histone H3.2	histone h3	106.419	53.0599	1.00407	5.07966	5e-05	0.00285887		0.962446	0.000234725	0.0386691
PGSC0003DMG400006708	HSR203J protein	carboxylesterase 1-like	7.76741	16.6249	-1.09784	-3.95125	5e-05	0.00285887		-1.06636	0.000236856	0.0387762
PGSC0003DMG400004532	Chloroplast ferredoxin I		2.03554	5.5211	-1.43955	-4.05521	5e-05	0.00285887		-1.57424	0.000243119	0.0395544
PGSC0003DMG400007375	Chlorophyll a/b-binding protein PS II-Type I	chlorophyll a-b binding chloroplastic	43.5628	20.5575	1.08343	4.28321	5e-05	0.00285887		0.947433	0.00025026	0.0404648
PGSC0003DMG400011640	Peroxidase	peroxidase 4-like	17.4884	32.6763	-0.901845	-3.76331	5e-05	0.00285887		-0.990341	0.000252572	0.0405882
PGSC0003DMG400022725	Subtilisin-like protease	subtilisin-like protease-like	5.8088	2.55037	1.18754	3.61898	5e-05	0.00285887		1.11082	0.000258724	0.0410725
PGSC0003DMG400017523	Conserved gene of unknown function	tetratricopeptide repeat domain-containing protein	93.0447	154.699	-0.733472	-2.78419	5e-05	0.00285887		-0.821366	0.000259794	0.0410725
PGSC0003DMG400001338	Nam 14	nac domain-containing protein 100-like	6.6668	13.5073	-1.01868	-2.75652	5e-05	0.00285887		-1.09395	0.00026029	0.0410725
PGSC0003DMG402000586	Cucumisin	subtilase family protein	6.97391	2.71634	1.3603	4.17668	5e-05	0.00285887		1.22467	0.000271253	0.0423468
PGSC0003DMG400014863	Phenylacetaldehyde synthase	tyrosine dopa decarboxylase	1.71222	3.92876	-1.19821	-3.43568	5e-05	0.00285887		-1.24373	0.000271599	0.0423468
PGSC0003DMG400030514	Histone chaperone ASF1A	histone chaperone asf1b-like	3.50698	1.1955	1.55262	3.8894	5e-05	0.00285887		1.5025	0.000282391	0.043769
PGSC0003DMG400008000	L-asparaginase	probable isoaspartyl peptidase l-asparaginase 2-like	15.8853	7.20459	1.14071	3.65461	5e-05	0.00285887		1.07325	0.000284546	0.0438436
PGSC0003DMG400031348	Transferase family protein	omega-hydroxypalmitate o-feruloyl transferase	0.700426	1.74539	-1.31724	-2.78902	0.0001	0.00525855		-1.50901	0.000296899	0.045215
PGSC0003DMG400000711	Basic helix-loop-helix protein BHLH7	transcription factor bhlh63-like	18.0919	8.97945	1.01064	3.33536	5e-05	0.00285887		0.959033	0.000300345	0.0454753
PGSC0003DMG400018579	Histidine phosphotransfer protein	histidine-containing phosphotransfer protein 4-like	8.86788	3.8939	1.18737	3.80085	5e-05	0.00285887		1.27684	0.000309065	0.0465267
PGSC0003DMG400025063	Class IV chitinase	class iv chitinase	17.2511	33.857	-0.972766	-2.94469	5e-05	0.00285887		-1.02427	0.000312099	0.046715
PGSC0003DMG400014405	Heat shock cognate protein 80	molecular chaperone hsp90-1	26.8718	13.1346	1.03272	3.23506	5e-05	0.00285887		0.907351	0.000317046	0.0471857
PGSC0003DMG400029569	Proline-rich protein	14 kda proline-rich	749.604	444.407	0.754249	4.33635	5e-05	0.00285887		0.771472	0.000327423	0.0481826
PGSC0003DMG400027660	Gene of unknown function	---NA---	39.4844	20.506	0.945234	3.46424	5e-05	0.00285887		0.967202	0.000334788	0.0487458
PGSC0003DMG400005899	CCR4-associated factor	probable ccr4-associated factor 1 homolog 11-like	16.0302	30.0623	-0.907158	-3.79115	5e-05	0.00285887		-0.995669	0.000335544	0.0487458
PGSC0003DMG400016536	Conserved gene of unknown function	pgps d10	9.03045	3.68279	1.294	4.23781	5e-05	0.00285887		1.23149	0.000336832	0.0487458
PGSC0003DMG401000586	Subtilase family protein	subtilisin-like protease-like	21.3246	8.73359	1.28787	4.99341	5e-05	0.00285887		1.12886	0.0003448	0.0496247
