# Supplementary material for: RNA-Seq analysis of resistant and susceptible potato varieties during the early stages of potato virus Y infection
Source: BMC Genomics. 2015 Jun 20;16(1):472. doi: 10.1186/s12864-015-1666-2 (PMC4475319; doi:10.1186/s12864-015-1666-2)
Supplement: Additional file 3: — Highly DE genes. In the “Summary” sheet, genes that are up-regulated with a log2(FC) > 2 are highlighted in red; genes that are down-regulated with a log2(FC) < −2 are highlighted in light blue. DE genes that are only found in each specific treatment are in bold. In some cases, genes that had a |log2(FC)| > 2 with Cufflinks had a |log2(FC)| < 2 with NBP-Seq. In those cases, we kept genes that had a |log2(FC)| within 5 % of 2. [file 12864_2015_1666_MOESM3_ESM.xlsx]

## Sheet: Summary
gene_id	log2(fold_change) Premier_4h_PVYO	log2(fold_change) Premier_10h_PVYO	log2(fold_change) Premier_4h_PVYNTN	log2(fold_change) Premier_10h_PVYNTN	log2(fold_change) RB_4h_PVYO	log2(fold_change) RB_10h_PVYO	gene description (PGSC)	gene description (Blast2GO)
PGSC0003DMG400014879	-3.315	n.s.	n.s.	n.s.	n.s.	n.s.	Gene of unknown function	abc transporter family protein
PGSC0003DMG400024477	-2.54087	n.s.	-1.89939	n.s.	n.s.	n.s.	Calmodulin binding protein	calmodulin binding protein
PGSC0003DMG400012237	-2.38836	n.s.	n.s.	n.s.	n.s.	n.s.	MYC2	transcription factor myc2-like
PGSC0003DMG400027551	-2.31021	n.s.	-2.03203	n.s.	n.s.	n.s.	Gene of unknown function	---NA---
PGSC0003DMG400003308	-2.27379	n.s.	-2.90367	n.s.	n.s.	n.s.	Cytochrome P450	cytochrome p450
PGSC0003DMG400025267	-2.1992	n.s.	-2.45297	n.s.	n.s.	n.s.	Conserved gene of unknown function	---NA---
PGSC0003DMG400009434	-2.14617	n.s.	n.s.	n.s.	n.s.	n.s.	VQ motif-containing protein	vq motif-containing protein
PGSC0003DMG400011981	-2.11163	n.s.	-2.60651	n.s.	n.s.	n.s.	Gene of unknown function	---NA---
PGSC0003DMG400016733	-2.0643	n.s.	-1.96292	n.s.	n.s.	n.s.	Acyl:coa ligase acetate-coa synthetase	butyrate-- ligase peroxisomal-like
PGSC0003DMG400003739	-2.02723	n.s.	-2.92736	n.s.	n.s.	n.s.	Conserved gene of unknown function	unnamed protein product
PGSC0003DMG400002108	2.03644	1.05943	1.22558	n.s.	n.s.	1.7941	Glycine-rich protein TomR2	---NA---
PGSC0003DMG400026417	2.03899	n.s.	0.994846	-0.961609	2.26644	n.s.	UPA22	light-regulated protein
PGSC0003DMG400004875	2.85644	n.s.	n.s.	n.s.	2.88727	1.46686	DNA binding protein	transcription factor bhlh87-like
PGSC0003DMG400020638	2.97443	n.s.	n.s.	n.s.	4.31057	n.s.	Conserved gene of unknown function	sulfate thiosulfate import atp-binding protein
PGSC0003DMG400031236	n.s.	-2.29673	n.s.	n.s.	n.s.	n.s.	Non-specific lipid-transfer protein	non-specific lipid transfer protein
PGSC0003DMG400012826	n.s.	-2.11358	n.s.	-1.68216	3.05227	n.s.	Auxin repressed/dormancy associated protein	auxin-repressed protein
PGSC0003DMG400001377	n.s.	-2.08409	n.s.	-5.05979	n.s.	n.s.	MADS-box protein
PGSC0003DMG400017298	n.s.	-2.05506	n.s.	n.s.	n.s.	n.s.	Xyloglucan endotransglucosylase-hydrolase XTH9
PGSC0003DMG400024452	n.s.	2.24444	n.s.	1.53504	-0.79187	1.80078	Pyridoxal-dependent decarboxylase, C-terminal sheet domain containing protein	ornithine decarboxylase
PGSC0003DMG400009892	n.s.	2.32229	n.s.	2.12991	n.s.	n.s.	Prolyl endopeptidase	prolyl endopeptidase-like
PGSC0003DMG400020686	n.s.	3.80913	-1.24177	3.27831	n.s.	n.s.	Gene of unknown function	---NA---
PGSC0003DMG402026177	-1.99997	n.s.	-2.91488	n.s.	n.s.	n.s.	MYB domain class transcription factor	myb-related protein myb4-like
PGSC0003DMG400029640	n.s.	n.s.	-2.67028	n.s.	-1.27431	n.s.	Glycine-rich protein like	PREDICTED: uncharacterized protein LOC101254035
PGSC0003DMG400011282	-1.70622	n.s.	-2.41231	1.17147	n.s.	n.s.	Tryptophan synthase beta chain	tryptophan synthase beta chain chloroplastic-like
PGSC0003DMG400007387	-1.2525	n.s.	-2.39827	n.s.	n.s.	n.s.	MRNA, 1346 bp sequence	probable wrky transcription factor 40-like
PGSC0003DMG400020334	-1.85145	n.s.	-2.29461	1.58966	n.s.	n.s.	Prephenate dehydrogenase	arogenate dehydrogenase chloroplastic-like
PGSC0003DMG400029623	-1.24351	n.s.	-2.28807	1.26042	n.s.	n.s.	Salicylic acid/benzoic acid carboxyl methyltransferase	s-adenosyl-l-methionine:salicylic acid carboxyl methyltransferase
PGSC0003DMG400025266	-1.68298	n.s.	-2.26826	1.19913	n.s.	n.s.	Conserved gene of unknown function	---NA---
PGSC0003DMG400017231	-1.90185	n.s.	-2.19799	1.13575	n.s.	n.s.	Transcription factor TSRF1	ethylene-responsive transcription factor 1b
PGSC0003DMG400001406	-1.179	n.s.	-2.16049	n.s.	n.s.	n.s.	ATP binding protein
PGSC0003DMG402023624	-1.53414	n.s.	-2.12041	n.s.	n.s.	n.s.	Kinase interacting protein 1	intracellular protein transport protein uso1-like
PGSC0003DMG400005401	-1.6505	n.s.	-2.092	n.s.	1.21413	-1.03314	Sigma factor binding protein 1	sigma factor binding protein chloroplastic-like
PGSC0003DMG400021265	-1.31803	n.s.	-2.03661	0.907361	n.s.	n.s.	BCS1 protein	mitochondrial chaperone bcs1
PGSC0003DMG400033636	-1.62617	n.s.	-2.03255	n.s.	n.s.	n.s.	Cytochrome P450	cytochrome p450 71a1-like
PGSC0003DMG400032273	-1.6965	n.s.	-2.02063	n.s.	n.s.	n.s.	N-acetyltransferase	uncharacterized n-acetyltransferase p20-like
PGSC0003DMG400027157	n.s.	n.s.	-2.01079	n.s.	n.s.	n.s.	R2R3 transcription factor MYB108 1	r2r3 transcription factor myb108-like protein 1
PGSC0003DMG400028627	n.s.	n.s.	-2.00159	n.s.	-1.35076	n.s.	Serine-threonine protein kinase, plant-type
PGSC0003DMG400033591	n.s.	n.s.	2.15608	1.08005	2.60225	n.s.	Periaxin	periaxin-like isoform x2
PGSC0003DMG400033590	n.s.	n.s.	2.19078	1.10368	2.38216	n.s.	Periaxin	periaxin-like
PGSC0003DMG400018331	n.s.	n.s.	2.24037	n.s.	n.s.	n.s.	R2r3-myb transcription factor
PGSC0003DMG400030918	1.06033	n.s.	2.26141	1.71281	2.52059	n.s.	Dicyanin	dicyanin precursor
PGSC0003DMG400033589	n.s.	n.s.	2.50708	1.17496	2.79588	n.s.	Periaxin	periaxin-like
PGSC0003DMG400015214	n.s.	n.s.	2.55886	n.s.	2.92806	n.s.	Conserved gene of unknown function	protein ndr1-like
PGSC0003DMG402013388	n.s.	n.s.	2.63463	1.64061	1.60418	n.s.	Protease inhibitor/seed storage/lipid transfer protein family protein	non-specific lipid-transfer protein at5g64080-like
PGSC0003DMG400031731	n.s.	n.s.	2.6794	1.43764	2.40328	n.s.	Feruloyl transferase	omega-hydroxypalmitate o-feruloyl transferase-like
PGSC0003DMG400032259	n.s.	n.s.	2.90928	n.s.	2.65897	n.s.	Protease inhibitor	non-specific lipid-transfer protein at2g13820-like
PGSC0003DMG402020132	n.s.	n.s.	3.27441	1.87445	2.5364	n.s.	Non-specific lipid-transfer protein	non-specific lipid-transfer protein at2g13820-like
PGSC0003DMG400027475	n.s.	n.s.	n.s.	-2.25784	1.29428	n.s.	CONSTANS	zinc finger protein constans-like 5-like
PGSC0003DMG400002156	-0.929435	1.21738	n.s.	2.03751	-2.25941	n.s.	C-4 sterol methyl oxidase 2	sterol 4-alpha-methyl-oxidase 2-2
PGSC0003DMG400015605	n.s.	n.s.	n.s.	2.04895	n.s.	n.s.	Cytochrome P450	premnaspirodiene oxygenase-like
PGSC0003DMG400023057	n.s.	n.s.	n.s.	2.05715	n.s.	n.s.	Leucine Rich Repeat family protein	lrr receptor-like serine threonine-protein kinase gso1-like
PGSC0003DMG400023833	n.s.	n.s.	n.s.	2.07226	n.s.	-1.34826	Microsomal oleic acid desaturase	omega-6 fatty acid endoplasmic reticulum isozyme 2-like
PGSC0003DMG402026539	n.s.	n.s.	n.s.	2.09513	-1.72418	n.s.	Conserved gene of unknown function	stress responsive a b barrel domain family protein
PGSC0003DMG400023016	n.s.	1.07192	n.s.	2.10667	1.78897	n.s.	Conserved gene of unknown function	PREDICTED: uncharacterized protein LOC102580837
PGSC0003DMG400024285	n.s.	n.s.	n.s.	2.13004	n.s.	n.s.	Peroxidase 44	peroxidase 44-like
PGSC0003DMG400030413	n.s.	n.s.	n.s.	2.17207	n.s.	n.s.	Cytochrome P450	cytochrome p450
PGSC0003DMG400003434	n.s.	n.s.	n.s.	2.19191	n.s.	n.s.	Xyloglucan endotransglucosylase-hydrolase XTH6	xyloglucan endo-transglycosylase
PGSC0003DMG400017203	n.s.	1.83228	n.s.	2.19265	n.s.	1.53969	Primary amine oxidase
PGSC0003DMG400016749	n.s.	n.s.	n.s.	2.23602	n.s.	n.s.	TMV-induced protein I	lipoxygenase homology domain-containing protein 1-like
PGSC0003DMG400018315	n.s.	1.97082	n.s.	2.24543	-1.76482	2.46899	Gty37 protein	cell wall partial
PGSC0003DMG400027748	n.s.	n.s.	n.s.	2.29977	1.20932	n.s.	UPF0497 membrane protein PIMP1	casp-like protein pimp1-like
PGSC0003DMG400019120	n.s.	n.s.	n.s.	2.30686	n.s.	n.s.	Oxidoreductase	leucoanthocyanidin dioxygenase-like
PGSC0003DMG400010357	n.s.	n.s.	n.s.	2.31532	n.s.	n.s.	Phloem protein 2	protein phloem protein 2-like a9-like
PGSC0003DMG400027111	n.s.	n.s.	n.s.	2.33298	n.s.	n.s.	Conserved gene of unknown function	hypothetical protein PHAVU_003G208700g
PGSC0003DMG401003297	n.s.	n.s.	n.s.	2.38908	n.s.	n.s.	Protein ZINC INDUCED FACILITATOR-LIKE 1	protein zinc induced facilitator-like 1-like
PGSC0003DMG400013649	n.s.	n.s.	n.s.	2.48324	n.s.	n.s.	Auxin:hydrogen symporter	uncharacterized transporter ybr287w-like
PGSC0003DMG400013116	n.s.	n.s.	1.92188	2.5968	n.s.	n.s.	Tom	f-box protein pp2-b10-like
PGSC0003DMG400007310	n.s.	n.s.	n.s.	2.67838	n.s.	n.s.	Acyltransferase	acyltransferase
PGSC0003DMG400002880	n.s.	1.4909	-1.66587	2.83598	-1.58614	2.84238	Proline-rich protein	bifunctional inhibitor lipid-transfer protein seed storage 2s albumin superfamily protein
PGSC0003DMG400008137	n.s.	1.73701	n.s.	2.84743	n.s.	n.s.	Glucosyltransferase	zeatin o-glucosyltransferase-like
PGSC0003DMG400023169	n.s.	n.s.	n.s.	3.33958	n.s.	n.s.	Alcohol dehydrogenase	probable cinnamyl alcohol dehydrogenase 6-like
PGSC0003DMG400005269	-1.13784	1.06756	n.s.	1.04676	-3.30373	-2.94632	Glucose-6-phosphate/phosphate translocator 2	glucose-6-phosphate phosphate translocator 2
PGSC0003DMG400021744	n.s.	n.s.	n.s.	n.s.	-3.13828	n.s.	Ribosomal protein S12	ribosomal protein s12
PGSC0003DMG400019110	-0.750132	n.s.	n.s.	n.s.	-2.77688	-1.06917	Chalcone synthase 2	chalcone synthase
PGSC0003DMG400037894	n.s.	n.s.	n.s.	1.11271	-2.69208	1.17728	Aspartic proteinase nepenthesin-1	aspartic proteinase nepenthesin-1-like
PGSC0003DMG400029620	-0.707442	n.s.	n.s.	n.s.	-2.68054	n.s.	Chalcone synthase 1B	chalcone synthase
PGSC0003DMG400029621	n.s.	n.s.	n.s.	n.s.	-2.66034	n.s.	Chalcone synthase 1B	chalcone synthase
PGSC0003DMG400010166	n.s.	n.s.	n.s.	n.s.	-2.65724	n.s.	Anthocyanin permease	protein transparent testa 12-like
PGSC0003DMG401011536	-1.59262	n.s.	n.s.	n.s.	-2.60115	-2.02494	Anthocyanin acyltransferase	salutaridinol 7-o-acetyltransferase-like
PGSC0003DMG400035689	n.s.	n.s.	n.s.	n.s.	-2.51265	n.s.	Flavonoid glucoyltransferase UGT73N1	udp-glycosyltransferase 73c3-like
PGSC0003DMG400007683	n.s.	n.s.	n.s.	n.s.	-2.49854	-1.77345	Sulfate/bicarbonate/oxalate exchanger and transporter sat-1	sulfate transporter
PGSC0003DMG400032534	n.s.	n.s.	n.s.	n.s.	-2.40025	n.s.	Early nodulin 75 protein	---NA---
PGSC0003DMG400010050	n.s.	n.s.	n.s.	0.670063	-2.35873	n.s.	Proline oxidase/dehydrogenase 1	proline dehydrogenase
PGSC0003DMG400003422	n.s.	n.s.	n.s.	n.s.	-2.29732	n.s.	Conserved gene of unknown function	uncharacterized loc101208427
PGSC0003DMG400008749	n.s.	n.s.	n.s.	n.s.	-2.24129	-2.33531	Patatin-05
PGSC0003DMG400014104	-0.601489	n.s.	n.s.	n.s.	-2.12629	-2.31532	Patatin-2-Kuras 4
PGSC0003DMG400007645	n.s.	n.s.	n.s.	n.s.	-2.02886	n.s.	Gene of unknown function	---NA---
PGSC0003DMG400004038	n.s.	n.s.	n.s.	n.s.	-2.01514	n.s.	Rapid alkalinization factor 3	protein ralf-like 34-like
PGSC0003DMG400011502	n.s.	n.s.	n.s.	n.s.	2.07661	n.s.	PEP carboxylase kinase	phosphoenolpyruvate carboxylase kinase
PGSC0003DMG400030349	n.s.	n.s.	n.s.	n.s.	2.07673	n.s.	CYP86A33 fatty acid omega-hydroxylase	cytochrome p450
PGSC0003DMG400024936	n.s.	n.s.	n.s.	n.s.	2.08359	n.s.	LOB domain-containing protein	lob domain-containing protein 38-like
PGSC0003DMG400011171	n.s.	n.s.	n.s.	n.s.	2.11305	n.s.	Transcription factor	sequence-specific dna binding transcription factor
PGSC0003DMG400003043	n.s.	n.s.	n.s.	n.s.	2.13518	n.s.	Osmotin	osmotin-like protein
PGSC0003DMG400021509	n.s.	n.s.	n.s.	-1.40668	2.13665	n.s.	LOB domain-containing protein	lob domain-containing
PGSC0003DMG400020595	n.s.	n.s.	n.s.	n.s.	2.20346	n.s.	Caryophyllene/alpha-humulene synthase	sesquiterpene synthase
PGSC0003DMG400010768	n.s.	n.s.	n.s.	n.s.	2.2368	n.s.	Glutaredoxin
PGSC0003DMG400004801	n.s.	n.s.	n.s.	n.s.	2.28021	n.s.	Conserved gene of unknown function	PREDICTED: uncharacterized protein LOC101252313
PGSC0003DMG400009365	n.s.	n.s.	n.s.	n.s.	2.31601	n.s.	AT-hook DNA-binding protein	dna-binding protein escarola-like
PGSC0003DMG400010172	1.54868	n.s.	n.s.	n.s.	2.32351	n.s.	Gene of unknown function	---NA---
PGSC0003DMG400021557	1.25798	n.s.	n.s.	n.s.	2.32958	n.s.	Gene of unknown function	PREDICTED: uncharacterized protein LOC101246979
PGSC0003DMG402000198	1.83562	n.s.	n.s.	n.s.	2.33047	n.s.	Conserved gene of unknown function	probable membrane-associated kinase regulator 6-like
PGSC0003DMG400030902	n.s.	n.s.	n.s.	n.s.	2.35229	n.s.	Dicyanin	dicyanin precursor
PGSC0003DMG400009869	1.44518	n.s.	n.s.	0.977298	2.38409	n.s.	DNAJ	chaperone protein dnaj chloroplastic-like
PGSC0003DMG400016497	n.s.	n.s.	n.s.	1.11698	2.40177	n.s.	Conserved gene of unknown function	PREDICTED: uncharacterized protein LOC101254600
PGSC0003DMG400016650	1.06447	n.s.	n.s.	n.s.	2.40521	1.2142	Expansin	expansin partial
PGSC0003DMG400020687	n.s.	n.s.	n.s.	n.s.	2.48266	n.s.	Conserved gene of unknown function	---NA---
PGSC0003DMG400006231	n.s.	n.s.	n.s.	n.s.	2.63044	n.s.	Gene of unknown function	predicted protein
PGSC0003DMG400033087	n.s.	n.s.	n.s.	n.s.	2.64773	n.s.	DNA binding protein	transcription factor une10-like
PGSC0003DMG400045123	n.s.	n.s.	n.s.	n.s.	2.64929	n.s.	Zinc finger containing preotein	zinc finger containing
PGSC0003DMG400021684	n.s.	n.s.	n.s.	1.02116	2.71844	n.s.	E3 ubiquitin-protein ligase RMA1H1	e3 ubiquitin-protein ligase rma1h1-like
PGSC0003DMG400013696	n.s.	n.s.	n.s.	n.s.	2.74183	2.38283	Cytochrome P450
PGSC0003DMG400010076	n.s.	n.s.	n.s.	n.s.	2.76961	n.s.	Zinc finger protein
PGSC0003DMG400020810	n.s.	n.s.	n.s.	n.s.	2.78214	n.s.	Conserved gene of unknown function	af375430_1 at5g45310 k9e15_9
PGSC0003DMG400003056	n.s.	n.s.	n.s.	n.s.	3.24368	n.s.	Ethylene-responsive proteinase inhibitor 1
PGSC0003DMG400021803	n.s.	n.s.	n.s.	n.s.	3.39011	n.s.	Indole-3-acetic acid-amido synthetase GH3.6	indole-3-acetic acid-amido synthetase -like
PGSC0003DMG400011346	n.s.	n.s.	n.s.	n.s.	3.54843	n.s.	Flowering promoting factor-like 1	flowering-promoting factor 1-like protein 3-like
PGSC0003DMG400021426	1.76912	n.s.	n.s.	n.s.	4.06837	n.s.	1-aminocyclopropane-1-carboxylate synthase 3	1-aminocyclopropane-1-carboxylate synthase
PGSC0003DMG400014485	n.s.	n.s.	n.s.	n.s.	inf	n.s.	Conserved gene of unknown function	protein tap1 precursor-like
PGSC0003DMG400026221	n.s.	n.s.	n.s.	n.s.	n.s.	-2.77771	Major pollen allergen Ory s 1	expansin-like b1-like
PGSC0003DMG400028535	n.s.	n.s.	n.s.	-1.02737	-1.4719	-2.07995	Conserved gene of unknown function	tetratricopeptide repeat-like superfamily
PGSC0003DMG401007810	n.s.	1.59107	n.s.	n.s.	n.s.	2.04124	Transcription factor RF2a	transcription factor rf2a-like
PGSC0003DMG400017344	n.s.	n.s.	n.s.	n.s.	n.s.	2.05496	Conserved gene of unknown function	phy rapidly regulated 1
PGSC0003DMG400012630	n.s.	n.s.	n.s.	n.s.	n.s.	2.06997	Cell division cycle protein cdt2	denticleless protein homolog
PGSC0003DMG400015525	n.s.	n.s.	1.11889	n.s.	n.s.	2.07765	Histone H4	histone h4
PGSC0003DMG400023523	n.s.	n.s.	1.36873	n.s.	n.s.	2.08802	Histone H4	histone h4
PGSC0003DMG400001127	n.s.	n.s.	n.s.	n.s.	n.s.	2.12163	Histone H1F
PGSC0003DMG400001119	n.s.	n.s.	1.03649	n.s.	n.s.	2.13374	Histone H3.2
PGSC0003DMG400025246	n.s.	n.s.	1.3627	n.s.	0.991903	2.15523	Histone H3.2	histone h3
PGSC0003DMG400026463	n.s.	n.s.	n.s.	1.83966	n.s.	2.181	Aquaporin TIP2	aquaporin tip2-1-like
PGSC0003DMG400022836	n.s.	n.s.	1.08327	n.s.	n.s.	2.21431	Histone H3.2	histone h3
PGSC0003DMG402006315	n.s.	n.s.	1.23384	n.s.	n.s.	2.22183	Histone H3.2	histone h3
PGSC0003DMG400021694	n.s.	n.s.	n.s.	n.s.	n.s.	2.24727	UDP-glucuronosyltransferase	udp-glycosyltransferase 76f1-like
PGSC0003DMG401006333	n.s.	n.s.	1.1153	n.s.	n.s.	2.31506	Histone H3.2	histone h3
PGSC0003DMG400013051	n.s.	n.s.	n.s.	n.s.	n.s.	2.56858	Gene of unknown function	---NA---
PGSC0003DMG400007621	n.s.	n.s.	n.s.	1.67335	-1.86421	2.60069	GAST1 protein	protein gast1-like
PGSC0003DMG400021682	n.s.	n.s.	n.s.	n.s.	n.s.	2.60836	Beta-expansin 3	expansin-b3-like precursor
PGSC0003DMG400023522	n.s.	n.s.	1.34621	n.s.	n.s.	2.64117	Histone H4	histone h4
PGSC0003DMG400025261	n.s.	n.s.	n.s.	n.s.	n.s.	2.64739	Histone H3.2	histone -like
PGSC0003DMG400019380	n.s.	n.s.	n.s.	n.s.	n.s.	2.71065	Arabinogalactan peptide 20	arabinogalactan protein 20
PGSC0003DMG400021697	n.s.	n.s.	n.s.	n.s.	n.s.	2.96872	UDP-glucuronosyltransferase	udp-glycosyltransferase 76f1-like
PGSC0003DMG400020481	n.s.	n.s.	n.s.	n.s.	n.s.	3.10392	14 kDa proline-rich protein DC2.15	14 kda proline-rich protein

## Sheet: Premier_4h_PVYO
			Cufflinks output							NBP-Seq output
gene_id	gene description (PGSC)	gene description (Blast2GO)	FPKM_PVYO_4h	FPKM_control_4h	log2(fold_change) PVYO_over_control	test_stat	p_value	q_value		log2(fold_change) PVYO_over_control	p_value	q_value
PGSC0003DMG400014879	Gene of unknown function	abc transporter family protein	0.323023	3.21476	-3.315	4.77752	0.0007	0.0326885		-3.27302	1.60014e-10	1.15601e-07
PGSC0003DMG400024477	Calmodulin binding protein	calmodulin binding protein	0.273852	1.59365	-2.54087	4.31396	5e-05	0.00367897		-2.57347	6.07269e-10	3.85216e-07
PGSC0003DMG400012237	MYC2	transcription factor myc2-like	0.162687	0.851768	-2.38836	3.27645	0.0006	0.0293956		-2.41504	2.06988e-06	0.000464082
PGSC0003DMG400027551	Gene of unknown function	---NA---	1.2258	6.07944	-2.31021	5.85346	0.00035	0.019279		-2.34239	1.41123e-06	0.000333667
PGSC0003DMG400003308	Cytochrome P450	cytochrome p450	0.855787	4.13851	-2.27379	3.63695	5e-05	0.00367897		-2.41642	1.89139e-14	3.52115e-11
PGSC0003DMG400025267	Conserved gene of unknown function	---NA---	3.04523	13.9844	-2.1992	7.18278	5e-05	0.00367897		-2.18587	8.94832e-13	1.22488e-09
PGSC0003DMG400009434	VQ motif-containing protein	vq motif-containing protein	0.789035	3.49267	-2.14617	4.77102	5e-05	0.00367897		-2.15056	1.53931e-07	4.94037e-05
PGSC0003DMG400011981	Gene of unknown function	---NA---	2.45102	10.5928	-2.11163	6.44603	5e-05	0.00367897		-2.24442	1.81018e-12	1.98342e-09
PGSC0003DMG400016733	Acyl:coa ligase acetate-coa synthetase	butyrate-- ligase peroxisomal-like	3.45192	14.437	-2.0643	6.83161	5e-05	0.00367897		-1.9867	7.65768e-21	6.6387e-17
PGSC0003DMG400003739	Conserved gene of unknown function	unnamed protein product	0.826144	3.36754	-2.02723	3.19925	0.0003	0.0168034		-2.36923	1.00248e-07	3.52332e-05
PGSC0003DMG400002108	Glycine-rich protein TomR2	---NA---	13.3191	3.24672	2.03644	-6.19841	5e-05	0.00367897		2.08529	1.89542e-14	3.52115e-11
PGSC0003DMG400026417	UPA22	light-regulated protein	730.057	177.648	2.03899	-10.5278	5e-05	0.00367897		2.01391	2.91011e-26	7.56861e-22
PGSC0003DMG400004875	DNA binding protein	transcription factor bhlh87-like	12.6659	1.74889	2.85644	-7.92009	5e-05	0.00367897		2.74886	1.07679e-24	1.40026e-20
PGSC0003DMG400020638	Conserved gene of unknown function	sulfate thiosulfate import atp-binding protein	2.38134	0.30299	2.97443	-4.99476	5e-05	0.00367897		3.22542	1.41707e-14	3.07127e-11

## Sheet: Premier_10h_PVYO
			Cufflinks output							NBP-Seq output
gene_id	gene description (PGSC)	gene description (Blast2GO)	FPKM_PVYO_10h	FPKM_control_10h	log2(fold_change) PVYO_over_control	test_stat	p_value	q_value		log2(fold_change) PVYO_over_control	p_value	q_value
PGSC0003DMG400031236	Non-specific lipid-transfer protein	non-specific lipid transfer protein	5.61654	27.5964	-2.29673	-3.71637	5e-05	0.00429487		-2.04103	3.11609e-12	9.10107e-09
PGSC0003DMG400012826	Auxin repressed/dormancy associated protein	auxin-repressed protein	2.02751	8.77431	-2.11358	-4.33323	5e-05	0.00429487		-2.13646	3.50525e-11	8.37628e-08
PGSC0003DMG400001377	MADS-box protein		1.18776	5.03619	-2.08409	-4.72493	5e-05	0.00429487		-2.11839	8.52165e-12	2.24e-08
PGSC0003DMG400017298	Xyloglucan endotransglucosylase-hydrolase XTH9		0.493136	2.04928	-2.05506	-4.18268	5e-05	0.00429487		-2.05247	3.77895e-07	0.000256237
PGSC0003DMG400024452	Pyridoxal-dependent decarboxylase, C-terminal sheet domain containing protein	ornithine decarboxylase	5.6632	1.19514	2.24444	5.85673	5e-05	0.00429487		2.22668	9.41555e-13	3.53567e-09
PGSC0003DMG400009892	Prolyl endopeptidase	prolyl endopeptidase-like	45.0926	9.01623	2.32229	3.69191	5e-05	0.00429487		2.21455	2.21466e-24	2.91073e-20
PGSC0003DMG400020686	Gene of unknown function	---NA---	25.365	1.80956	3.80913	12.2873	5e-05	0.00429487		3.83996	3.69163e-26	9.70382e-22

## Sheet: Premier_4h_PVYNTN
			Cufflinks output							NBP-Seq output
gene_id	gene description (PGSC)	gene description (Blast2GO)	FPKM_PVYNTN_4h	FPKM_control_4h	log2(fold_change) PVYNTN_over_control	test_stat	p_value	q_value		log2(fold_change) PVYO_over_control	p_value	q_value
PGSC0003DMG400003739	Conserved gene of unknown function	unnamed protein product	0.447421	3.40361	-2.92736	-2.95987	0.00025	0.0143147		-2.76867	3.40117e-07	0.000121793
PGSC0003DMG402026177	MYB domain class transcription factor	myb-related protein myb4-like	0.348782	2.63038	-2.91488	-4.7524	0.0006	0.027675		-3.40372	1.96186e-10	1.52967e-07
PGSC0003DMG400003308	Cytochrome P450	cytochrome p450	0.55891	4.18248	-2.90367	-4.75827	5e-05	0.00371754		-2.72455	6.35703e-13	1.024e-09
PGSC0003DMG400029640	Glycine-rich protein like	PREDICTED: uncharacterized protein LOC101254035	1.7921	11.4077	-2.67028	-7.86988	5e-05	0.00371754		-2.5559	6.96954e-12	8.55362e-09
PGSC0003DMG400011981	Gene of unknown function	---NA---	1.75846	10.7095	-2.60651	-7.40161	5e-05	0.00371754		-2.64677	5.38348e-12	6.93743e-09
PGSC0003DMG400025267	Conserved gene of unknown function	---NA---	2.5822	14.1387	-2.45297	-7.81801	5e-05	0.00371754		-2.43494	2.01272e-11	1.99515e-08
PGSC0003DMG400011282	Tryptophan synthase beta chain	tryptophan synthase beta chain chloroplastic-like	9.34572	49.7496	-2.41231	-9.05683	5e-05	0.00371754		-2.428	4.00693e-21	5.16353e-17
PGSC0003DMG400007387	MRNA, 1346 bp sequence	probable wrky transcription factor 40-like	9.88301	52.1004	-2.39827	-7.10455	5e-05	0.00371754		-2.48224	2.02159e-19	1.30256e-15
PGSC0003DMG400020334	Prephenate dehydrogenase	arogenate dehydrogenase chloroplastic-like	4.51971	22.1747	-2.29461	-8.46563	5e-05	0.00371754		-2.35704	5.59829e-16	2.06121e-12
PGSC0003DMG400029623	Salicylic acid/benzoic acid carboxyl methyltransferase	s-adenosyl-l-methionine:salicylic acid carboxyl methyltransferase	11.7412	57.3446	-2.28807	-5.85584	5e-05	0.00371754		-2.24713	9.20348e-18	4.74403e-14
PGSC0003DMG400025266	Conserved gene of unknown function	---NA---	11.5307	55.5479	-2.26826	-10.8043	5e-05	0.00371754		-2.36923	6.45661e-15	1.84896e-11
PGSC0003DMG400017231	Transcription factor TSRF1	ethylene-responsive transcription factor 1b	1.82606	8.37865	-2.19799	-6.02696	5e-05	0.00371754		-2.19773	2.39265e-10	1.76188e-07
PGSC0003DMG400001406	ATP binding protein		0.378325	1.69136	-2.16049	-4.18683	5e-05	0.00371754		-2.11548	4.60514e-07	0.000156169
PGSC0003DMG402023624	Kinase interacting protein 1	intracellular protein transport protein uso1-like	0.224194	0.974835	-2.12041	-4.12983	5e-05	0.00371754		-2.1964	2.79184e-08	1.49904e-05
PGSC0003DMG400005401	Sigma factor binding protein 1	sigma factor binding protein chloroplastic-like	3.95641	16.8677	-2.092	-7.17091	5e-05	0.00371754		-2.05498	1.72402e-11	1.77733e-08
PGSC0003DMG400021265	BCS1 protein	mitochondrial chaperone bcs1	5.78285	23.7259	-2.03661	-6.31356	5e-05	0.00371754		-2.08529	2.8179e-14	6.60233e-11
PGSC0003DMG400033636	Cytochrome P450	cytochrome p450 71a1-like	0.427713	1.74989	-2.03255	-4.14868	5e-05	0.00371754		-2.02885	3.37805e-07	0.000121793
PGSC0003DMG400027551	Gene of unknown function	---NA---	1.50323	6.14789	-2.03203	-5.45169	0.00065	0.0295705		-2.20163	7.22966e-05	0.0097821
PGSC0003DMG400032273	N-acetyltransferase	uncharacterized n-acetyltransferase p20-like	3.19821	12.9771	-2.02063	-6.36808	5e-05	0.00371754		-2.06935	2.01795e-10	1.52967e-07
PGSC0003DMG400027157	R2R3 transcription factor MYB108 1	r2r3 transcription factor myb108-like protein 1	0.629321	2.53619	-2.01079	-4.37574	5e-05	0.00371754		-2.03797	1.79931e-06	0.000482289
PGSC0003DMG400028627	Serine-threonine protein kinase, plant-type		0.353288	1.41471	-2.00159	-4.1432	0.0001	0.00666421		-1.97303	2.60189e-05	0.00408893
PGSC0003DMG400033591	Periaxin	periaxin-like isoform x2	4.51472	1.01295	2.15608	5.39319	5e-05	0.00371754		2.05772	9.25181e-11	7.94823e-08
PGSC0003DMG400033590	Periaxin	periaxin-like	5.7646	1.26264	2.19078	5.55845	5e-05	0.00371754		2.01346	6.08209e-11	5.59835e-08
PGSC0003DMG400018331	R2r3-myb transcription factor		1.3641	0.288686	2.24037	3.87538	0.0003	0.016244		1.90689	8.0267e-05	0.0107188
PGSC0003DMG400030918	Dicyanin	dicyanin precursor	9.55337	1.99253	2.26141	7.08702	5e-05	0.00371754		2.21968	3.31145e-14	7.11217e-11
PGSC0003DMG400033589	Periaxin	periaxin-like	3.48061	0.612278	2.50708	5.19279	5e-05	0.00371754		2.36815	1.69329e-10	1.40616e-07
PGSC0003DMG400015214	Conserved gene of unknown function	protein ndr1-like	2.60183	0.441555	2.55886	4.82638	5e-05	0.00371754		2.5502	8.72916e-09	4.99948e-06
PGSC0003DMG402013388	Protease inhibitor/seed storage/lipid transfer protein family protein	non-specific lipid-transfer protein at5g64080-like	13.3985	2.15751	2.63463	4.83251	5e-05	0.00371754		2.6695	2.11064e-17	9.06626e-14
PGSC0003DMG400031731	Feruloyl transferase	omega-hydroxypalmitate o-feruloyl transferase-like	8.76484	1.36824	2.6794	6.18091	5e-05	0.00371754		2.8368	2.22019e-20	1.90736e-16
PGSC0003DMG400032259	Protease inhibitor	non-specific lipid-transfer protein at2g13820-like	4.13897	0.550951	2.90928	4.19564	5e-05	0.00371754		2.88042	1.11747e-11	1.25219e-08
PGSC0003DMG402020132	Non-specific lipid-transfer protein	non-specific lipid-transfer protein at2g13820-like	26.8957	2.77963	3.27441	10.7352	5e-05	0.00371754		3.09884	5.10304e-25	1.31521e-20

## Sheet: Premier_10h_PVYNTN
			Cufflinks output							NBP-Seq output
gene_id	gene description (PGSC)	gene description (Blast2GO)	FPKM_PVYNTN_10h	FPKM_control_10h	log2(fold_change) PVYNTN_over_control	test_stat	p_value	q_value		log2(fold_change) PVYO_over_control	p_value	q_value
PGSC0003DMG400001377	MADS-box protein		0.15137	5.04879	-5.05979	-6.83551	0.00055	0.0195404		-4.91146	6.61309e-23	5.74501e-19
PGSC0003DMG400027475	CONSTANS	zinc finger protein constans-like 5-like	2.02636	9.6916	-2.25784	-6.5368	5e-05	0.00264373		-2.18461	4.10263e-12	3.9601e-09
PGSC0003DMG400002156	C-4 sterol methyl oxidase 2	sterol 4-alpha-methyl-oxidase 2-2	160.43	39.0782	2.03751	6.71356	5e-05	0.00264373		1.99503	5.81978e-19	2.52792e-15
PGSC0003DMG400015605	Cytochrome P450	premnaspirodiene oxygenase-like	0.983203	0.237601	2.04895	3.28689	0.0007	0.0234697		2.02554	0.000164829	0.0114249
PGSC0003DMG400023057	Leucine Rich Repeat family protein	lrr receptor-like serine threonine-protein kinase gso1-like	0.656611	0.157777	2.05715	3.67967	5e-05	0.00264373		2.12262	2.98422e-07	6.59108e-05
PGSC0003DMG400023833	Microsomal oleic acid desaturase	omega-6 fatty acid endoplasmic reticulum isozyme 2-like	17.8409	4.24234	2.07226	7.72089	5e-05	0.00264373		1.90472	3.44154e-12	3.44974e-09
PGSC0003DMG402026539	Conserved gene of unknown function	stress responsive a b barrel domain family protein	35.5604	8.32283	2.09513	4.9706	5e-05	0.00264373		2.16993	2.18594e-11	1.71708e-08
PGSC0003DMG400023016	Conserved gene of unknown function	PREDICTED: uncharacterized protein LOC102580837	12.6158	2.92915	2.10667	4.88538	5e-05	0.00264373		2.30331	3.72528e-14	6.47255e-11
PGSC0003DMG400009892	Prolyl endopeptidase	prolyl endopeptidase-like	39.5707	9.0408	2.12991	3.57753	0.0002	0.00858093		2.08207	1.50743e-18	5.61237e-15
PGSC0003DMG400024285	Peroxidase 44	peroxidase 44-like	2.94817	0.673513	2.13004	3.66231	5e-05	0.00264373		2.1964	2.11764e-08	6.34368e-06
PGSC0003DMG400030413	Cytochrome P450	cytochrome p450	1.21081	0.268669	2.17207	3.76629	0.0002	0.00858093		2.25873	7.22301e-07	0.000135429
PGSC0003DMG400003434	Xyloglucan endotransglucosylase-hydrolase XTH6	xyloglucan endo-transglycosylase	5.3417	1.16909	2.19191	5.62704	5e-05	0.00264373		2.19162	5.15231e-09	1.79039e-06
PGSC0003DMG400017203	Primary amine oxidase		2.04252	0.4468	2.19265	3.96854	5e-05	0.00264373		2.26739	6.4447e-14	9.33121e-11
PGSC0003DMG400016749	TMV-induced protein I	lipoxygenase homology domain-containing protein 1-like	5.63496	1.19614	2.23602	4.25006	5e-05	0.00264373		2.22239	2.18727e-09	8.63708e-07
PGSC0003DMG400018315	Gty37 protein	cell wall partial	6.05665	1.27729	2.24543	5.90245	5e-05	0.00264373		2.12553	1.33861e-07	3.32257e-05
PGSC0003DMG400027748	UPF0497 membrane protein PIMP1	casp-like protein pimp1-like	18.2452	3.70551	2.29977	4.72715	5e-05	0.00264373		1.96917	7.04714e-11	4.7093e-08
PGSC0003DMG400019120	Oxidoreductase	leucoanthocyanidin dioxygenase-like	2.71549	0.548801	2.30686	4.03715	0.0016	0.0435505		2.11839	1.06076e-05	0.0012287
PGSC0003DMG400010357	Phloem protein 2	protein phloem protein 2-like a9-like	2.59879	0.522145	2.31532	4.07908	0.00115	0.0341977		2.19967	1.02787e-05	0.00120668
PGSC0003DMG400027111	Conserved gene of unknown function	hypothetical protein PHAVU_003G208700g	2.65822	0.527585	2.33298	4.43234	0.0017	0.045538		2.37638	7.83999e-06	0.000977636
PGSC0003DMG401003297	Protein ZINC INDUCED FACILITATOR-LIKE 1	protein zinc induced facilitator-like 1-like	3.71617	0.709434	2.38908	5.89987	5e-05	0.00264373		1.90958	1.35834e-09	5.80344e-07
PGSC0003DMG400013649	Auxin:hydrogen symporter	uncharacterized transporter ybr287w-like	6.68229	1.19508	2.48324	5.29914	5e-05	0.00264373		2.46917	3.94448e-15	8.56675e-12
PGSC0003DMG400013116	Tom	f-box protein pp2-b10-like	14.2502	2.35563	2.5968	7.21258	5e-05	0.00264373		2.62489	1.95649e-17	6.37376e-14
PGSC0003DMG400007310	Acyltransferase	acyltransferase	2.20301	0.344147	2.67838	4.96188	5e-05	0.00264373		2.30844	7.06776e-10	3.28928e-07
PGSC0003DMG400002880	Proline-rich protein	bifunctional inhibitor lipid-transfer protein seed storage 2s albumin superfamily protein	499.349	69.9343	2.83598	9.36463	5e-05	0.00264373		2.7634	8.88963e-38	2.31682e-33
PGSC0003DMG400008137	Glucosyltransferase	zeatin o-glucosyltransferase-like	40.9179	5.68529	2.84743	9.75831	5e-05	0.00264373		2.77006	4.88718e-30	6.36848e-26
PGSC0003DMG400020686	Gene of unknown function	---NA---	17.6036	1.81439	3.27831	10.0176	5e-05	0.00264373		3.26303	2.18657e-16	6.33183e-13
PGSC0003DMG400023169	Alcohol dehydrogenase	probable cinnamyl alcohol dehydrogenase 6-like	2.37681	0.234791	3.33958	4.69125	0.0007	0.0234697		3.15131	9.21237e-11	5.85592e-08

## Sheet: RB_4h_PVYO
			Cufflinks output							NBP-Seq output
gene_id	gene description (PGSC)	gene description (Blast2GO)	FPKM_PVYO_4h	FPKM_control_4h	log2(fold_change) PVYO_over_control	test_stat	p_value	q_value		log2(fold_change) PVYO_over_control	p_value	q_value
PGSC0003DMG400005269	Glucose-6-phosphate/phosphate translocator 2	glucose-6-phosphate phosphate translocator 2	2.1616	21.345	-3.30373	-9.32002	5e-05	0.0019135		-3.48391	2.82335e-28	2.45161e-24
PGSC0003DMG400021744	Ribosomal protein S12	ribosomal protein s12	0.599958	5.28246	-3.13828	-5.13286	0.00045	0.0113373		-3.96347	1.35487e-09	5.69262e-07
PGSC0003DMG400019110	Chalcone synthase 2	chalcone synthase	42.7205	292.793	-2.77688	-8.97495	5e-05	0.0019135		-2.83333	2.27948e-34	5.93804e-30
PGSC0003DMG400037894	Aspartic proteinase nepenthesin-1	aspartic proteinase nepenthesin-1-like	5.3503	34.5759	-2.69208	-7.69397	5e-05	0.0019135		-2.6527	1.05692e-19	3.05921e-16
PGSC0003DMG400029620	Chalcone synthase 1B	chalcone synthase	21.6766	138.967	-2.68054	-8.73609	5e-05	0.0019135		-2.74241	7.25313e-29	9.4472e-25
PGSC0003DMG400029621	Chalcone synthase 1B	chalcone synthase	1.69608	10.7223	-2.66034	-6.34654	5e-05	0.0019135		-2.7844	2.44833e-18	5.31492e-15
PGSC0003DMG400010166	Anthocyanin permease	protein transparent testa 12-like	0.19368	1.22178	-2.65724	-3.91408	5e-05	0.0019135		-2.51096	2.97717e-07	6.98697e-05
PGSC0003DMG401011536	Anthocyanin acyltransferase	salutaridinol 7-o-acetyltransferase-like	0.27401	1.66261	-2.60115	-3.29392	5e-05	0.0019135		-2.67377	2.22484e-08	6.66174e-06
PGSC0003DMG400035689	Flavonoid glucoyltransferase UGT73N1	udp-glycosyltransferase 73c3-like	0.273463	1.56056	-2.51265	-3.8657	5e-05	0.0019135		-2.91648	8.92183e-10	4.07743e-07
PGSC0003DMG400007683	Sulfate/bicarbonate/oxalate exchanger and transporter sat-1	sulfate transporter	0.218913	1.23711	-2.49854	-3.77773	5e-05	0.0019135		-2.60266	8.09791e-09	2.73962e-06
PGSC0003DMG400032534	Early nodulin 75 protein	---NA---	49.1438	259.427	-2.40025	-9.57226	5e-05	0.0019135		-2.4075	4.72937e-21	2.05333e-17
PGSC0003DMG400010050	Proline oxidase/dehydrogenase 1	proline dehydrogenase	20.2136	103.679	-2.35873	-7.73991	5e-05	0.0019135		-2.42522	1.88933e-23	1.23043e-19
PGSC0003DMG400003422	Conserved gene of unknown function	uncharacterized loc101208427	1.07254	5.27199	-2.29732	-5.01475	5e-05	0.0019135		-2.55552	3.33569e-09	1.27787e-06
PGSC0003DMG400002156	C-4 sterol methyl oxidase 2	sterol 4-alpha-methyl-oxidase 2-2	41.4571	198.495	-2.25941	-7.13256	5e-05	0.0019135		-2.17542	9.1109e-19	2.37339e-15
PGSC0003DMG400008749	Patatin-05		5.00856	23.6814	-2.24129	-6.98302	5e-05	0.0019135		-2.29686	7.10687e-14	8.0493e-11
PGSC0003DMG400014104	Patatin-2-Kuras 4		12.7008	55.4509	-2.12629	-7.85268	5e-05	0.0019135		-2.21519	4.09307e-16	7.1083e-13
PGSC0003DMG400007645	Gene of unknown function	---NA---	1.83617	7.4931	-2.02886	-5.23427	5e-05	0.0019135		-2.03275	1.4332e-08	4.49819e-06
PGSC0003DMG400004038	Rapid alkalinization factor 3	protein ralf-like 34-like	0.963407	3.89427	-2.01514	-4.30174	5e-05	0.0019135		-2.21632	4.24835e-07	9.42103e-05
PGSC0003DMG400011502	PEP carboxylase kinase	phosphoenolpyruvate carboxylase kinase	15.5547	3.68755	2.07661	5.0622	5e-05	0.0019135		2.0393	9.41e-12	7.20972e-09
PGSC0003DMG400030349	CYP86A33 fatty acid omega-hydroxylase	cytochrome p450	0.569279	0.134948	2.07673	2.64562	0.0012	0.0241078		1.92057	0.000838403	0.0431628
PGSC0003DMG400024936	LOB domain-containing protein	lob domain-containing protein 38-like	23.0996	5.44982	2.08359	5.29565	5e-05	0.0019135		2.0157	3.88793e-11	2.41144e-08
PGSC0003DMG400011171	Transcription factor	sequence-specific dna binding transcription factor	3.07586	0.71101	2.11305	4.62155	5e-05	0.0019135		1.98793	1.47876e-05	0.00192608
PGSC0003DMG400003043	Osmotin	osmotin-like protein	1.81958	0.414207	2.13518	3.54535	0.0001	0.00346472		2	4.72642e-05	0.00496465
PGSC0003DMG400021509	LOB domain-containing protein	lob domain-containing	2.63216	0.598573	2.13665	2.97213	5e-05	0.0019135		1.94251	1.81182e-05	0.00224751
PGSC0003DMG400020595	Caryophyllene/alpha-humulene synthase	sesquiterpene synthase	1.88222	0.408661	2.20346	4.04119	5e-05	0.0019135		2.05889	6.48178e-06	0.000956909
PGSC0003DMG400010768	Glutaredoxin		2.35171	0.498932	2.2368	3.84003	0.00155	0.0291603		2.07529	0.000242341	0.017634
PGSC0003DMG400026417	UPA22	light-regulated protein	1103.18	229.288	2.26644	11.7283	5e-05	0.0019135		2.06426	3.03512e-20	1.1295e-16
PGSC0003DMG400004801	Conserved gene of unknown function	PREDICTED: uncharacterized protein LOC101252313	14.5965	3.00494	2.28021	5.91978	0.0003	0.00828395		2.52356	7.0947e-09	2.44867e-06
PGSC0003DMG400009365	AT-hook DNA-binding protein	dna-binding protein escarola-like	1.92262	0.386104	2.31601	4.11372	5e-05	0.0019135		2.30039	5.89768e-07	0.000125015
PGSC0003DMG400010172	Gene of unknown function	---NA---	3.46234	0.69171	2.32351	5.13336	5e-05	0.0019135		2.25154	5.05964e-06	0.00079881
PGSC0003DMG400021557	Gene of unknown function	PREDICTED: uncharacterized protein LOC101246979	12.9862	2.58349	2.32958	6.61999	5e-05	0.0019135		2.05978	9.18161e-08	2.46578e-05
PGSC0003DMG402000198	Conserved gene of unknown function	probable membrane-associated kinase regulator 6-like	9.49461	1.88771	2.33047	6.32157	5e-05	0.0019135		2.1018	2.58531e-09	1.00518e-06
PGSC0003DMG400030902	Dicyanin	dicyanin precursor	1.21839	0.238603	2.35229	3.43139	0.0008	0.0179732		1.97982	8.29515e-07	0.000164953
PGSC0003DMG400033590	Periaxin	periaxin-like	6.47554	1.24215	2.38216	5.36264	5e-05	0.0019135		2.47311	1.28415e-12	1.11507e-09
PGSC0003DMG400009869	DNAJ	chaperone protein dnaj chloroplastic-like	62.3461	11.9434	2.38409	8.33772	5e-05	0.0019135		2.15007	1.01963e-13	1.06246e-10
PGSC0003DMG400016497	Conserved gene of unknown function	PREDICTED: uncharacterized protein LOC101254600	3.35848	0.635531	2.40177	3.88866	5e-05	0.0019135		2.16993	5.97054e-06	0.000914898
PGSC0003DMG400031731	Feruloyl transferase	omega-hydroxypalmitate o-feruloyl transferase-like	4.16532	0.787391	2.40328	4.0362	5e-05	0.0019135		2.32673	1.73291e-09	6.94495e-07
PGSC0003DMG400016650	Expansin	expansin partial	9.95382	1.8791	2.40521	4.79973	5e-05	0.0019135		2.4477	3.09668e-12	2.52089e-09
PGSC0003DMG400020687	Conserved gene of unknown function	---NA---	1.78114	0.318671	2.48266	3.56504	0.0019	0.0340882		2.80735	5.62281e-05	0.00563362
PGSC0003DMG400030918	Dicyanin	dicyanin precursor	5.97857	1.04189	2.52059	6.12534	5e-05	0.0019135		2.14899	9.375e-10	4.20724e-07
PGSC0003DMG402020132	Non-specific lipid-transfer protein	non-specific lipid-transfer protein at2g13820-like	19.0461	3.283	2.5364	7.26034	5e-05	0.0019135		2.26534	2.54712e-11	1.74612e-08
PGSC0003DMG402020132	Non-specific lipid-transfer protein	non-specific lipid-transfer protein at2g13820-like	19.0461	3.283	2.5364	7.26034	5e-05	0.0019135		2.26534	2.54712e-11	1.74612e-08
PGSC0003DMG400033591	Periaxin	periaxin-like isoform x2	6.82648	1.12419	2.60225	6.08064	5e-05	0.0019135		2.51072	6.40692e-13	5.96072e-10
PGSC0003DMG400006231	Gene of unknown function	predicted protein	6.44828	1.04137	2.63044	6.43574	5e-05	0.0019135		2.66297	8.58119e-09	2.8659e-06
PGSC0003DMG400033087	DNA binding protein	transcription factor une10-like	1.23611	0.197247	2.64773	3.7041	5e-05	0.0019135		2.55254	1.39964e-06	0.000260432
PGSC0003DMG400045123	Zinc finger containing preotein	zinc finger containing	4.44226	0.708092	2.64929	5.61205	5e-05	0.0019135		2.52356	0.000102673	0.00891543
PGSC0003DMG400032259	Protease inhibitor	non-specific lipid-transfer protein at2g13820-like	2.55333	0.404275	2.65897	3.61364	5e-05	0.0019135		2.67807	3.11289e-07	7.24025e-05
PGSC0003DMG400021684	E3 ubiquitin-protein ligase RMA1H1	e3 ubiquitin-protein ligase rma1h1-like	11.6834	1.77517	2.71844	5.1503	5e-05	0.0019135		2.66034	9.0025e-14	9.77146e-11
PGSC0003DMG400013696	Cytochrome P450		1.41582	0.211658	2.74183	4.4394	5e-05	0.0019135		2.66985	1.60151e-08	4.90815e-06
PGSC0003DMG400010076	Zinc finger protein		1.42336	0.208727	2.76961	4.07082	5e-05	0.0019135		2.98489	4.12856e-08	1.16901e-05
PGSC0003DMG400020810	Conserved gene of unknown function	af375430_1 at5g45310 k9e15_9	1.89162	0.274996	2.78214	3.00933	0.0001	0.00346472		3.15094	1.09529e-10	6.20267e-08
PGSC0003DMG400033589	Periaxin	periaxin-like	2.95	0.424794	2.79588	4.77113	5e-05	0.0019135		2.93357	7.30677e-11	4.32594e-08
PGSC0003DMG400004875	DNA binding protein	transcription factor bhlh87-like	18.1018	2.44661	2.88727	7.1442	5e-05	0.0019135		2.74752	1.51931e-18	3.598e-15
PGSC0003DMG400015214	Conserved gene of unknown function	protein ndr1-like	2.4883	0.326941	2.92806	4.94413	5e-05	0.0019135		2.96578	3.63752e-09	1.3733e-06
PGSC0003DMG400012826	Auxin repressed/dormancy associated protein	auxin-repressed protein	6.34247	0.764597	3.05227	4.15094	5e-05	0.0019135		2.9102	2.44024e-11	1.71806e-08
PGSC0003DMG400003056	Ethylene-responsive proteinase inhibitor 1		3.37792	0.356619	3.24368	4.834	0.00065	0.0152322		3.32193	4.26749e-07	9.42103e-05
PGSC0003DMG400021803	Indole-3-acetic acid-amido synthetase GH3.6	indole-3-acetic acid-amido synthetase -like	1.04224	0.0994129	3.39011	3.58015	5e-05	0.0019135		3.23522	1.29531e-09	5.53162e-07
PGSC0003DMG400011346	Flowering promoting factor-like 1	flowering-promoting factor 1-like protein 3-like	14.0303	1.19917	3.54843	8.51084	5e-05	0.0019135		3.26096	2.47639e-14	3.23269e-11
PGSC0003DMG400021426	1-aminocyclopropane-1-carboxylate synthase 3	1-aminocyclopropane-1-carboxylate synthase	1.7508	0.10436	4.06837	5.09747	5e-05	0.0019135		3.92427	4.00234e-14	4.9648e-11
PGSC0003DMG400020638	Conserved gene of unknown function	sulfate thiosulfate import atp-binding protein	5.11394	0.257719	4.31057	7.2155	5e-05	0.0019135		4.28129	2.23266e-21	1.16322e-17
PGSC0003DMG400014485	Conserved gene of unknown function	protein tap1 precursor-like	0	1.25606	inf		5e-05	0.0019135		inf	5.80463e-06	0.000894738

## Sheet: RB_10h_PVYO
			Cufflinks output							NBP-Seq output
gene_id	gene description (PGSC)	gene description (Blast2GO)	FPKM_PVYO_10h	FPKM_control_10h	log2(fold_change) PVYO_over_control	test_stat	p_value	q_value		log2(fold_change) PVYO_over_control	p_value	q_value
PGSC0003DMG400005269	Glucose-6-phosphate/phosphate translocator 2	glucose-6-phosphate phosphate translocator 2	4.02556	31.0282	-2.94632	-10.2867	5e-05	0.00285887		-2.89629	4.70524e-23	6.16246e-19
PGSC0003DMG400026221	Major pollen allergen Ory s 1	expansin-like b1-like	1.75274	12.0196	-2.77771	-5.51648	5e-05	0.00285887		-2.62882	3.57272e-13	8.50763e-10
PGSC0003DMG400008749	Patatin-05		8.97711	45.304	-2.33531	-8.68685	5e-05	0.00285887		-2.39963	5.43911e-17	2.37453e-13
PGSC0003DMG400014104	Patatin-2-Kuras 4		17.2422	85.8171	-2.31532	-9.53	5e-05	0.00285887		-2.2608	5.38441e-18	2.82078e-14
PGSC0003DMG400028535	Conserved gene of unknown function	tetratricopeptide repeat-like superfamily	44.6211	188.654	-2.07995	-6.32397	5e-05	0.00285887		-2.02317	1.40116e-18	9.17549e-15
PGSC0003DMG401011536	Anthocyanin acyltransferase	salutaridinol 7-o-acetyltransferase-like	0.496122	2.01909	-2.02494	-3.56608	5e-05	0.00285887		-2.09954	1.69556e-06	0.000740227
PGSC0003DMG401007810	Transcription factor RF2a	transcription factor rf2a-like	2.75831	0.670142	2.04124	4.65746	5e-05	0.00285887		1.98658	7.53676e-07	0.000372487
PGSC0003DMG400017344	Conserved gene of unknown function	phy rapidly regulated 1	1.50035	0.361066	2.05496	3.07669	0.00135	0.0379008		2.47393	7.96174e-05	0.0160423
PGSC0003DMG400012630	Cell division cycle protein cdt2	denticleless protein homolog	1.81124	0.431374	2.06997	3.62116	5e-05	0.00285887		2.0156	1.16937e-06	0.000537378
PGSC0003DMG400015525	Histone H4	histone h4	49.4501	11.7148	2.07765	5.87517	5e-05	0.00285887		2.04114	6.54461e-12	9.52386e-09
PGSC0003DMG400023523	Histone H4	histone h4	41.3782	9.73229	2.08802	8.51853	5e-05	0.00285887		2.0458	1.19512e-10	1.20404e-07
PGSC0003DMG400001127	Histone H1F		46.6168	10.712	2.12163	6.56352	5e-05	0.00285887		2.07183	5.79253e-13	1.26441e-09
PGSC0003DMG400001119	Histone H3.2		30.0432	6.84583	2.13374	7.89833	5e-05	0.00285887		2.1105	4.4819e-11	5.1043e-08
PGSC0003DMG400025246	Histone H3.2	histone h3	31.4519	7.06089	2.15523	4.75381	5e-05	0.00285887		1.99682	2.77072e-11	3.62881e-08
PGSC0003DMG400026463	Aquaporin TIP2	aquaporin tip2-1-like	6.78638	1.49655	2.181	4.76364	5e-05	0.00285887		1.97669	1.27075e-07	7.39687e-05
PGSC0003DMG400022836	Histone H3.2	histone h3	57.1337	12.3117	2.21431	9.17353	5e-05	0.00285887		2.24361	4.03964e-14	1.32268e-10
PGSC0003DMG402006315	Histone H3.2	histone h3	11.0682	2.37267	2.22183	6.52591	5e-05	0.00285887		2.39855	9.07012e-10	7.42446e-07
PGSC0003DMG400021694	UDP-glucuronosyltransferase	udp-glycosyltransferase 76f1-like	2.69018	0.566613	2.24727	4.99093	5e-05	0.00285887		2.11548	4.86016e-07	0.000249622
PGSC0003DMG401006333	Histone H3.2	histone h3	32.394	6.50971	2.31506	8.61788	5e-05	0.00285887		2.27232	8.67251e-14	2.52409e-10
PGSC0003DMG400013696	Cytochrome P450		0.532335	0.102066	2.38283	2.90022	0.00105	0.0320977		2.47393	7.96174e-05	0.0160423
PGSC0003DMG400018315	Gty37 protein	cell wall partial	23.1618	4.18342	2.46899	8.82756	5e-05	0.00285887		2.26463	6.8205e-11	7.14624e-08
PGSC0003DMG400013051	Gene of unknown function	---NA---	29.9226	5.04406	2.56858	9.83317	5e-05	0.00285887		3.36923	2.54353e-07	0.000138803
PGSC0003DMG400007621	GAST1 protein	protein gast1-like	158.736	26.1691	2.60069	13.1291	5e-05	0.00285887		2.4627	6.83472e-19	5.96762e-15
PGSC0003DMG400021682	Beta-expansin 3	expansin-b3-like precursor	4.43995	0.728086	2.60836	6.07238	5e-05	0.00285887		2.37742	2.29749e-09	1.77002e-06
PGSC0003DMG400023522	Histone H4	histone h4	16.0633	2.57493	2.64117	8.95593	5e-05	0.00285887		2.37011	1.96983e-09	1.56357e-06
PGSC0003DMG400025261	Histone H3.2	histone -like	15.7323	2.511	2.64739	2.40342	5e-05	0.00285887		2.30012	2.69111e-12	4.69939e-09
PGSC0003DMG400019380	Arabinogalactan peptide 20	arabinogalactan protein 20	23.8512	3.64354	2.71065	10.2258	5e-05	0.00285887		2.66025	5.21498e-12	8.03536e-09
PGSC0003DMG400002880	Proline-rich protein	bifunctional inhibitor lipid-transfer protein seed storage 2s albumin superfamily protein	629.336	87.7487	2.84238	10.3663	5e-05	0.00285887		2.79156	4.66419e-33	1.22174e-28
PGSC0003DMG400021697	UDP-glucuronosyltransferase	udp-glycosyltransferase 76f1-like	2.36268	0.301809	2.96872	4.1097	0.0012	0.0348963		3.03562	1.1288e-07	6.71997e-05
PGSC0003DMG400020481	14 kDa proline-rich protein DC2.15	14 kda proline-rich protein	2.64157	0.307247	3.10392	4.57186	0.00035	0.0143812		2.76081	5.56791e-06	0.00182307
