# Supplementary material for: RNA-Seq analysis of resistant and susceptible potato varieties during the early stages of potato virus Y infection
Source: BMC Genomics. 2015 Jun 20;16(1):472. doi: 10.1186/s12864-015-1666-2 (PMC4475319; doi:10.1186/s12864-015-1666-2)
Supplement: Additional file 4: — Gene Ontology enrichment. In the summary sheet, numbers indicate the percentage of DE genes assigned to certain GO term (the first number corresponds to the test, and the number in parenthesis corresponds to the reference). [file 12864_2015_1666_MOESM4_ESM.xlsx]

## Sheet: Summary
Category	GO term	GO name	Premier_O_4h	Premier_O_10h	Premier_NTN_4h	Premier_NTN_10h	RB_O_4h	RB_O_10h
Biological process	GO:0009765	photosynthesis, light harvesting	4.29 (0.21)
	GO:0009800	cinnamic acid biosynthetic process	1.90 (0.02)		1.56 (0.02)	1.31 (0.01)
	GO:0018298	protein-chromophore linkage	2.86 (0.17
	GO:0006559	L-phenylalanine catabolic process	1.90 (0.03)		1.56 (0.04)	1.31 (0.03)
	GO:0009607	response to biotic stimulus	10.48 (3.74)				8.31 (3.73)
	GO:0009733	response to auxin stimulus	5.24 (1.28)
	GO:0008272	sulfate transport	1.90 (0.12)		2.08 (0.12)
	GO:0010466	negative regulation of peptidase activity	1.90 (0.13)
	GO:0033387	putrescine biosynthetic process from ornithine		1.77 (0.00)		0.52 (0.00)		1.54 (0.00)
	GO:0009813	flavonoid biosynthetic process					3.32 (0.41)
	GO:0055114	oxidation-reduction process				21.20 (10.92)	19.67 (10.97)
	GO:0016132	brassinosteroid biosynthetic process				2.09 (0.25)	2.22 (0.25)
	GO:0031640	killing of cells of other organism					1.11 (0.04)
	GO:0016126	sterol biosynthetic process					2.49 (0.43)
	GO:0051762	sesquiterpene biosynthetic process					1.11 (0.05)
	GO:0006084	acetyl-CoA metabolic process					1.94 (0.26)
	GO:0000041	transition metal ion transport					2.49 (0.46)
	GO:0009446	putrescine biosynthetic process					0.83 (0.02)
	GO:0046351	disaccharide biosynthetic process					1.39 (0.14)
	GO:0006334	nucleosome assembly			5.73 (0.40)			13.85 (0.36)
	GO:0045490	pectin catabolic process						3.08 (0.07)
	GO:0043086	negative regulation of catalytic activity						5.38 (0.75)
	GO:0008283	cell proliferation						4.62 (0.54)
	GO:0071555	cell wall organization						6.92 (1.47)
	GO:0009835	fruit ripening				1.57 (0.15)
	GO:0009065	glutamine family amino acid catabolic process				1.05 (0.06)
	GO:0015706	nitrate transport				1.83 (0.30)
	GO:0010167	response to nitrate				1.57 (0.22)
	GO:0006979	response to oxidative stress				4.71 (1.83)
	GO:0016045	detection of bacterium				0.52 (0.00)
	GO:0006508	proteolysis				7.59 (3.83)
Molecular function	GO:0004364	glutathione transferase activity	3.33 (0.16)		3.13 (0.17)
	GO:0016168	chlorophyll binding	3.33 (0.19)
	GO:0045548	phenylalanine ammonia-lyase activity	1.90 (0.02)		1.56 (0.02)	1.31 (0.01)
	GO:0050366	tyramine N-feruloyltransferase activity	1.90 (0.03)		2.60 (0.03)	1.05 (0.04)
	GO:0004866	endopeptidase inhibitor activity	3.33 (0.36)			2.36 (0.36)
	GO:0008080	N-acetyltransferase activity	3.33 (0.46)
	GO:0015116	sulfate transmembrane transporter activity	1.90 (0.12)		2.08 (0.12)
	GO:0016758	transferase activity, transferring hexosyl groups		12.39 (2.74)		6.54 (2.72)
	GO:0016705	oxidoreductase activity, acting on paired donors, with incorporation or reduction of molecular oxygen		12.39 (3.15)		8.64 (3.09)	8.03 (3.11)
	GO:0042978	ornithine decarboxylase activator activity		1.77 (0.00)		0.52 (0.00)		1.54 (0.00)
	GO:0010333	terpene synthase activity			2.60 (0.20)		1.94 (0.19)
	GO:0035251	UDP-glucosyltransferase activity					2.77 (0.58)
	GO:0030170	pyridoxal phosphate binding				3.14 (0.63)	2.77 (0.64)
	GO:0046915	transition metal ion transmembrane transporter activity					1.66 (0.21)
	GO:0000287	magnesium ion binding					2.77 (0.65)
	GO:0008061	chitin binding				1.05 (0.07)	1.11 (0.07)
	GO:0016210	naringenin-chalcone synthase activity					0.83 (0.02)
	GO:0046982	protein heterodimerization activity			5.73 (0.51)			13.08 (0.48)
	GO:0003677	DNA binding			17.19 (7.62)			22.31 (7.61)
	GO:0045330	aspartyl esterase activity						3.08 (0.09)
	GO:0030599	pectinesterase activity						3.85 (0.35)
	GO:0004837	tyrosine decarboxylase activity						1.54 (0.01)
	GO:0016407	acetyltransferase activity			3.65 (0.53)
	GO:0020037	heme binding				7.07 (2.69)
	GO:0005506	iron ion binding				7.33 (2.89)
	GO:0070011	peptidase activity, acting on L-amino acid peptides				6.54 (2.43)
	GO:0047980	hippurate hydrolase activity				0.79 (0.01)
	GO:0004553	hydrolase activity, hydrolyzing O-glycosyl compounds				4.45 (1.47)
	GO:0004497	monooxygenase activity				4.71 (1.65)
	GO:0047987	hydroperoxide dehydratase activity				0.52 (0.00)
Cellular component	GO:0009522	photosystem I	3.33 (0.23)
	GO:0009523	photosystem II	2.86 (0.37)
	GO:0048046	apoplast					4.16 (1.02)
	GO:0000786	nucleosome			5.73 (0.33)			13.85 (0.29)
	GO:0005576	extracellular region				7.59 (3.20)		13.08 (3.23)
	GO:0005618	cell wall						10.77 (2.20)
	GO:0005730	nucleolus						6.92 (1.51)
	GO:0005773	vacuole				6.28 (2.86)

## Sheet: Premier_O_4h
GO-ID	Term	Category	FDR	P-Value	#Test	#Ref	#notAnnotTest	#notAnnotRef	Over/Under	TestSeqs	RefSeqs
GO:0009765	photosynthesis, light harvesting	P	2.33264e-05	3.27297e-09	9	37	201	17245	over	PGSC0003DMP400013055, PGSC0003DMP400064602, PGSC0003DMP400055858, PGSC0003DMP400023745, PGSC0003DMP400023743, PGSC0003DMP400010435, PGSC0003DMP400014558, PGSC0003DMP400014556, PGSC0003DMP400023813	PGSC0003DMP400000966, PGSC0003DMP400025334, PGSC0003DMP400036884, PGSC0003DMP400031997, PGSC0003DMP400017527, PGSC0003DMP400000647, PGSC0003DMP400005227, PGSC0003DMP400023811, PGSC0003DMP400012272, PGSC0003DMP400023748, PGSC0003DMP400023744, PGSC0003DMP400023742, PGSC0003DMP400023740, PGSC0003DMP400023739, PGSC0003DMP400023738, PGSC0003DMP400029001, PGSC0003DMP400009416, PGSC0003DMP400010908, PGS…
GO:0004364	glutathione transferase activity	F	0.000585954	1.64432e-07	7	28	203	17254	over	PGSC0003DMP400003875, PGSC0003DMP400003874, PGSC0003DMP400003872, PGSC0003DMP400003866, PGSC0003DMP400003865, PGSC0003DMP400003896, PGSC0003DMP400003882	PGSC0003DMP400036810, PGSC0003DMP400031826, PGSC0003DMP400020122, PGSC0003DMP400055574, PGSC0003DMP400008868, PGSC0003DMP400003895, PGSC0003DMP400003894, PGSC0003DMP400003884, PGSC0003DMP400003878, PGSC0003DMP400003877, PGSC0003DMP400003876, PGSC0003DMP400003870, PGSC0003DMP400003869, PGSC0003DMP400003867, PGSC0003DMP400034815, PGSC0003DMP400022607, PGSC0003DMP400054156, PGSC0003DMP400054155, PGS…
GO:0016168	chlorophyll binding	F	0.000815985	4.33272e-07	7	33	203	17249	over	PGSC0003DMP400064602, PGSC0003DMP400055858, PGSC0003DMP400023745, PGSC0003DMP400023743, PGSC0003DMP400014558, PGSC0003DMP400014556, PGSC0003DMP400023813	PGSC0003DMP400025334, PGSC0003DMP400036884, PGSC0003DMP400068407, PGSC0003DMP400017527, PGSC0003DMP400005227, PGSC0003DMP400023811, PGSC0003DMP400009508, PGSC0003DMP400023748, PGSC0003DMP400023744, PGSC0003DMP400023742, PGSC0003DMP400023740, PGSC0003DMP400023739, PGSC0003DMP400023738, PGSC0003DMP400029001, PGSC0003DMP400035620, PGSC0003DMP400030661, PGSC0003DMP400010908, PGSC0003DMP400033906, PGS…
GO:0045548	phenylalanine ammonia-lyase activity	F	0.000815985	6.86952e-07	4	3	206	17279	over	PGSC0003DMP400054760, PGSC0003DMP400037388, PGSC0003DMP400037350, PGSC0003DMP400037349	PGSC0003DMP400037387, PGSC0003DMP400033672, PGSC0003DMP400040591
GO:0009800	cinnamic acid biosynthetic process	P	0.000815985	6.86952e-07	4	3	206	17279	over	PGSC0003DMP400054760, PGSC0003DMP400037388, PGSC0003DMP400037350, PGSC0003DMP400037349	PGSC0003DMP400037387, PGSC0003DMP400033672, PGSC0003DMP400040591
GO:0009522	photosystem I	C	0.00103618	1.17028e-06	7	39	203	17243	over	PGSC0003DMP400064602, PGSC0003DMP400023745, PGSC0003DMP400023743, PGSC0003DMP400010435, PGSC0003DMP400014558, PGSC0003DMP400014556, PGSC0003DMP400023813	PGSC0003DMP400013391, PGSC0003DMP400025334, PGSC0003DMP400036884, PGSC0003DMP400017652, PGSC0003DMP400036655, PGSC0003DMP400028862, PGSC0003DMP400020012, PGSC0003DMP400023811, PGSC0003DMP400009508, PGSC0003DMP400004699, PGSC0003DMP400023748, PGSC0003DMP400023744, PGSC0003DMP400023742, PGSC0003DMP400023740, PGSC0003DMP400023739, PGSC0003DMP400023738, PGSC0003DMP400048121, PGSC0003DMP400048120, PGS…
GO:0018298	protein-chromophore linkage	P	0.00219646	3.38402e-06	6	29	204	17253	over	PGSC0003DMP400064602, PGSC0003DMP400023745, PGSC0003DMP400023743, PGSC0003DMP400014558, PGSC0003DMP400014556, PGSC0003DMP400023813	PGSC0003DMP400025334, PGSC0003DMP400036884, PGSC0003DMP400068407, PGSC0003DMP400051527, PGSC0003DMP400005518, PGSC0003DMP400023811, PGSC0003DMP400009508, PGSC0003DMP400023748, PGSC0003DMP400023744, PGSC0003DMP400023742, PGSC0003DMP400023740, PGSC0003DMP400023739, PGSC0003DMP400023738, PGSC0003DMP400010908, PGSC0003DMP400047295, PGSC0003DMP400027649, PGSC0003DMP400030385, PGSC0003DMP400041531, PGS…
GO:0050366	tyramine N-feruloyltransferase activity	F	0.00219646	4.00645e-06	4	6	206	17276	over	PGSC0003DMP400025998, PGSC0003DMP400026005, PGSC0003DMP400026003, PGSC0003DMP400026001	PGSC0003DMP400054926, PGSC0003DMP400019422, PGSC0003DMP400045654, PGSC0003DMP400025999, PGSC0003DMP400025997, PGSC0003DMP400026000
GO:0006559	L-phenylalanine catabolic process	P	0.00219646	4.00645e-06	4	6	206	17276	over	PGSC0003DMP400054760, PGSC0003DMP400037388, PGSC0003DMP400037350, PGSC0003DMP400037349	PGSC0003DMP400037387, PGSC0003DMP400030454, PGSC0003DMP400026875, PGSC0003DMP400015063, PGSC0003DMP400033672, PGSC0003DMP400040591
GO:0009607	response to biotic stimulus	P	0.00846313	1.89694e-05	22	647	188	16635	over	PGSC0003DMP400035599, PGSC0003DMP400003874, PGSC0003DMP400003872, PGSC0003DMP400009355, PGSC0003DMP400027151, PGSC0003DMP400040537, PGSC0003DMP400003866, PGSC0003DMP400031591, PGSC0003DMP400051085, PGSC0003DMP400009719, PGSC0003DMP400007585, PGSC0003DMP400039486, PGSC0003DMP400023078, PGSC0003DMP400037182, PGSC0003DMP400042691, PGSC0003DMP400033766, PGSC0003DMP400013078, PGSC0003DMP400034428, PGS…	PGSC0003DMP400013565, PGSC0003DMP400021128, PGSC0003DMP400040261, PGSC0003DMP400018306, PGSC0003DMP400006338, PGSC0003DMP400006330, PGSC0003DMP400051770, PGSC0003DMP400051744, PGSC0003DMP400057043, PGSC0003DMP400037466, PGSC0003DMP400051719, PGSC0003DMP400045030, PGSC0003DMP400025425, PGSC0003DMP400033031, PGSC0003DMP400025409, PGSC0003DMP400033010, PGSC0003DMP400001464, PGSC0003DMP400001462, PGS…
GO:0004866	endopeptidase inhibitor activity	F	0.00846313	2.05447e-05	7	63	203	17219	over	PGSC0003DMP400010502, PGSC0003DMP400017954, PGSC0003DMP400017942, PGSC0003DMP400046691, PGSC0003DMP400010560, PGSC0003DMP400016825, PGSC0003DMP400016824	PGSC0003DMP400017938, PGSC0003DMP400017937, PGSC0003DMP400017936, PGSC0003DMP400017934, PGSC0003DMP400017933, PGSC0003DMP400048851, PGSC0003DMP400031938, PGSC0003DMP400068338, PGSC0003DMP400018028, PGSC0003DMP400018006, PGSC0003DMP400051426, PGSC0003DMP400005489, PGSC0003DMP400050882, PGSC0003DMP400024477, PGSC0003DMP400016823, PGSC0003DMP400016822, PGSC0003DMP400023836, PGSC0003DMP400024227, PGS…
GO:0008080	N-acetyltransferase activity	F	0.0232575	7.83192e-05	7	79	203	17203	over	PGSC0003DMP400061074, PGSC0003DMP400055483, PGSC0003DMP400055482, PGSC0003DMP400025998, PGSC0003DMP400026005, PGSC0003DMP400026003, PGSC0003DMP400026001	PGSC0003DMP400020670, PGSC0003DMP400032635, PGSC0003DMP400032592, PGSC0003DMP400001405, PGSC0003DMP400044502, PGSC0003DMP400012936, PGSC0003DMP400040100, PGSC0003DMP400000917, PGSC0003DMP400020492, PGSC0003DMP400005687, PGSC0003DMP400044318, PGSC0003DMP400029556, PGSC0003DMP400025189, PGSC0003DMP400037127, PGSC0003DMP400037112, PGSC0003DMP400056277, PGSC0003DMP400012626, PGSC0003DMP400043779, PGS…
GO:0009733	response to auxin stimulus	P	0.0317232	0.000117518	11	221	199	17061	over	PGSC0003DMP400035599, PGSC0003DMP400003875, PGSC0003DMP400003874, PGSC0003DMP400003872, PGSC0003DMP400003865, PGSC0003DMP400042888, PGSC0003DMP400009432, PGSC0003DMP400045391, PGSC0003DMP400003896, PGSC0003DMP400037135, PGSC0003DMP400003882	PGSC0003DMP400025538, PGSC0003DMP400021156, PGSC0003DMP400020610, PGSC0003DMP400037445, PGSC0003DMP400025461, PGSC0003DMP400005819, PGSC0003DMP400036965, PGSC0003DMP400036956, PGSC0003DMP400020595, PGSC0003DMP400024934, PGSC0003DMP400032527, PGSC0003DMP400032526, PGSC0003DMP400018237, PGSC0003DMP400012920, PGSC0003DMP400012900, PGSC0003DMP400037389, PGSC0003DMP400037379, PGSC0003DMP400052079, PGS…
GO:0008272	sulfate transport	P	0.0408454	0.000177663	4	20	206	17262	over	PGSC0003DMP400025998, PGSC0003DMP400026005, PGSC0003DMP400026003, PGSC0003DMP400026001	PGSC0003DMP400013577, PGSC0003DMP400048536, PGSC0003DMP400032090, PGSC0003DMP400016769, PGSC0003DMP400016739, PGSC0003DMP400016738, PGSC0003DMP400004740, PGSC0003DMP400030904, PGSC0003DMP400034942, PGSC0003DMP400014995, PGSC0003DMP400010230, PGSC0003DMP400065308, PGSC0003DMP400019425, PGSC0003DMP400045654, PGSC0003DMP400040705, PGSC0003DMP400025999, PGSC0003DMP400025997, PGSC0003DMP400033552, PGS…
GO:0009523	photosystem II	C	0.0429466	0.000192829	6	64	204	17218	over	PGSC0003DMP400064602, PGSC0003DMP400023745, PGSC0003DMP400023743, PGSC0003DMP400014558, PGSC0003DMP400014556, PGSC0003DMP400023813	PGSC0003DMP400064197, PGSC0003DMP400017746, PGSC0003DMP400025334, PGSC0003DMP400013342, PGSC0003DMP400036884, PGSC0003DMP400068407, PGSC0003DMP400031997, PGSC0003DMP400031941, PGSC0003DMP400012769, PGSC0003DMP400013158, PGSC0003DMP400000639, PGSC0003DMP400000638, PGSC0003DMP400000637, PGSC0003DMP400004990, PGSC0003DMP400032116, PGSC0003DMP400051204, PGSC0003DMP400036443, PGSC0003DMP400055577, PGS…
GO:0015116	sulfate transmembrane transporter activity	F	0.0452511	0.000209525	4	21	206	17261	over	PGSC0003DMP400025998, PGSC0003DMP400026005, PGSC0003DMP400026003, PGSC0003DMP400026001	PGSC0003DMP400013577, PGSC0003DMP400048536, PGSC0003DMP400032090, PGSC0003DMP400016769, PGSC0003DMP400016739, PGSC0003DMP400016738, PGSC0003DMP400004740, PGSC0003DMP400030904, PGSC0003DMP400034942, PGSC0003DMP400014995, PGSC0003DMP400010230, PGSC0003DMP400065308, PGSC0003DMP400019425, PGSC0003DMP400015017, PGSC0003DMP400045654, PGSC0003DMP400040705, PGSC0003DMP400025999, PGSC0003DMP400025997, PGS…
GO:0010466	negative regulation of peptidase activity	P	0.049951	0.000245305	4	22	206	17260	over	PGSC0003DMP400010502, PGSC0003DMP400046691, PGSC0003DMP400010560, PGSC0003DMP400016824	PGSC0003DMP400017933, PGSC0003DMP400016823, PGSC0003DMP400024227, PGSC0003DMP400031268, PGSC0003DMP400030715, PGSC0003DMP400030714, PGSC0003DMP400023489, PGSC0003DMP400046981, PGSC0003DMP400046980, PGSC0003DMP400054577, PGSC0003DMP400003782, PGSC0003DMP400039337, PGSC0003DMP400026811, PGSC0003DMP400045977, PGSC0003DMP400053526, PGSC0003DMP400026776, PGSC0003DMP400040844, PGSC0003DMP400053274, PGS…

## Sheet: Premier_O_10h
GO-ID	Term	Category	FDR	P-Value	#Test	#Ref	#notAnnotTest	#notAnnotRef	Over/Under	TestSeqs	RefSeqs
GO:0016758	transferase activity, transferring hexosyl groups	F	0.0241139	3.38346e-06	14	477	99	16902	over	PGSC0003DMP400049266, PGSC0003DMP400014314, PGSC0003DMP400020836, PGSC0003DMP400008673, PGSC0003DMP400000855, PGSC0003DMP400013948, PGSC0003DMP400000854, PGSC0003DMP400057474, PGSC0003DMP400020829, PGSC0003DMP400030223, PGSC0003DMP400021398, PGSC0003DMP400020813, PGSC0003DMP400004895, PGSC0003DMP400000590	PGSC0003DMP400033136, PGSC0003DMP400033134, PGSC0003DMP400001574, PGSC0003DMP400025502, PGSC0003DMP400021142, PGSC0003DMP400044692, PGSC0003DMP400032681, PGSC0003DMP400032663, PGSC0003DMP400032662, PGSC0003DMP400029899, PGSC0003DMP400049456, PGSC0003DMP400051719, PGSC0003DMP400013493, PGSC0003DMP400068598, PGSC0003DMP400001448, PGSC0003DMP400036954, PGSC0003DMP400036930, PGSC0003DMP400012979, PGS…
GO:0016705	oxidoreductase activity, acting on paired donors, with incorporation or reduction of molecular oxygen	F	0.0372491	1.56794e-05	14	548	99	16831	over	PGSC0003DMP400041994, PGSC0003DMP400036556, PGSC0003DMP400002125, PGSC0003DMP400050181, PGSC0003DMP400055420, PGSC0003DMP400002478, PGSC0003DMP400020834, PGSC0003DMP400020830, PGSC0003DMP400003856, PGSC0003DMP400031482, PGSC0003DMP400005301, PGSC0003DMP400033220, PGSC0003DMP400022612, PGSC0003DMP400046202	PGSC0003DMP400005958, PGSC0003DMP400013524, PGSC0003DMP400013523, PGSC0003DMP400013521, PGSC0003DMP400013519, PGSC0003DMP400021128, PGSC0003DMP400013517, PGSC0003DMP400005902, PGSC0003DMP400068619, PGSC0003DMP400001525, PGSC0003DMP400032667, PGSC0003DMP400020698, PGSC0003DMP400052217, PGSC0003DMP400018309, PGSC0003DMP400063756, PGSC0003DMP400025478, PGSC0003DMP400017844, PGSC0003DMP400017843, PGS…
GO:0033387	putrescine biosynthetic process from ornithine	P	0.0421164	4.13659e-05	2	0	111	17379	over	PGSC0003DMP400044412, PGSC0003DMP400042276
GO:0042978	ornithine decarboxylase activator activity	F	0.0421164	4.13659e-05	2	0	111	17379	over	PGSC0003DMP400044412, PGSC0003DMP400042276

## Sheet: Premier_NTN_4h
GO-ID	Term	Category	FDR	P-Value	#Test	#Ref	#notAnnotTest	#notAnnotRef	Over/Under	TestSeqs	RefSeqs
GO:0000786	nucleosome	C	6.28592e-07	1.85907e-10	11	57	181	17243	over	PGSC0003DMP400040720, PGSC0003DMP400040719, PGSC0003DMP400041545, PGSC0003DMP400043823, PGSC0003DMP400048232, PGSC0003DMP400012699, PGSC0003DMP400011232, PGSC0003DMP400039599, PGSC0003DMP400002077, PGSC0003DMP400011206, PGSC0003DMP400027203	PGSC0003DMP400068683, PGSC0003DMP400040072, PGSC0003DMP400000823, PGSC0003DMP400000792, PGSC0003DMP400043843, PGSC0003DMP400043842, PGSC0003DMP400029566, PGSC0003DMP400051416, PGSC0003DMP400012698, PGSC0003DMP400012637, PGSC0003DMP400029337, PGSC0003DMP400050789, PGSC0003DMP400005337, PGSC0003DMP400048419, PGSC0003DMP400048404, PGSC0003DMP400004858, PGSC0003DMP400000455, PGSC0003DMP400043407, PGS…
GO:0006334	nucleosome assembly	P	1.34621e-06	1.13333e-09	11	69	181	17231	over	PGSC0003DMP400040720, PGSC0003DMP400040719, PGSC0003DMP400041545, PGSC0003DMP400043823, PGSC0003DMP400048232, PGSC0003DMP400012699, PGSC0003DMP400011232, PGSC0003DMP400039599, PGSC0003DMP400002077, PGSC0003DMP400011206, PGSC0003DMP400027203	PGSC0003DMP400068683, PGSC0003DMP400048851, PGSC0003DMP400040072, PGSC0003DMP400000823, PGSC0003DMP400000792, PGSC0003DMP400055849, PGSC0003DMP400043843, PGSC0003DMP400043842, PGSC0003DMP400029566, PGSC0003DMP400051416, PGSC0003DMP400012698, PGSC0003DMP400012637, PGSC0003DMP400037073, PGSC0003DMP400000554, PGSC0003DMP400029337, PGSC0003DMP400050789, PGSC0003DMP400005337, PGSC0003DMP400048419, PGS…
GO:0046982	protein heterodimerization activity	F	7.52067e-06	1.26628e-08	11	89	181	17211	over	PGSC0003DMP400040720, PGSC0003DMP400040719, PGSC0003DMP400041545, PGSC0003DMP400043823, PGSC0003DMP400048232, PGSC0003DMP400012699, PGSC0003DMP400011232, PGSC0003DMP400039599, PGSC0003DMP400002077, PGSC0003DMP400011206, PGSC0003DMP400027203	PGSC0003DMP400068683, PGSC0003DMP400051715, PGSC0003DMP400036956, PGSC0003DMP400012930, PGSC0003DMP400025381, PGSC0003DMP400056403, PGSC0003DMP400000823, PGSC0003DMP400000792, PGSC0003DMP400020337, PGSC0003DMP400043843, PGSC0003DMP400043842, PGSC0003DMP400029566, PGSC0003DMP400012698, PGSC0003DMP400012637, PGSC0003DMP400009868, PGSC0003DMP400004976, PGSC0003DMP400055611, PGSC0003DMP400029337, PGS…
GO:0050366	tyramine N-feruloyltransferase activity	F	1.8557e-05	3.64527e-08	5	5	187	17295	over	PGSC0003DMP400025998, PGSC0003DMP400025997, PGSC0003DMP400054926, PGSC0003DMP400026005, PGSC0003DMP400026003	PGSC0003DMP400019422, PGSC0003DMP400045654, PGSC0003DMP400025999, PGSC0003DMP400026001, PGSC0003DMP400026000
GO:0004364	glutathione transferase activity	F	0.000797552	2.0143e-06	6	29	186	17271	over	PGSC0003DMP400003875, PGSC0003DMP400003874, PGSC0003DMP400003872, PGSC0003DMP400003866, PGSC0003DMP400019451, PGSC0003DMP400003896	PGSC0003DMP400036810, PGSC0003DMP400031826, PGSC0003DMP400020122, PGSC0003DMP400055574, PGSC0003DMP400008868, PGSC0003DMP400003895, PGSC0003DMP400003894, PGSC0003DMP400003884, PGSC0003DMP400003882, PGSC0003DMP400003878, PGSC0003DMP400003877, PGSC0003DMP400003876, PGSC0003DMP400003870, PGSC0003DMP400003869, PGSC0003DMP400003867, PGSC0003DMP400003865, PGSC0003DMP400034815, PGSC0003DMP400022607, PGS…
GO:0003677	DNA binding	F	0.00392894	1.10255e-05	33	1318	159	15982	over	PGSC0003DMP400043900, PGSC0003DMP400054257, PGSC0003DMP400049886, PGSC0003DMP400009935, PGSC0003DMP400020631, PGSC0003DMP400047194, PGSC0003DMP400040720, PGSC0003DMP400014055, PGSC0003DMP400040719, PGSC0003DMP400041545, PGSC0003DMP400045528, PGSC0003DMP400043823, PGSC0003DMP400014395, PGSC0003DMP400048232, PGSC0003DMP400012699, PGSC0003DMP400018962, PGSC0003DMP400031943, PGSC0003DMP400055617, PGS…	PGSC0003DMP400025540, PGSC0003DMP400013576, PGSC0003DMP400068683, PGSC0003DMP400001594, PGSC0003DMP400005949, PGSC0003DMP400021152, PGSC0003DMP400001575, PGSC0003DMP400001573, PGSC0003DMP400005910, PGSC0003DMP400044696, PGSC0003DMP400001547, PGSC0003DMP400001544, PGSC0003DMP400001527, PGSC0003DMP400052263, PGSC0003DMP400001508, PGSC0003DMP400001507, PGSC0003DMP400001503, PGSC0003DMP400018386, PGS…
GO:0045548	phenylalanine ammonia-lyase activity	F	0.0131003	4.41149e-05	3	4	189	17296	over	PGSC0003DMP400054760, PGSC0003DMP400037388, PGSC0003DMP400037349	PGSC0003DMP400037387, PGSC0003DMP400037350, PGSC0003DMP400033672, PGSC0003DMP400040591
GO:0009800	cinnamic acid biosynthetic process	P	0.0131003	4.41149e-05	3	4	189	17296	over	PGSC0003DMP400054760, PGSC0003DMP400037388, PGSC0003DMP400037349	PGSC0003DMP400037387, PGSC0003DMP400037350, PGSC0003DMP400033672, PGSC0003DMP400040591
GO:0010333	terpene synthase activity	F	0.019969	7.2849e-05	5	35	187	17265	over	PGSC0003DMP400019918, PGSC0003DMP400019917, PGSC0003DMP400019916, PGSC0003DMP400008965, PGSC0003DMP400056381	PGSC0003DMP400056382, PGSC0003DMP400031872, PGSC0003DMP400031857, PGSC0003DMP400031782, PGSC0003DMP400032185, PGSC0003DMP400035946, PGSC0003DMP400036352, PGSC0003DMP400031484, PGSC0003DMP400035793, PGSC0003DMP400061973, PGSC0003DMP400031263, PGSC0003DMP400067199, PGSC0003DMP400047533, PGSC0003DMP400022809, PGSC0003DMP400034762, PGSC0003DMP400019978, PGSC0003DMP400041739, PGSC0003DMP400023095, PGS…
GO:0016407	acetyltransferase activity	F	0.0268659	0.000109318	7	92	185	17208	over	PGSC0003DMP400055483, PGSC0003DMP400055482, PGSC0003DMP400025998, PGSC0003DMP400025997, PGSC0003DMP400002006, PGSC0003DMP400026005, PGSC0003DMP400026003	PGSC0003DMP400032650, PGSC0003DMP400020670, PGSC0003DMP400032635, PGSC0003DMP400032592, PGSC0003DMP400001405, PGSC0003DMP400044502, PGSC0003DMP400012936, PGSC0003DMP400040100, PGSC0003DMP400000917, PGSC0003DMP400025320, PGSC0003DMP400020492, PGSC0003DMP400005687, PGSC0003DMP400044318, PGSC0003DMP400029556, PGSC0003DMP400025189, PGSC0003DMP400037127, PGSC0003DMP400037112, PGSC0003DMP400056277, PGS…
GO:0008272	sulfate transport	P	0.029747	0.000125868	4	20	188	17280	over	PGSC0003DMP400025998, PGSC0003DMP400025997, PGSC0003DMP400026005, PGSC0003DMP400026003	PGSC0003DMP400013577, PGSC0003DMP400048536, PGSC0003DMP400032090, PGSC0003DMP400016769, PGSC0003DMP400016739, PGSC0003DMP400016738, PGSC0003DMP400004740, PGSC0003DMP400030904, PGSC0003DMP400034942, PGSC0003DMP400014995, PGSC0003DMP400010230, PGSC0003DMP400065308, PGSC0003DMP400019425, PGSC0003DMP400045654, PGSC0003DMP400040705, PGSC0003DMP400025999, PGSC0003DMP400033552, PGSC0003DMP400049889, PGS…
GO:0006559	L-phenylalanine catabolic process	P	0.0311413	0.000147612	3	7	189	17293	over	PGSC0003DMP400054760, PGSC0003DMP400037388, PGSC0003DMP400037349	PGSC0003DMP400037387, PGSC0003DMP400037350, PGSC0003DMP400030454, PGSC0003DMP400026875, PGSC0003DMP400015063, PGSC0003DMP400033672, PGSC0003DMP400040591
GO:0015116	sulfate transmembrane transporter activity	F	0.0311413	0.000148563	4	21	188	17279	over	PGSC0003DMP400025998, PGSC0003DMP400025997, PGSC0003DMP400026005, PGSC0003DMP400026003	PGSC0003DMP400013577, PGSC0003DMP400048536, PGSC0003DMP400032090, PGSC0003DMP400016769, PGSC0003DMP400016739, PGSC0003DMP400016738, PGSC0003DMP400004740, PGSC0003DMP400030904, PGSC0003DMP400034942, PGSC0003DMP400014995, PGSC0003DMP400010230, PGSC0003DMP400065308, PGSC0003DMP400019425, PGSC0003DMP400015017, PGSC0003DMP400045654, PGSC0003DMP400040705, PGSC0003DMP400025999, PGSC0003DMP400033552, PGS…

## Sheet: Premier_NTN_10h
GO-ID	Term	Category	FDR	P-Value	#Test	#Ref	#notAnnotTest	#notAnnotRef	Over/Under	TestSeqs	RefSeqs
GO:0055114	oxidation-reduction process	P	1.70487e-05	7.17638e-09	81	1869	301	15241	over	PGSC0003DMP400035312, PGSC0003DMP400005002, PGSC0003DMP400012944, PGSC0003DMP400043519, PGSC0003DMP400008492, PGSC0003DMP400043071, PGSC0003DMP400009563, PGSC0003DMP400012876, PGSC0003DMP400017780, PGSC0003DMP400024173, PGSC0003DMP400003169, PGSC0003DMP400002125, PGSC0003DMP400029511, PGSC0003DMP400042015, PGSC0003DMP400002478, PGSC0003DMP400036651, PGSC0003DMP400042007, PGSC0003DMP400053026, PGS…	PGSC0003DMP400025542, PGSC0003DMP400021183, PGSC0003DMP400017929, PGSC0003DMP400021179, PGSC0003DMP400005958, PGSC0003DMP400005956, PGSC0003DMP400005939, PGSC0003DMP400005937, PGSC0003DMP400005935, PGSC0003DMP400001573, PGSC0003DMP400013524, PGSC0003DMP400013523, PGSC0003DMP400013521, PGSC0003DMP400044690, PGSC0003DMP400013519, PGSC0003DMP400021128, PGSC0003DMP400013517, PGSC0003DMP400005902, PGS…	PGSC0003DMP400040829, PGSC0003DMP400040826, PGSC0003DMP400040820, PGSC0003DMP400006968, PGSC0003DMP400006957, PGSC0003DMP400026526, PGSC0003DMP400034130, PGSC0003DMP400018911, PGSC0003DMP400018909, PGSC0003DMP400065294, PGSC0003DMP400010185, PGSC0003DMP400006919, PGSC0003DMP400045690, PGSC0003DMP400014513, PGSC0003DMP400002543, PGSC0003DMP400014501, PGSC0003DMP400022102, PGSC0003DMP400002518, PGS…
GO:0045548	phenylalanine ammonia-lyase activity	F	9.98249e-05	9.80461e-08	5	2	377	17108	over	PGSC0003DMP400037388, PGSC0003DMP400037350, PGSC0003DMP400037349, PGSC0003DMP400040591, PGSC0003DMP400054760	PGSC0003DMP400037387, PGSC0003DMP400033672
GO:0009800	cinnamic acid biosynthetic process	P	9.98249e-05	9.80461e-08	5	2	377	17108	over	PGSC0003DMP400037388, PGSC0003DMP400037350, PGSC0003DMP400037349, PGSC0003DMP400040591, PGSC0003DMP400054760	PGSC0003DMP400037387, PGSC0003DMP400033672
GO:0016705	oxidoreductase activity, acting on paired donors, with incorporation or reduction of molecular oxygen	F	0.000214963	2.71457e-07	33	529	349	16581	over	PGSC0003DMP400005002, PGSC0003DMP400002125, PGSC0003DMP400029511, PGSC0003DMP400002478, PGSC0003DMP400053026, PGSC0003DMP400053024, PGSC0003DMP400027342, PGSC0003DMP400050181, PGSC0003DMP400014552, PGSC0003DMP400026645, PGSC0003DMP400046202, PGSC0003DMP400041994, PGSC0003DMP400003856, PGSC0003DMP400036556, PGSC0003DMP400041222, PGSC0003DMP400046493, PGSC0003DMP400014857, PGSC0003DMP400045832, PGS…	PGSC0003DMP400005958, PGSC0003DMP400013524, PGSC0003DMP400013523, PGSC0003DMP400013521, PGSC0003DMP400013519, PGSC0003DMP400021128, PGSC0003DMP400013517, PGSC0003DMP400005902, PGSC0003DMP400068619, PGSC0003DMP400001525, PGSC0003DMP400032667, PGSC0003DMP400020698, PGSC0003DMP400052217, PGSC0003DMP400018309, PGSC0003DMP400063756, PGSC0003DMP400025478, PGSC0003DMP400017844, PGSC0003DMP400017843, PGS…
GO:0006559	L-phenylalanine catabolic process	P	0.000661837	1.11436e-06	5	5	377	17105	over	PGSC0003DMP400037388, PGSC0003DMP400037350, PGSC0003DMP400037349, PGSC0003DMP400040591, PGSC0003DMP400054760	PGSC0003DMP400037387, PGSC0003DMP400030454, PGSC0003DMP400026875, PGSC0003DMP400015063, PGSC0003DMP400033672
GO:0020037	heme binding	F	0.00358754	1.01716e-05	27	461	355	16649	over	PGSC0003DMP400005002, PGSC0003DMP400043519, PGSC0003DMP400003169, PGSC0003DMP400002125, PGSC0003DMP400029511, PGSC0003DMP400042015, PGSC0003DMP400002478, PGSC0003DMP400053026, PGSC0003DMP400053024, PGSC0003DMP400027342, PGSC0003DMP400027722, PGSC0003DMP400026645, PGSC0003DMP400046202, PGSC0003DMP400020640, PGSC0003DMP400041994, PGSC0003DMP400026173, PGSC0003DMP400022299, PGSC0003DMP400043334, PGS…	PGSC0003DMP400025538, PGSC0003DMP400005939, PGSC0003DMP400005937, PGSC0003DMP400005935, PGSC0003DMP400013524, PGSC0003DMP400013523, PGSC0003DMP400013521, PGSC0003DMP400013519, PGSC0003DMP400013517, PGSC0003DMP400005902, PGSC0003DMP400068619, PGSC0003DMP400001525, PGSC0003DMP400032667, PGSC0003DMP400020698, PGSC0003DMP400052217, PGSC0003DMP400006350, PGSC0003DMP400018309, PGSC0003DMP400006310, PGS…
GO:0030170	pyridoxal phosphate binding	F	0.00358754	1.14973e-05	12	107	370	17003	over	PGSC0003DMP400045653, PGSC0003DMP400042007, PGSC0003DMP400042004, PGSC0003DMP400043798, PGSC0003DMP400050606, PGSC0003DMP400031996, PGSC0003DMP400031995, PGSC0003DMP400023006, PGSC0003DMP400008249, PGSC0003DMP400020834, PGSC0003DMP400011528, PGSC0003DMP400019982	PGSC0003DMP400013505, PGSC0003DMP400069010, PGSC0003DMP400037414, PGSC0003DMP400001499, PGSC0003DMP400025410, PGSC0003DMP400021041, PGSC0003DMP400052154, PGSC0003DMP400012978, PGSC0003DMP400025345, PGSC0003DMP400017729, PGSC0003DMP400064088, PGSC0003DMP400036871, PGSC0003DMP400052080, PGSC0003DMP400032447, PGSC0003DMP400031994, PGSC0003DMP400024738, PGSC0003DMP400020358, PGSC0003DMP400049155, PGS…
GO:0016132	brassinosteroid biosynthetic process	P	0.00358754	1.15776e-05	8	42	374	17068	over	PGSC0003DMP400012944, PGSC0003DMP400002478, PGSC0003DMP400036651, PGSC0003DMP400003856, PGSC0003DMP400004887, PGSC0003DMP400045832, PGSC0003DMP400010516, PGSC0003DMP400022612	PGSC0003DMP400020562, PGSC0003DMP400032477, PGSC0003DMP400013260, PGSC0003DMP400032261, PGSC0003DMP400000687, PGSC0003DMP400011930, PGSC0003DMP400055320, PGSC0003DMP400012142, PGSC0003DMP400031132, PGSC0003DMP400030683, PGSC0003DMP400022971, PGSC0003DMP400016265, PGSC0003DMP400035350, PGSC0003DMP400046877, PGSC0003DMP400047242, PGSC0003DMP400053909, PGSC0003DMP400035250, PGSC0003DMP400047204, PGS…
GO:0005506	iron ion binding	F	0.00379455	1.27781e-05	28	495	354	16615	over	PGSC0003DMP400005002, PGSC0003DMP400002125, PGSC0003DMP400029511, PGSC0003DMP400002478, PGSC0003DMP400053026, PGSC0003DMP400053024, PGSC0003DMP400027342, PGSC0003DMP400026645, PGSC0003DMP400046202, PGSC0003DMP400041994, PGSC0003DMP400003856, PGSC0003DMP400041236, PGSC0003DMP400036556, PGSC0003DMP400045832, PGSC0003DMP400028658, PGSC0003DMP400013001, PGSC0003DMP400029292, PGSC0003DMP400047526, PGS…	PGSC0003DMP400025538, PGSC0003DMP400005939, PGSC0003DMP400005937, PGSC0003DMP400005935, PGSC0003DMP400013524, PGSC0003DMP400013523, PGSC0003DMP400013521, PGSC0003DMP400013519, PGSC0003DMP400021128, PGSC0003DMP400013517, PGSC0003DMP400005902, PGSC0003DMP400068619, PGSC0003DMP400001525, PGSC0003DMP400032667, PGSC0003DMP400020698, PGSC0003DMP400052217, PGSC0003DMP400052208, PGSC0003DMP400032618, PGS…
GO:0070011	peptidase activity, acting on L-amino acid peptides	F	0.00396301	1.39014e-05	25	415	357	16695	over	PGSC0003DMP400018523, PGSC0003DMP400018521, PGSC0003DMP400017449, PGSC0003DMP400018127, PGSC0003DMP400018074, PGSC0003DMP400018073, PGSC0003DMP400022100, PGSC0003DMP400004648, PGSC0003DMP400018064, PGSC0003DMP400033101, PGSC0003DMP400049028, PGSC0003DMP400028764, PGSC0003DMP400034903, PGSC0003DMP400030587, PGSC0003DMP400051988, PGSC0003DMP400039404, PGSC0003DMP400023784, PGSC0003DMP400025099, PGS…	PGSC0003DMP400045115, PGSC0003DMP400025534, PGSC0003DMP400001548, PGSC0003DMP400001539, PGSC0003DMP400021100, PGSC0003DMP400018390, PGSC0003DMP400020682, PGSC0003DMP400020673, PGSC0003DMP400018348, PGSC0003DMP400051795, PGSC0003DMP400018307, PGSC0003DMP400037456, PGSC0003DMP400005890, PGSC0003DMP400017854, PGSC0003DMP400021097, PGSC0003DMP400045027, PGSC0003DMP400037403, PGSC0003DMP400005840, PGS…
GO:0004866	endopeptidase inhibitor activity	F	0.00449075	2.06371e-05	9	61	373	17049	over	PGSC0003DMP400046691, PGSC0003DMP400017954, PGSC0003DMP400017946, PGSC0003DMP400017942, PGSC0003DMP400017941, PGSC0003DMP400017937, PGSC0003DMP400016825, PGSC0003DMP400016824, PGSC0003DMP400016822	PGSC0003DMP400017938, PGSC0003DMP400017936, PGSC0003DMP400017934, PGSC0003DMP400017933, PGSC0003DMP400048851, PGSC0003DMP400031938, PGSC0003DMP400068338, PGSC0003DMP400018028, PGSC0003DMP400018006, PGSC0003DMP400051426, PGSC0003DMP400005489, PGSC0003DMP400050882, PGSC0003DMP400024477, PGSC0003DMP400016823, PGSC0003DMP400023836, PGSC0003DMP400024227, PGSC0003DMP400011728, PGSC0003DMP400011726, PGS…
GO:0005576	extracellular region	C	0.00501948	2.88759e-05	29	548	353	16562	over	PGSC0003DMP400005002, PGSC0003DMP400002202, PGSC0003DMP400012540, PGSC0003DMP400003635, PGSC0003DMP400032108, PGSC0003DMP400000796, PGSC0003DMP400008492, PGSC0003DMP400041358, PGSC0003DMP400003169, PGSC0003DMP400029512, PGSC0003DMP400033460, PGSC0003DMP400033459, PGSC0003DMP400013485, PGSC0003DMP400034903, PGSC0003DMP400005193, PGSC0003DMP400020640, PGSC0003DMP400022299, PGSC0003DMP400043334, PGS…	PGSC0003DMP400013570, PGSC0003DMP400037509, PGSC0003DMP400025534, PGSC0003DMP400064293, PGSC0003DMP400001539, PGSC0003DMP400052263, PGSC0003DMP400032663, PGSC0003DMP400032662, PGSC0003DMP400044609, PGSC0003DMP400006312, PGSC0003DMP400045039, PGSC0003DMP400005876, PGSC0003DMP400025440, PGSC0003DMP400025433, PGSC0003DMP400048955, PGSC0003DMP400044565, PGSC0003DMP400052154, PGSC0003DMP400020595, PGS…
GO:0047980	hippurate hydrolase activity	F	0.00658757	4.06697e-05	3	1	379	17109	over	PGSC0003DMP400004648, PGSC0003DMP400027345, PGSC0003DMP400051988	PGSC0003DMP400046921
GO:0050366	tyramine N-feruloyltransferase activity	F	0.0067103	4.2369e-05	4	6	378	17104	over	PGSC0003DMP400045654, PGSC0003DMP400054926, PGSC0003DMP400025999, PGSC0003DMP400025997	PGSC0003DMP400019422, PGSC0003DMP400025998, PGSC0003DMP400026005, PGSC0003DMP400026003, PGSC0003DMP400026001, PGSC0003DMP400026000
GO:0009835	fruit ripening	P	0.0083294	5.84355e-05	6	26	376	17084	over	PGSC0003DMP400025705, PGSC0003DMP400033460, PGSC0003DMP400033459, PGSC0003DMP400019030, PGSC0003DMP400053961, PGSC0003DMP400011528	PGSC0003DMP400013343, PGSC0003DMP400037235, PGSC0003DMP400037135, PGSC0003DMP400056274, PGSC0003DMP400000417, PGSC0003DMP400029229, PGSC0003DMP400000116, PGSC0003DMP400043196, PGSC0003DMP400055077, PGSC0003DMP400023448, PGSC0003DMP400027753, PGSC0003DMP400028195, PGSC0003DMP400053987, PGSC0003DMP400053959, PGSC0003DMP400053958, PGSC0003DMP400053955, PGSC0003DMP400053954, PGSC0003DMP400030143, PGS…
GO:0016758	transferase activity, transferring hexosyl groups	F	0.0108752	8.39254e-05	25	466	357	16644	over	PGSC0003DMP400020813, PGSC0003DMP400049885, PGSC0003DMP400000796, PGSC0003DMP400029494, PGSC0003DMP400006805, PGSC0003DMP400049456, PGSC0003DMP400013948, PGSC0003DMP400047293, PGSC0003DMP400044883, PGSC0003DMP400047278, PGSC0003DMP400027739, PGSC0003DMP400053804, PGSC0003DMP400040569, PGSC0003DMP400030574, PGSC0003DMP400004895, PGSC0003DMP400047200, PGSC0003DMP400049266, PGSC0003DMP400057474, PGS…	PGSC0003DMP400033136, PGSC0003DMP400033134, PGSC0003DMP400001574, PGSC0003DMP400025502, PGSC0003DMP400021142, PGSC0003DMP400044692, PGSC0003DMP400032681, PGSC0003DMP400032663, PGSC0003DMP400032662, PGSC0003DMP400029899, PGSC0003DMP400051719, PGSC0003DMP400013493, PGSC0003DMP400068598, PGSC0003DMP400001448, PGSC0003DMP400036954, PGSC0003DMP400036930, PGSC0003DMP400012979, PGSC0003DMP400040142, PGS…
GO:0004553	hydrolase activity, hydrolyzing O-glycosyl compounds	F	0.0111298	8.9013e-05	17	251	365	16859	over	PGSC0003DMP400002202, PGSC0003DMP400000796, PGSC0003DMP400049113, PGSC0003DMP400043485, PGSC0003DMP400008898, PGSC0003DMP400062364, PGSC0003DMP400021005, PGSC0003DMP400022781, PGSC0003DMP400053804, PGSC0003DMP400043809, PGSC0003DMP400004923, PGSC0003DMP400015895, PGSC0003DMP400010543, PGSC0003DMP400034720, PGSC0003DMP400006125, PGSC0003DMP400006123, PGSC0003DMP400021534	PGSC0003DMP400037509, PGSC0003DMP400064293, PGSC0003DMP400032663, PGSC0003DMP400032662, PGSC0003DMP400052224, PGSC0003DMP400006385, PGSC0003DMP400032602, PGSC0003DMP400006312, PGSC0003DMP400037450, PGSC0003DMP400025472, PGSC0003DMP400052192, PGSC0003DMP400021006, PGSC0003DMP400001406, PGSC0003DMP400006274, PGSC0003DMP400012937, PGSC0003DMP400051677, PGSC0003DMP400005765, PGSC0003DMP400005764, PGS…
GO:0004497	monooxygenase activity	F	0.0137802	0.000112991	18	282	364	16828	over	PGSC0003DMP400005002, PGSC0003DMP400002125, PGSC0003DMP400029511, PGSC0003DMP400002478, PGSC0003DMP400053026, PGSC0003DMP400053024, PGSC0003DMP400026651, PGSC0003DMP400026645, PGSC0003DMP400046202, PGSC0003DMP400041994, PGSC0003DMP400003856, PGSC0003DMP400028658, PGSC0003DMP400013001, PGSC0003DMP400032188, PGSC0003DMP400052932, PGSC0003DMP400022612, PGSC0003DMP400012613, PGSC0003DMP400020830	PGSC0003DMP400005958, PGSC0003DMP400013519, PGSC0003DMP400013517, PGSC0003DMP400005902, PGSC0003DMP400001525, PGSC0003DMP400032667, PGSC0003DMP400020698, PGSC0003DMP400018309, PGSC0003DMP400006310, PGSC0003DMP400017844, PGSC0003DMP400017843, PGSC0003DMP400017841, PGSC0003DMP400017840, PGSC0003DMP400025441, PGSC0003DMP400056583, PGSC0003DMP400013438, PGSC0003DMP400001465, PGSC0003DMP400013421, PGS…
GO:0009065	glutamine family amino acid catabolic process	P	0.0279577	0.000252521	4	11	378	17099	over	PGSC0003DMP400017780, PGSC0003DMP400042007, PGSC0003DMP400043798, PGSC0003DMP400002989	PGSC0003DMP400055842, PGSC0003DMP400000655, PGSC0003DMP400042491, PGSC0003DMP400042427, PGSC0003DMP400041995, PGSC0003DMP400022667, PGSC0003DMP400046355, PGSC0003DMP400007250, PGSC0003DMP400020839, PGSC0003DMP400029941, PGSC0003DMP400037518
GO:0015706	nitrate transport	P	0.0279577	0.000258491	7	51	375	17059	over	PGSC0003DMP400028907, PGSC0003DMP400009563, PGSC0003DMP400054926, PGSC0003DMP400041720, PGSC0003DMP400012364, PGSC0003DMP400035084, PGSC0003DMP400035286	PGSC0003DMP400021034, PGSC0003DMP400052109, PGSC0003DMP400000971, PGSC0003DMP400025273, PGSC0003DMP400000687, PGSC0003DMP400000631, PGSC0003DMP400005453, PGSC0003DMP400005452, PGSC0003DMP400031591, PGSC0003DMP400062695, PGSC0003DMP400036262, PGSC0003DMP400012236, PGSC0003DMP400043361, PGSC0003DMP400042887, PGSC0003DMP400030807, PGSC0003DMP400004528, PGSC0003DMP400035651, PGSC0003DMP400028326, PGS…
GO:0010167	response to nitrate	P	0.0331691	0.000321126	6	37	376	17073	over	PGSC0003DMP400028907, PGSC0003DMP400009563, PGSC0003DMP400054926, PGSC0003DMP400041720, PGSC0003DMP400012364, PGSC0003DMP400035084	PGSC0003DMP400021034, PGSC0003DMP400052109, PGSC0003DMP400000971, PGSC0003DMP400051646, PGSC0003DMP400025273, PGSC0003DMP400000687, PGSC0003DMP400000631, PGSC0003DMP400005453, PGSC0003DMP400005452, PGSC0003DMP400031591, PGSC0003DMP400062695, PGSC0003DMP400043361, PGSC0003DMP400042887, PGSC0003DMP400004528, PGSC0003DMP400035651, PGSC0003DMP400028326, PGSC0003DMP400022838, PGSC0003DMP400039465, PGS…
GO:0008061	chitin binding	F	0.0336921	0.000330917	4	12	378	17098	over	PGSC0003DMP400033948, PGSC0003DMP400043485, PGSC0003DMP400033919, PGSC0003DMP400018170	PGSC0003DMP400001330, PGSC0003DMP400032471, PGSC0003DMP400001281, PGSC0003DMP400028482, PGSC0003DMP400033949, PGSC0003DMP400033916, PGSC0003DMP400015232, PGSC0003DMP400002766, PGSC0003DMP400002758, PGSC0003DMP400033771, PGSC0003DMP400033766, PGSC0003DMP400002453
GO:0006979	response to oxidative stress	P	0.037366	0.000377488	18	313	364	16797	over	PGSC0003DMP400028907, PGSC0003DMP400043519, PGSC0003DMP400009563, PGSC0003DMP400003169, PGSC0003DMP400034944, PGSC0003DMP400042015, PGSC0003DMP400042007, PGSC0003DMP400043798, PGSC0003DMP400053804, PGSC0003DMP400031282, PGSC0003DMP400027722, PGSC0003DMP400020640, PGSC0003DMP400026173, PGSC0003DMP400022299, PGSC0003DMP400042657, PGSC0003DMP400043334, PGSC0003DMP400002989, PGSC0003DMP400011528	PGSC0003DMP400021100, PGSC0003DMP400006350, PGSC0003DMP400063724, PGSC0003DMP400037456, PGSC0003DMP400033079, PGSC0003DMP400025461, PGSC0003DMP400037423, PGSC0003DMP400001420, PGSC0003DMP400044566, PGSC0003DMP400036956, PGSC0003DMP400044562, PGSC0003DMP400001405, PGSC0003DMP400001403, PGSC0003DMP400020587, PGSC0003DMP400024934, PGSC0003DMP400000999, PGSC0003DMP400000995, PGSC0003DMP400000994, PGS…
GO:0005773	vacuole	C	0.0407674	0.00041757	24	490	358	16620	over	PGSC0003DMP400038468, PGSC0003DMP400018127, PGSC0003DMP400043519, PGSC0003DMP400008492, PGSC0003DMP400033101, PGSC0003DMP400036651, PGSC0003DMP400042007, PGSC0003DMP400052746, PGSC0003DMP400043798, PGSC0003DMP400028764, PGSC0003DMP400019456, PGSC0003DMP400034903, PGSC0003DMP400040604, PGSC0003DMP400035490, PGSC0003DMP400035098, PGSC0003DMP400012364, PGSC0003DMP400035084, PGSC0003DMP400013817, PGS…	PGSC0003DMP400017933, PGSC0003DMP400068683, PGSC0003DMP400020656, PGSC0003DMP400040212, PGSC0003DMP400037488, PGSC0003DMP400051722, PGSC0003DMP400017857, PGSC0003DMP400045037, PGSC0003DMP400045033, PGSC0003DMP400045021, PGSC0003DMP400025448, PGSC0003DMP400025414, PGSC0003DMP400021034, PGSC0003DMP400044592, PGSC0003DMP400052167, PGSC0003DMP400040177, PGSC0003DMP400032533, PGSC0003DMP400024918, PGS…
GO:0033387	putrescine biosynthetic process from ornithine	P	0.0434657	0.000475701	2	0	380	17110	over	PGSC0003DMP400042276, PGSC0003DMP400044412
GO:0016045	detection of bacterium	P	0.0434657	0.000475701	2	0	380	17110	over	PGSC0003DMP400009563, PGSC0003DMP400014552
GO:0047987	hydroperoxide dehydratase activity	F	0.0434657	0.000475701	2	0	380	17110	over	PGSC0003DMP400002125, PGSC0003DMP400029511
GO:0042978	ornithine decarboxylase activator activity	F	0.0434657	0.000475701	2	0	380	17110	over	PGSC0003DMP400042276, PGSC0003DMP400044412
GO:0006508	proteolysis	P	0.0478615	0.000530526	29	655	353	16455	over	PGSC0003DMP400018523, PGSC0003DMP400018521, PGSC0003DMP400017449, PGSC0003DMP400018127, PGSC0003DMP400018074, PGSC0003DMP400018073, PGSC0003DMP400022100, PGSC0003DMP400004648, PGSC0003DMP400018064, PGSC0003DMP400033101, PGSC0003DMP400042007, PGSC0003DMP400043798, PGSC0003DMP400049028, PGSC0003DMP400028764, PGSC0003DMP400034903, PGSC0003DMP400030587, PGSC0003DMP400051988, PGSC0003DMP400039404, PGS…	PGSC0003DMP400037509, PGSC0003DMP400045115, PGSC0003DMP400025534, PGSC0003DMP400025511, PGSC0003DMP400001548, PGSC0003DMP400001539, PGSC0003DMP400021100, PGSC0003DMP400001524, PGSC0003DMP400018390, PGSC0003DMP400020682, PGSC0003DMP400020673, PGSC0003DMP400006397, PGSC0003DMP400006383, PGSC0003DMP400020652, PGSC0003DMP400020651, PGSC0003DMP400018348, PGSC0003DMP400040212, PGSC0003DMP400051795, PGS…

## Sheet: RB_O_4h
GO-ID	Term	Category	FDR	P-Value	#Test	#Ref	#notAnnotTest	#notAnnotRef	Over/Under	TestSeqs	RefSeqs
GO:0009813	flavonoid biosynthetic process	P	0.000514179	1.29194e-07	12	71	349	17060	over	PGSC0003DMP400012520, PGSC0003DMP400007770, PGSC0003DMP400032802, PGSC0003DMP400020662, PGSC0003DMP400051589, PGSC0003DMP400051588, PGSC0003DMP400042654, PGSC0003DMP400000585, PGSC0003DMP400045764, PGSC0003DMP400006894, PGSC0003DMP400042123, PGSC0003DMP400033204	PGSC0003DMP400032626, PGSC0003DMP400036965, PGSC0003DMP400036956, PGSC0003DMP400000945, PGSC0003DMP400051657, PGSC0003DMP400037379, PGSC0003DMP400064067, PGSC0003DMP400012894, PGSC0003DMP400036826, PGSC0003DMP400000835, PGSC0003DMP400051527, PGSC0003DMP400001194, PGSC0003DMP400001172, PGSC0003DMP400001123, PGSC0003DMP400029476, PGSC0003DMP400017482, PGSC0003DMP400012512, PGSC0003DMP400056031, PGS…
GO:0055114	oxidation-reduction process	P	0.00114133	1.22736e-06	71	1879	290	15252	over	PGSC0003DMP400052843, PGSC0003DMP400010435, PGSC0003DMP400012944, PGSC0003DMP400055235, PGSC0003DMP400001480, PGSC0003DMP400049918, PGSC0003DMP400052827, PGSC0003DMP400043519, PGSC0003DMP400008492, PGSC0003DMP400043071, PGSC0003DMP400056248, PGSC0003DMP400024217, PGSC0003DMP400017780, PGSC0003DMP400024173, PGSC0003DMP400048809, PGSC0003DMP400023488, PGSC0003DMP400036651, PGSC0003DMP400042007, PGS…	PGSC0003DMP400025542, PGSC0003DMP400021183, PGSC0003DMP400017929, PGSC0003DMP400021179, PGSC0003DMP400005958, PGSC0003DMP400005956, PGSC0003DMP400005939, PGSC0003DMP400005937, PGSC0003DMP400005935, PGSC0003DMP400001573, PGSC0003DMP400013524, PGSC0003DMP400013523, PGSC0003DMP400013521, PGSC0003DMP400044690, PGSC0003DMP400013519, PGSC0003DMP400021128, PGSC0003DMP400013517, PGSC0003DMP400005902, PGS…	PGSC0003DMP400026579, PGSC0003DMP400026578, PGSC0003DMP400003007, PGSC0003DMP400006990, PGSC0003DMP400038531, PGSC0003DMP400034176, PGSC0003DMP400018952, PGSC0003DMP400018951, PGSC0003DMP400040833, PGSC0003DMP400040829, PGSC0003DMP400040826, PGSC0003DMP400040820, PGSC0003DMP400006968, PGSC0003DMP400006957, PGSC0003DMP400026526, PGSC0003DMP400034130, PGSC0003DMP400018911, PGSC0003DMP400018909, PGS…
GO:0016705	oxidoreductase activity, acting on paired donors, with incorporation or reduction of molecular oxygen	F	0.00360806	6.07503e-06	29	533	332	16598	over	PGSC0003DMP400052843, PGSC0003DMP400049918, PGSC0003DMP400052827, PGSC0003DMP400024217, PGSC0003DMP400048809, PGSC0003DMP400029052, PGSC0003DMP400037677, PGSC0003DMP400046213, PGSC0003DMP400046202, PGSC0003DMP400036172, PGSC0003DMP400011296, PGSC0003DMP400041994, PGSC0003DMP400003856, PGSC0003DMP400004891, PGSC0003DMP400042654, PGSC0003DMP400034817, PGSC0003DMP400055420, PGSC0003DMP400024792, PGS…	PGSC0003DMP400005958, PGSC0003DMP400013524, PGSC0003DMP400013523, PGSC0003DMP400013521, PGSC0003DMP400013519, PGSC0003DMP400021128, PGSC0003DMP400013517, PGSC0003DMP400005902, PGSC0003DMP400068619, PGSC0003DMP400001525, PGSC0003DMP400032667, PGSC0003DMP400020698, PGSC0003DMP400052217, PGSC0003DMP400018309, PGSC0003DMP400063756, PGSC0003DMP400025478, PGSC0003DMP400017844, PGSC0003DMP400017843, PGS…
GO:0016132	brassinosteroid biosynthetic process	P	0.00364553	7.67265e-06	8	42	353	17089	over	PGSC0003DMP400012944, PGSC0003DMP400053909, PGSC0003DMP400036651, PGSC0003DMP400003856, PGSC0003DMP400004887, PGSC0003DMP400045832, PGSC0003DMP400010516, PGSC0003DMP400022612	PGSC0003DMP400020562, PGSC0003DMP400032477, PGSC0003DMP400013260, PGSC0003DMP400032261, PGSC0003DMP400000687, PGSC0003DMP400011930, PGSC0003DMP400055320, PGSC0003DMP400012142, PGSC0003DMP400031132, PGSC0003DMP400030683, PGSC0003DMP400022971, PGSC0003DMP400016265, PGSC0003DMP400035350, PGSC0003DMP400046877, PGSC0003DMP400047242, PGSC0003DMP400035250, PGSC0003DMP400047204, PGSC0003DMP400046701, PGS…
GO:0048046	apoplast	C	0.00438372	9.84138e-06	15	175	346	16956	over	PGSC0003DMP400055235, PGSC0003DMP400003239, PGSC0003DMP400008492, PGSC0003DMP400023053, PGSC0003DMP400005193, PGSC0003DMP400020595, PGSC0003DMP400051976, PGSC0003DMP400021255, PGSC0003DMP400045444, PGSC0003DMP400030948, PGSC0003DMP400059998, PGSC0003DMP400037893, PGSC0003DMP400007208, PGSC0003DMP400036811, PGSC0003DMP400042888	PGSC0003DMP400032663, PGSC0003DMP400032662, PGSC0003DMP400020640, PGSC0003DMP400005876, PGSC0003DMP400052154, PGSC0003DMP400052109, PGSC0003DMP400006259, PGSC0003DMP400037351, PGSC0003DMP400013375, PGSC0003DMP400001345, PGSC0003DMP400052080, PGSC0003DMP400036854, PGSC0003DMP400032499, PGSC0003DMP400036810, PGSC0003DMP400032447, PGSC0003DMP400000856, PGSC0003DMP400006125, PGSC0003DMP400006123, PGS…
GO:0010333	terpene synthase activity	F	0.00617722	1.56012e-05	7	33	354	17098	over	PGSC0003DMP400023095, PGSC0003DMP400041739, PGSC0003DMP400019917, PGSC0003DMP400019916, PGSC0003DMP400035793, PGSC0003DMP400020890, PGSC0003DMP400020868	PGSC0003DMP400056382, PGSC0003DMP400056381, PGSC0003DMP400031872, PGSC0003DMP400031857, PGSC0003DMP400031782, PGSC0003DMP400032185, PGSC0003DMP400035946, PGSC0003DMP400036352, PGSC0003DMP400031484, PGSC0003DMP400008965, PGSC0003DMP400061973, PGSC0003DMP400031263, PGSC0003DMP400067199, PGSC0003DMP400047533, PGSC0003DMP400022809, PGSC0003DMP400034762, PGSC0003DMP400019978, PGSC0003DMP400019918, PGS…
GO:0031640	killing of cells of other organism	P	0.0107697	3.39595e-05	4	6	357	17125	over	PGSC0003DMP400003635, PGSC0003DMP400041358, PGSC0003DMP400005467, PGSC0003DMP400005466	PGSC0003DMP400005464, PGSC0003DMP400005463, PGSC0003DMP400003636, PGSC0003DMP400003634, PGSC0003DMP400007586, PGSC0003DMP400041357
GO:0016126	sterol biosynthetic process	P	0.0136314	4.78159e-05	9	73	352	17058	over	PGSC0003DMP400012944, PGSC0003DMP400053909, PGSC0003DMP400003856, PGSC0003DMP400004887, PGSC0003DMP400030948, PGSC0003DMP400045832, PGSC0003DMP400009719, PGSC0003DMP400010516, PGSC0003DMP400022612	PGSC0003DMP400040275, PGSC0003DMP400020682, PGSC0003DMP400013432, PGSC0003DMP400020562, PGSC0003DMP400037386, PGSC0003DMP400032477, PGSC0003DMP400000892, PGSC0003DMP400013260, PGSC0003DMP400044315, PGSC0003DMP400044312, PGSC0003DMP400044311, PGSC0003DMP400006053, PGSC0003DMP400000708, PGSC0003DMP400017593, PGSC0003DMP400032299, PGSC0003DMP400032261, PGSC0003DMP400013033, PGSC0003DMP400036586, PGS…
GO:0009607	response to biotic stimulus	P	0.0164716	6.009e-05	30	639	331	16492	over	PGSC0003DMP400046294, PGSC0003DMP400016818, PGSC0003DMP400055235, PGSC0003DMP400003635, PGSC0003DMP400040689, PGSC0003DMP400041358, PGSC0003DMP400043071, PGSC0003DMP400021383, PGSC0003DMP400044923, PGSC0003DMP400001031, PGSC0003DMP400032802, PGSC0003DMP400012399, PGSC0003DMP400033771, PGSC0003DMP400004891, PGSC0003DMP400033766, PGSC0003DMP400031591, PGSC0003DMP400025107, PGSC0003DMP400055018, PGS…	PGSC0003DMP400013565, PGSC0003DMP400021128, PGSC0003DMP400040261, PGSC0003DMP400018306, PGSC0003DMP400006338, PGSC0003DMP400006330, PGSC0003DMP400051770, PGSC0003DMP400051744, PGSC0003DMP400057043, PGSC0003DMP400037466, PGSC0003DMP400051719, PGSC0003DMP400045030, PGSC0003DMP400025425, PGSC0003DMP400033031, PGSC0003DMP400025409, PGSC0003DMP400033010, PGSC0003DMP400001464, PGSC0003DMP400001462, PGS…
GO:0051762	sesquiterpene biosynthetic process	P	0.0181454	7.7465e-05	4	8	357	17123	over	PGSC0003DMP400023095, PGSC0003DMP400035793, PGSC0003DMP400020890, PGSC0003DMP400020868	PGSC0003DMP400031484, PGSC0003DMP400023094, PGSC0003DMP400034379, PGSC0003DMP400034378, PGSC0003DMP400034377, PGSC0003DMP400034357, PGSC0003DMP400037880, PGSC0003DMP400020871
GO:0006084	acetyl-CoA metabolic process	P	0.0181454	7.97423e-05	7	44	354	17087	over	PGSC0003DMP400012944, PGSC0003DMP400053909, PGSC0003DMP400003856, PGSC0003DMP400004887, PGSC0003DMP400045832, PGSC0003DMP400010516, PGSC0003DMP400022612	PGSC0003DMP400033068, PGSC0003DMP400020562, PGSC0003DMP400032477, PGSC0003DMP400013260, PGSC0003DMP400012777, PGSC0003DMP400031892, PGSC0003DMP400032261, PGSC0003DMP400004984, PGSC0003DMP400044076, PGSC0003DMP400029247, PGSC0003DMP400011930, PGSC0003DMP400023897, PGSC0003DMP400055320, PGSC0003DMP400012142, PGSC0003DMP400028450, PGSC0003DMP400031132, PGSC0003DMP400003909, PGSC0003DMP400022971, PGS…
GO:0000041	transition metal ion transport	P	0.0181454	8.36469e-05	9	79	352	17052	over	PGSC0003DMP400052827, PGSC0003DMP400064455, PGSC0003DMP400026276, PGSC0003DMP400036208, PGSC0003DMP400003848, PGSC0003DMP400018321, PGSC0003DMP400052556, PGSC0003DMP400052150, PGSC0003DMP400036811	PGSC0003DMP400001510, PGSC0003DMP400018324, PGSC0003DMP400033079, PGSC0003DMP400021034, PGSC0003DMP400032554, PGSC0003DMP400018278, PGSC0003DMP400018277, PGSC0003DMP400051647, PGSC0003DMP400051645, PGSC0003DMP400036871, PGSC0003DMP400040086, PGSC0003DMP400031960, PGSC0003DMP400025270, PGSC0003DMP400000687, PGSC0003DMP400012606, PGSC0003DMP400005453, PGSC0003DMP400005452, PGSC0003DMP400044181, PGS…
GO:0035251	UDP-glucosyltransferase activity	F	0.0181454	8.62053e-05	10	99	351	17032	over	PGSC0003DMP400020813, PGSC0003DMP400030744, PGSC0003DMP400030644, PGSC0003DMP400045891, PGSC0003DMP400000590, PGSC0003DMP400041482, PGSC0003DMP400022211, PGSC0003DMP400042123, PGSC0003DMP400020836, PGSC0003DMP400020829	PGSC0003DMP400033136, PGSC0003DMP400033134, PGSC0003DMP400029899, PGSC0003DMP400049456, PGSC0003DMP400051719, PGSC0003DMP400001448, PGSC0003DMP400005704, PGSC0003DMP400020479, PGSC0003DMP400040047, PGSC0003DMP400031964, PGSC0003DMP400044362, PGSC0003DMP400020315, PGSC0003DMP400032242, PGSC0003DMP400048567, PGSC0003DMP400012570, PGSC0003DMP400012502, PGSC0003DMP400012501, PGSC0003DMP400000516, PGS…
GO:0009446	putrescine biosynthetic process	P	0.032067	0.000166476	3	3	358	17128	over	PGSC0003DMP400042276, PGSC0003DMP400001290, PGSC0003DMP400044412	PGSC0003DMP400002989, PGSC0003DMP400046355, PGSC0003DMP400045714
GO:0030170	pyridoxal phosphate binding	F	0.0336426	0.000179377	10	109	351	17022	over	PGSC0003DMP400026006, PGSC0003DMP400020358, PGSC0003DMP400042007, PGSC0003DMP400042004, PGSC0003DMP400043798, PGSC0003DMP400050606, PGSC0003DMP400037135, PGSC0003DMP400037876, PGSC0003DMP400008249, PGSC0003DMP400020834	PGSC0003DMP400013505, PGSC0003DMP400069010, PGSC0003DMP400037414, PGSC0003DMP400001499, PGSC0003DMP400025410, PGSC0003DMP400021041, PGSC0003DMP400052154, PGSC0003DMP400012978, PGSC0003DMP400025345, PGSC0003DMP400017729, PGSC0003DMP400064088, PGSC0003DMP400036871, PGSC0003DMP400052080, PGSC0003DMP400032447, PGSC0003DMP400031996, PGSC0003DMP400031995, PGSC0003DMP400031994, PGSC0003DMP400024738, PGS…
GO:0046915	transition metal ion transmembrane transporter activity	F	0.0379358	0.000207591	6	36	355	17095	over	PGSC0003DMP400064455, PGSC0003DMP400026276, PGSC0003DMP400036208, PGSC0003DMP400003848, PGSC0003DMP400018321, PGSC0003DMP400052150	PGSC0003DMP400018324, PGSC0003DMP400021034, PGSC0003DMP400018278, PGSC0003DMP400018277, PGSC0003DMP400040086, PGSC0003DMP400028983, PGSC0003DMP400004939, PGSC0003DMP400016854, PGSC0003DMP400005232, PGSC0003DMP400030981, PGSC0003DMP400016690, PGSC0003DMP400004674, PGSC0003DMP400043300, PGSC0003DMP400024155, PGSC0003DMP400004402, PGSC0003DMP400010943, PGSC0003DMP400041983, PGSC0003DMP400023211, PGS…
GO:0000287	magnesium ion binding	F	0.0385093	0.000220041	10	112	351	17019	over	PGSC0003DMP400055235, PGSC0003DMP400023095, PGSC0003DMP400041739, PGSC0003DMP400023488, PGSC0003DMP400019917, PGSC0003DMP400019916, PGSC0003DMP400039010, PGSC0003DMP400035793, PGSC0003DMP400020890, PGSC0003DMP400020868	PGSC0003DMP400048961, PGSC0003DMP400036985, PGSC0003DMP400044555, PGSC0003DMP400000958, PGSC0003DMP400000939, PGSC0003DMP400048879, PGSC0003DMP400005716, PGSC0003DMP400036879, PGSC0003DMP400012894, PGSC0003DMP400020472, PGSC0003DMP400024809, PGSC0003DMP400056382, PGSC0003DMP400056381, PGSC0003DMP400056375, PGSC0003DMP400036758, PGSC0003DMP400067879, PGSC0003DMP400043891, PGSC0003DMP400031872, PGS…
GO:0008061	chitin binding	F	0.0422514	0.000266776	4	12	357	17119	over	PGSC0003DMP400033919, PGSC0003DMP400033771, PGSC0003DMP400033766, PGSC0003DMP400018170	PGSC0003DMP400001330, PGSC0003DMP400032471, PGSC0003DMP400001281, PGSC0003DMP400043485, PGSC0003DMP400028482, PGSC0003DMP400033949, PGSC0003DMP400033948, PGSC0003DMP400033916, PGSC0003DMP400015232, PGSC0003DMP400002766, PGSC0003DMP400002758, PGSC0003DMP400002453
GO:0016210	naringenin-chalcone synthase activity	F	0.0436084	0.000286875	3	4	358	17127	over	PGSC0003DMP400051589, PGSC0003DMP400051588, PGSC0003DMP400033204	PGSC0003DMP400029476, PGSC0003DMP400002958, PGSC0003DMP400015176, PGSC0003DMP400015174
GO:0046351	disaccharide biosynthetic process	P	0.0436084	0.000287581	5	24	356	17107	over	PGSC0003DMP400047742, PGSC0003DMP400035625, PGSC0003DMP400030644, PGSC0003DMP400045891, PGSC0003DMP400041482	PGSC0003DMP400036985, PGSC0003DMP400048879, PGSC0003DMP400001018, PGSC0003DMP400012570, PGSC0003DMP400000516, PGSC0003DMP400024452, PGSC0003DMP400031549, PGSC0003DMP400016764, PGSC0003DMP400035833, PGSC0003DMP400030645, PGSC0003DMP400059331, PGSC0003DMP400008495, PGSC0003DMP400016035, PGSC0003DMP400047117, PGSC0003DMP400011126, PGSC0003DMP400039489, PGSC0003DMP400041705, PGSC0003DMP400030185, PGS…

## Sheet: RB_O_10h
GO-ID	Term	Category	FDR	P-Value	#Test	#Ref	#notAnnotTest	#notAnnotRef	Over/Under	TestSeqs	RefSeqs
GO:0000786	nucleosome	C	4.70397e-20	1.32004e-23	18	50	112	17312	over	PGSC0003DMP400043843, PGSC0003DMP400041545, PGSC0003DMP400034945, PGSC0003DMP400002092, PGSC0003DMP400040720, PGSC0003DMP400027203, PGSC0003DMP400043823, PGSC0003DMP400011206, PGSC0003DMP400040719, PGSC0003DMP400002077, PGSC0003DMP400048232, PGSC0003DMP400055218, PGSC0003DMP400027251, PGSC0003DMP400047582, PGSC0003DMP400039599, PGSC0003DMP400055010, PGSC0003DMP400012699, PGSC0003DMP400011232	PGSC0003DMP400068683, PGSC0003DMP400040072, PGSC0003DMP400000823, PGSC0003DMP400000792, PGSC0003DMP400043842, PGSC0003DMP400029566, PGSC0003DMP400051416, PGSC0003DMP400012698, PGSC0003DMP400012637, PGSC0003DMP400029337, PGSC0003DMP400050789, PGSC0003DMP400005337, PGSC0003DMP400048419, PGSC0003DMP400048404, PGSC0003DMP400004858, PGSC0003DMP400000455, PGSC0003DMP400043407, PGSC0003DMP400023780, PGS…
GO:0006334	nucleosome assembly	P	4.06428e-19	3.42159e-22	18	62	112	17300	over	PGSC0003DMP400043843, PGSC0003DMP400041545, PGSC0003DMP400034945, PGSC0003DMP400002092, PGSC0003DMP400040720, PGSC0003DMP400027203, PGSC0003DMP400043823, PGSC0003DMP400011206, PGSC0003DMP400040719, PGSC0003DMP400002077, PGSC0003DMP400048232, PGSC0003DMP400055218, PGSC0003DMP400027251, PGSC0003DMP400047582, PGSC0003DMP400039599, PGSC0003DMP400055010, PGSC0003DMP400012699, PGSC0003DMP400011232	PGSC0003DMP400068683, PGSC0003DMP400048851, PGSC0003DMP400040072, PGSC0003DMP400000823, PGSC0003DMP400000792, PGSC0003DMP400055849, PGSC0003DMP400043842, PGSC0003DMP400029566, PGSC0003DMP400051416, PGSC0003DMP400012698, PGSC0003DMP400012637, PGSC0003DMP400037073, PGSC0003DMP400000554, PGSC0003DMP400029337, PGSC0003DMP400050789, PGSC0003DMP400005337, PGSC0003DMP400048419, PGSC0003DMP400048404, PGS…
GO:0046982	protein heterodimerization activity	F	4.42323e-16	8.68883e-19	17	83	113	17279	over	PGSC0003DMP400043843, PGSC0003DMP400041545, PGSC0003DMP400034945, PGSC0003DMP400040720, PGSC0003DMP400027203, PGSC0003DMP400043823, PGSC0003DMP400011206, PGSC0003DMP400040719, PGSC0003DMP400002077, PGSC0003DMP400048232, PGSC0003DMP400055218, PGSC0003DMP400027251, PGSC0003DMP400047582, PGSC0003DMP400039599, PGSC0003DMP400055010, PGSC0003DMP400012699, PGSC0003DMP400011232	PGSC0003DMP400068683, PGSC0003DMP400051715, PGSC0003DMP400036956, PGSC0003DMP400012930, PGSC0003DMP400025381, PGSC0003DMP400056403, PGSC0003DMP400000823, PGSC0003DMP400000792, PGSC0003DMP400020337, PGSC0003DMP400043842, PGSC0003DMP400029566, PGSC0003DMP400012698, PGSC0003DMP400012637, PGSC0003DMP400009868, PGSC0003DMP400004976, PGSC0003DMP400055611, PGSC0003DMP400029337, PGSC0003DMP400050789, PGS…
GO:0003677	DNA binding	F	4.09168e-05	1.5501e-07	29	1322	101	16040	over	PGSC0003DMP400043843, PGSC0003DMP400041545, PGSC0003DMP400042640, PGSC0003DMP400002396, PGSC0003DMP400013771, PGSC0003DMP400034945, PGSC0003DMP400002092, PGSC0003DMP400000519, PGSC0003DMP400007625, PGSC0003DMP400040720, PGSC0003DMP400027203, PGSC0003DMP400043823, PGSC0003DMP400011206, PGSC0003DMP400040719, PGSC0003DMP400033928, PGSC0003DMP400008672, PGSC0003DMP400021996, PGSC0003DMP400002077, PGS…	PGSC0003DMP400025540, PGSC0003DMP400013576, PGSC0003DMP400068683, PGSC0003DMP400001594, PGSC0003DMP400005949, PGSC0003DMP400021152, PGSC0003DMP400001575, PGSC0003DMP400001573, PGSC0003DMP400005910, PGSC0003DMP400044696, PGSC0003DMP400001547, PGSC0003DMP400001544, PGSC0003DMP400001527, PGSC0003DMP400052263, PGSC0003DMP400001508, PGSC0003DMP400001507, PGSC0003DMP400001503, PGSC0003DMP400018386, PGS…
GO:0005576	extracellular region	C	0.000323488	1.31628e-06	17	560	113	16802	over	PGSC0003DMP400017399, PGSC0003DMP400033460, PGSC0003DMP400032108, PGSC0003DMP400013485, PGSC0003DMP400012189, PGSC0003DMP400029122, PGSC0003DMP400059998, PGSC0003DMP400033459, PGSC0003DMP400033458, PGSC0003DMP400005193, PGSC0003DMP400042888, PGSC0003DMP400020640, PGSC0003DMP400045039, PGSC0003DMP400023053, PGSC0003DMP400037598, PGSC0003DMP400045513, PGSC0003DMP400000796	PGSC0003DMP400013570, PGSC0003DMP400037509, PGSC0003DMP400025534, PGSC0003DMP400064293, PGSC0003DMP400001539, PGSC0003DMP400052263, PGSC0003DMP400032663, PGSC0003DMP400032662, PGSC0003DMP400044609, PGSC0003DMP400006312, PGSC0003DMP400005876, PGSC0003DMP400025440, PGSC0003DMP400025433, PGSC0003DMP400048955, PGSC0003DMP400044565, PGSC0003DMP400052154, PGSC0003DMP400020595, PGSC0003DMP400036908, PGS…
GO:0005618	cell wall	C	0.000353237	1.49159e-06	14	382	116	16980	over	PGSC0003DMP400034072, PGSC0003DMP400033460, PGSC0003DMP400032108, PGSC0003DMP400012189, PGSC0003DMP400059998, PGSC0003DMP400033459, PGSC0003DMP400033458, PGSC0003DMP400016182, PGSC0003DMP400031543, PGSC0003DMP400042888, PGSC0003DMP400020640, PGSC0003DMP400023053, PGSC0003DMP400009955, PGSC0003DMP400000796	PGSC0003DMP400025534, PGSC0003DMP400032663, PGSC0003DMP400032662, PGSC0003DMP400020674, PGSC0003DMP400044609, PGSC0003DMP400052208, PGSC0003DMP400040239, PGSC0003DMP400020654, PGSC0003DMP400045032, PGSC0003DMP400013486, PGSC0003DMP400045022, PGSC0003DMP400025440, PGSC0003DMP400037407, PGSC0003DMP400005844, PGSC0003DMP400001417, PGSC0003DMP400020595, PGSC0003DMP400029756, PGSC0003DMP400029746, PGS…
GO:0045490	pectin catabolic process	P	0.00143243	6.43157e-06	4	13	126	17349	over	PGSC0003DMP400034072, PGSC0003DMP400033460, PGSC0003DMP400033459, PGSC0003DMP400033458	PGSC0003DMP400045032, PGSC0003DMP400006151, PGSC0003DMP400042918, PGSC0003DMP400031280, PGSC0003DMP400054607, PGSC0003DMP400055021, PGSC0003DMP400054598, PGSC0003DMP400003743, PGSC0003DMP400066066, PGSC0003DMP400022394, PGSC0003DMP400052879, PGSC0003DMP400002349, PGSC0003DMP400040540
GO:0045330	aspartyl esterase activity	F	0.00223619	1.03542e-05	4	15	126	17347	over	PGSC0003DMP400034072, PGSC0003DMP400033460, PGSC0003DMP400033459, PGSC0003DMP400033458	PGSC0003DMP400045032, PGSC0003DMP400006151, PGSC0003DMP400032340, PGSC0003DMP400000585, PGSC0003DMP400042918, PGSC0003DMP400031280, PGSC0003DMP400054607, PGSC0003DMP400055021, PGSC0003DMP400054598, PGSC0003DMP400003743, PGSC0003DMP400008438, PGSC0003DMP400052879, PGSC0003DMP400040540, PGSC0003DMP400020825, PGSC0003DMP400006476
GO:0033387	putrescine biosynthetic process from ornithine	P	0.009528	5.48124e-05	2	0	128	17362	over	PGSC0003DMP400044412, PGSC0003DMP400042276
GO:0042978	ornithine decarboxylase activator activity	F	0.009528	5.48124e-05	2	0	128	17362	over	PGSC0003DMP400044412, PGSC0003DMP400042276
GO:0043086	negative regulation of catalytic activity	P	0.01276	7.69862e-05	7	131	123	17231	over	PGSC0003DMP400034072, PGSC0003DMP400033460, PGSC0003DMP400039404, PGSC0003DMP400033459, PGSC0003DMP400018521, PGSC0003DMP400033458, PGSC0003DMP400058901	PGSC0003DMP400017933, PGSC0003DMP400025534, PGSC0003DMP400045032, PGSC0003DMP400037406, PGSC0003DMP400064117, PGSC0003DMP400040137, PGSC0003DMP400029746, PGSC0003DMP400013375, PGSC0003DMP400012868, PGSC0003DMP400012843, PGSC0003DMP400006151, PGSC0003DMP400018110, PGSC0003DMP400012806, PGSC0003DMP400037294, PGSC0003DMP400036748, PGSC0003DMP400032335, PGSC0003DMP400017566, PGSC0003DMP400001178, PGS…
GO:0008283	cell proliferation	P	0.0153226	0.000101047	6	94	124	17268	over	PGSC0003DMP400042640, PGSC0003DMP400043823, PGSC0003DMP400011206, PGSC0003DMP400039599, PGSC0003DMP400055010, PGSC0003DMP400011232	PGSC0003DMP400033156, PGSC0003DMP400001573, PGSC0003DMP400006338, PGSC0003DMP400037453, PGSC0003DMP400025461, PGSC0003DMP400048955, PGSC0003DMP400005802, PGSC0003DMP400044574, PGSC0003DMP400044565, PGSC0003DMP400024934, PGSC0003DMP400018235, PGSC0003DMP400051693, PGSC0003DMP400032458, PGSC0003DMP400036747, PGSC0003DMP400032335, PGSC0003DMP400055849, PGSC0003DMP400055848, PGSC0003DMP400012620, PGS…
GO:0030599	pectinesterase activity	F	0.0180098	0.000121295	5	60	125	17302	over	PGSC0003DMP400034072, PGSC0003DMP400033460, PGSC0003DMP400033459, PGSC0003DMP400033458, PGSC0003DMP400016182	PGSC0003DMP400020674, PGSC0003DMP400020654, PGSC0003DMP400045032, PGSC0003DMP400037407, PGSC0003DMP400037406, PGSC0003DMP400067972, PGSC0003DMP400006151, PGSC0003DMP400032340, PGSC0003DMP400036669, PGSC0003DMP400049064, PGSC0003DMP400000585, PGSC0003DMP400031617, PGSC0003DMP400031616, PGSC0003DMP400023990, PGSC0003DMP400005223, PGSC0003DMP400042918, PGSC0003DMP400042916, PGSC0003DMP400067391, PGS…
GO:0004837	tyrosine decarboxylase activity	F	0.0233617	0.000163635	2	1	128	17361	over	PGSC0003DMP400026166, PGSC0003DMP400042004	PGSC0003DMP400015063
GO:0071555	cell wall organization	P	0.0233617	0.000163896	9	256	121	17106	over	PGSC0003DMP400034072, PGSC0003DMP400001496, PGSC0003DMP400033460, PGSC0003DMP400032108, PGSC0003DMP400029122, PGSC0003DMP400033459, PGSC0003DMP400033458, PGSC0003DMP400016182, PGSC0003DMP400037598	PGSC0003DMP400025534, PGSC0003DMP400020674, PGSC0003DMP400006396, PGSC0003DMP400020654, PGSC0003DMP400006312, PGSC0003DMP400037489, PGSC0003DMP400063724, PGSC0003DMP400051719, PGSC0003DMP400045032, PGSC0003DMP400013486, PGSC0003DMP400037407, PGSC0003DMP400001493, PGSC0003DMP400001492, PGSC0003DMP400025423, PGSC0003DMP400001489, PGSC0003DMP400036988, PGSC0003DMP400021008, PGSC0003DMP400052167, PGS…
GO:0005730	nucleolus	C	0.0272923	0.00019913	9	263	121	17099	over	PGSC0003DMP400041545, PGSC0003DMP400031543, PGSC0003DMP400040720, PGSC0003DMP400027203, PGSC0003DMP400040719, PGSC0003DMP400027251, PGSC0003DMP400039599, PGSC0003DMP400055010, PGSC0003DMP400012699	PGSC0003DMP400068683, PGSC0003DMP400021156, PGSC0003DMP400006396, PGSC0003DMP400040212, PGSC0003DMP400045022, PGSC0003DMP400033014, PGSC0003DMP400005809, PGSC0003DMP400024962, PGSC0003DMP400012993, PGSC0003DMP400032566, PGSC0003DMP400044520, PGSC0003DMP400012960, PGSC0003DMP400012952, PGSC0003DMP400040116, PGSC0003DMP400051667, PGSC0003DMP400037373, PGSC0003DMP400029727, PGSC0003DMP400068449, PGS…
