# Supplementary material for: RNA-Seq analysis of resistant and susceptible potato varieties during the early stages of potato virus Y infection
Source: BMC Genomics. 2015 Jun 20;16(1):472. doi: 10.1186/s12864-015-1666-2 (PMC4475319; doi:10.1186/s12864-015-1666-2)
Supplement: Additional file 5: — List of disease resistance-annotated genes. [file 12864_2015_1666_MOESM5_ESM.xlsx]

## Sheet: Sheet1
Additional file 5 - List of disease resistance-annotated genes.
Gene ID	Annotation	Chromosome
PGSC0003DMG400002799	TMV resistance protein N	chr01:71121131-71125727
PGSC0003DMG400013165	Disease resistance protein RPS2	chr01:36611983-36613542
PGSC0003DMG402002917	Disease resistance protein BS2	chr12:2966546-2967679
PGSC0003DMG401002917	Disease resistance protein BS2	chr12:2956546-2961047
PGSC0003DMG400002920	RGC1	chr12:3002412-3006190
PGSC0003DMG400006769	Leucine-rich repeat containing protein	chr01:57779714-57787111
PGSC0003DMG400006785	CC-NBS-LRR resistance protein	chr01:58288409-58295585
PGSC0003DMG400006800	NBS-LRR protein	chr01:58815515-58818964
PGSC0003DMG401026043	NRC1	chr01:62663896-62669121
PGSC0003DMG404026043	NRC1	chr01:62672303-62677513
PGSC0003DMG400016372	Resistance protein PSH-RGH7	chr01:3092744-3097007
PGSC0003DMG402020721	Leucine-rich repeat-containing protein	chr01:72586887-72590226
PGSC0003DMG400020722	TMV resistance protein N	chr01:72573427-72580320
PGSC0003DMG400013098	TMV resistance protein N	chr01:72502908-72509010
PGSC0003DMG401020721	Leucine-rich repeat-containing protein	chr01:72585473-72590226
PGSC0003DMG400016808	N protein	chr01:33926895-33934703
PGSC0003DMG400020872	Tospovirus resistance protein C	chr01:10830291-10832740
PGSC0003DMG402020874	Tospovirus resistance protein E	chr01:10855431-10857495
PGSC0003DMG400024055	Nematode resistance	chr01:21772505-21779220
PGSC0003DMG400006296	Tospovirus resistance protein A	chr01:53559637-53563191
PGSC0003DMG400006297	Tospovirus resistance protein C	chr01:53563317-53570509
PGSC0003DMG402006288	Tospovirus resistance protein B	chr01:53288282-53294570
PGSC0003DMG402018257	Leucine-rich repeat-containing protein	chr01:72392220-72398053
PGSC0003DMG400018216	TMV resistance protein N	chr01:72420347-72425359
PGSC0003DMG400018256	TMV resistance protein N	chr01:72408689-72413271
PGSC0003DMG400006316	NBS-LRR type disease resistance protein	chr01:59632461-59636207
PGSC0003DMG400022699	Resistance gene	chr01:4455918-4461680
PGSC0003DMG400019970	RGC1	chr01:130183-132354
PGSC0003DMG401022784	Resistance protein PSH-RGH6	chr01:149106-150804
PGSC0003DMG400022785	Resistance protein PSH-RGH6	chr01:134205-137721
PGSC0003DMG400025259	NBS-LRR type disease resistance protein	chr01:59341413-59345601
PGSC0003DMG400021477	Cc-nbs-lrr resistance protein	chr02:16183786-16188953
PGSC0003DMG400021469	Nbs-lrr resistance protein	chr02:15608129-15611562
PGSC0003DMG400019900	Disease resistance protein RGA4	chr02:1681429-1686369
PGSC0003DMG400012918	Cc-nbs-lrr resistance protein	chr02:8108460-8113502
PGSC0003DMG400010226	NRG1	chr02:31070184-31070985
PGSC0003DMG400013091	Disease resistance protein Gpa2	chr02:6670769-6673802
PGSC0003DMG400013094	Leucine-rich repeat-containing protein	chr02:6678638-6682241
PGSC0003DMG400013090	Leucine-rich repeat-containing protein	chr02:6699785-6703030
PGSC0003DMG400013627	Tir-nbs-lrr resistance protein	chr02:36254101-36260142
PGSC0003DMG400011809	Disease resistance protein BS2	chr02:15005583-15007880
PGSC0003DMG400008292	NBS-LRR resistance protein	chr02:28600658-28605830
PGSC0003DMG400008306	Nbs-lrr resistance protein	chr02:28544153-28547006
PGSC0003DMG400005052	Disease resistance protein RGA3	chr03:4989976-4999605
PGSC0003DMG400005046	Conserved gene of unknown function	chr03:4800746-4805508
PGSC0003DMG400043400	Disease resistance protein RGA2	chr03:14319214-14323021
PGSC0003DMG400024337	Hero resistance protein 2 homologue	chr03:12039554-12042392
PGSC0003DMG400013407	CC-NBS-LRR class disease resistance protein	chr03:893897-895904
PGSC0003DMG400002947	NRC1	chr04:15056751-15061174
PGSC0003DMG400002960	Disease resistance protein BS2	chr04:15076997-15080289
PGSC0003DMG400024231	EDNR2GH7 protein	chr04:17999374-18002307
PGSC0003DMG400024234	SNKR2GH5 protein	chr04:18109897-18112423
PGSC0003DMG400002820	Conserved gene of unknown function	chr04:174146-180296
PGSC0003DMG400030497	Resistance protein PSH-RGH6	chr05:4053720-4056470
PGSC0003DMG400016029	NBS-coding resistance gene analog	chr04:6053677-6054112
PGSC0003DMG400023645	Disease resistance protein BS2	chr04:6166225-6168808
PGSC0003DMG400019732	Disease resistance protein	chr04:8776381-8780278
PGSC0003DMG400019740	Disease resistance protein	chr04:8733103-8735758
PGSC0003DMG400019741	NRC1	chr04:8758312-8763844
PGSC0003DMG400037159	Leucine-rich repeat containing protein	chr04:8175514-8178055
PGSC0003DMG400041458	Leucine-rich repeat containing protein	chr04:8199382-8201902
PGSC0003DMG401016933	Disease resistance protein; Calcium-binding EF-hand; AAA ATPase	chr04:42118486-42125965
PGSC0003DMG400010527	Nematode resistance	chr04:42665767-42673621
PGSC0003DMG400007999	Nbs-lrr resistance protein	chr04:60894535-60898248
PGSC0003DMG400029457	Hero resistance protein	chr04:2338406-2343895
PGSC0003DMG400029505	NRC1	chr04:2255037-2261434
PGSC0003DMG400029453	Hero resistance protein 1 homologue	chr04:2241587-2246593
PGSC0003DMG400029460	Hero resistance protein	chr04:2404349-2407739
PGSC0003DMG400029462	Hero resistance protein 1 homologue	chr04:2424940-2429131
PGSC0003DMG400029504	Hero resistance protein	chr04:2203072-2207783
PGSC0003DMG401010614	R2	chr04:59003988-59006987
PGSC0003DMG400010612	HJTR2GH1 protein	chr04:59015696-59021337
PGSC0003DMG400011525	EDNR2GH4 protein	chr04:3782927-3785447
PGSC0003DMG400011521	EDNR2GH5 protein	chr04:3809865-3815618
PGSC0003DMG401011522	HJTR2GH1 protein	chr04:3801878-3804530
PGSC0003DMG400011524	EDNR2GH3 protein	chr04:3788510-3789476
PGSC0003DMG401011526	SNKR2GH2 protein	chr04:3778051-3778675
PGSC0003DMG402032547	HJTR2GH1 protein	chr04:3896732-3899552
PGSC0003DMG400032572	EDNR2GH7 protein	chr04:4007428-4010219
PGSC0003DMG400032582	HJTR2GH1 protein	chr04:3873054-3875743
PGSC0003DMG400032584	R2 late blight resistance protein	chr04:3860307-3863248
PGSC0003DMG400011517	HJTR2GH1 protein	chr04:3849428-3852300
PGSC0003DMG400011520	Rpi protein	chr04:3822640-3825175
PGSC0003DMG400011523	HJTR2GH1 protein	chr04:3796138-3799327
PGSC0003DMG400011527	SNKR2GH5 protein	chr04:3772968-3775551
PGSC0003DMG400011528	R2	chr04:3767200-3769756
PGSC0003DMG400011529	R2	chr04:3748087-3750618
PGSC0003DMG400005970	Late blight resistance protein	chr04:1169371-1173508
PGSC0003DMG400006003	Nematode resistance	chr04:1356607-1361299
PGSC0003DMG400006531	SNKR2GH5 protein	chr04:3004122-3006675
PGSC0003DMG400006533	Rpi protein	chr04:3013751-3016274
PGSC0003DMG400020935	Tir-nbs-lrr resistance protein	chr04:9702577-9706283
PGSC0003DMG400015872	NBS-LRR type resistance protein	chr04:581728-588356
PGSC0003DMG401015877	NBS-LRR protein	chr04:737016-740020
PGSC0003DMG400015878	NRC1	chr04:592238-593579
PGSC0003DMG400005577	NB-ARC domain containing protein	chr04:31512-35158
PGSC0003DMG400045962	Late blight resistance protein Rpi-blb2	chr05:25585262-25586186
PGSC0003DMG400025099	PRF	chr05:1500544-1506500
PGSC0003DMG400028339	Late blight resistance protein	chr05:143383-148631
PGSC0003DMG401019148	Leucine-rich repeat-containing protein 2, lrrc2	chr10:51012728-51017329
PGSC0003DMG400046201	Tomato spotted wilt virus resistance protein	chr05:35389415-35393572
PGSC0003DMG401013522	Prf	chr05:8873632-8877848
PGSC0003DMG400013486	Disease resistance protein	chr05:8607015-8613198
PGSC0003DMG400013490	Prf	chr05:8726283-8735166
PGSC0003DMG400013506	Late blight resistance protein homolog R1B-16	chr05:8206017-8213666
PGSC0003DMG400043650	NBS-LRR resistance protein	chr05:37114445-37114952
PGSC0003DMG401022603	ATP binding / protein binding / transmembrane receptor	chr05:6169466-6178620
PGSC0003DMG400018619	Tospovirus resistance protein B	chr05:9507311-9512038
PGSC0003DMG402017416	Disease resistance protein; Calcium-binding EF-hand; AAA ATPase	chr07:41447937-41452477
PGSC0003DMG400000815	NBS-coding resistance gene analog	chr05:2068115-2068967
PGSC0003DMG400000813	NBS-LRR resistance protein	chr05:2063327-2066456
PGSC0003DMG400000816	Tospovirus resistance protein A	chr05:2069033-2074818
PGSC0003DMG400003380	Late blight resistance protein homolog R1A-4	chr05:4989596-4994322
PGSC0003DMG400023062	Disease resistance protein	chr05:5110872-5114743
PGSC0003DMG400025611	Disease resistance protein	chr05:5364852-5372947
PGSC0003DMG400025615	Disease resistance protein	chr05:5356247-5360483
PGSC0003DMG400008449	NBS-LRR resistance protein	chr05:44662549-44663799
PGSC0003DMG400025545	Late blight resistance protein homolog R1B-23	chr05:4902771-4906924
PGSC0003DMG400023249	NBS-LRR resistance protein	chr06:9737813-9739952
PGSC0003DMG400026104	NBS-coding resistance gene protein	chr06:43785023-43792867
PGSC0003DMG400005170	NBS-coding resistance gene analog	chr06:39853082-39855054
PGSC0003DMG400005174	NBS-coding resistance gene analog	chr06:39795880-39797146
PGSC0003DMG400005172	NBS-coding resistance gene analog	chr06:39804202-39806488
PGSC0003DMG400005173	Tospovirus resistance protein A	chr06:39799040-39802120
PGSC0003DMG400033131	Tospovirus resistance protein E	chr06:40002409-40005071
PGSC0003DMG400033153	Tospovirus resistance protein C	chr06:39910177-39912725
PGSC0003DMG400031318	Tir-nbs-lrr resistance protein	chr06:39385979-39391275
PGSC0003DMG400004874	Resistance protein PSH-RGH7	chr06:41205768-41208969
PGSC0003DMG400004873	Resistance protein PSH-RGH6	chr06:41199198-41201175
PGSC0003DMG400020851	Tospovirus resistance protein D	chr06:734150-739455
PGSC0003DMG400016656	Disease resistance protein	chr06:20496798-20499163
PGSC0003DMG402002428	NL25	chr06:14370113-14373083
PGSC0003DMG400002426	Resistance gene	chr06:14418750-14424179
PGSC0003DMG400002427	Bacterial spot disease resistance protein 4	chr06:14395785-14402541
PGSC0003DMG400020740	NBS-LRR resistance protein	chr06:4782122-4784342
PGSC0003DMG400021986	Late blight resistance protein Rpi-blb2	chr06:4592121-4597178
PGSC0003DMG400031878	NBS-LRR resistance protein	chr06:4661195-4667846
PGSC0003DMG400020732	NBS-LRR resistance protein	chr06:4709099-4713333
PGSC0003DMG400020749	NBS-LRR resistance protein	chr06:4810105-4811485
PGSC0003DMG400020735	Root-knot nematode resistance protein	chr06:4732968-4736402
PGSC0003DMG400020736	Late blight resistance protein Rpi-blb2	chr06:4739378-4743140
PGSC0003DMG400020741	Late blight resistance protein Rpi-blb2	chr06:4791837-4795549
PGSC0003DMG400021987	Late blight resistance protein Rpi-blb2	chr06:4579944-4582716
PGSC0003DMG400010895	Late blight resistance protein Rpi-blb2	chr06:2827101-2830927
PGSC0003DMG400025512	Late blight resistance protein Rpi-blb2	chr06:2779208-2783006
PGSC0003DMG400025511	Plant resistance protein	chr06:2770258-2775613
PGSC0003DMG400009686	Bacterial spot disease resistance protein 4	chr06:7501218-7503219
PGSC0003DMG400005335	Truncated NBS-LRR resistance protein	chr06:4370125-4376409
PGSC0003DMG401005337	Late blight resistance protein Rpi-blb2	chr06:4382681-4384537
PGSC0003DMG400038020	Disease resistance protein BS2	chr07:1375886-1378619
PGSC0003DMG400017317	Nematode resistance	chr07:47131209-47135714
PGSC0003DMG400013543	NL27	chr07:38351044-38360537
PGSC0003DMG401030700	Resistance gene	chr07:3142286-3151286
PGSC0003DMG400026161	NBS-LRR type disease resistance protein	chr07:45499551-45503285
PGSC0003DMG400026187	Nbs-lrr resistance protein	chr07:45486679-45491063
PGSC0003DMG400022980	Hydrolase	chr07:6517799-6525363
PGSC0003DMG400022989	N protein	chr07:6529006-6531355
PGSC0003DMG400001081	NBS-LRR protein	chr07:43753235-43755805
PGSC0003DMG400024202	Disease resistance protein BS2	chr07:6929194-6931726
PGSC0003DMG400024203	Disease resistance protein BS2	chr07:6933650-6936729
PGSC0003DMG400024206	N protein	chr07:6900740-6910204
PGSC0003DMG400013721	Plant disease resistant protein	chr08:7042075-7046122
PGSC0003DMG400009307	Blight resistance protein T118	chr08:36470703-36478997
PGSC0003DMG401009306	Blight resistance protein SH10	chr08:36453952-36455988
PGSC0003DMG400009327	Blight resistance protein SH10	chr08:36452391-36453048
PGSC0003DMG400017061	Blight resistance protein SH10	chr08:36511223-36512102
PGSC0003DMG401009305	Disease resistance protein RGA3	chr08:36436130-36443887
PGSC0003DMG402009305	Blight resistance protein T118	chr08:36448540-36451120
PGSC0003DMG402009306	Disease resistance protein RGA1	chr08:36456043-36456668
PGSC0003DMG400009324	Disease resistance protein RGA4	chr08:36430381-36434682
PGSC0003DMG400017060	Disease resistance protein RGA1	chr08:36502919-36506462
PGSC0003DMG400017062	Disease resistance protein RGA1	chr08:36528238-36534033
PGSC0003DMG400029586	Resistance protein PSH-RGH6	chr08:29876225-29878885
PGSC0003DMG400029606	Disease resistance protein RGA2	chr08:29908029-29908990
PGSC0003DMG400029590	Disease resistance protein RGA3	chr08:29937347-29940887
PGSC0003DMG400042937	Resistance protein PSH-RGH6	chr08:29866985-29869361
PGSC0003DMG400004756	Disease resistance protein	chr08:39258634-39262351
PGSC0003DMG400002275	Cc-nbs-lrr resistance protein	chr08:36253-44052
PGSC0003DMG400002276	Conserved gene of unknown function	chr08:68225-72815
PGSC0003DMG400012466	Conserved gene of unknown function	chr08:117666-124881
PGSC0003DMG400012470	Conserved gene of unknown function	chr08:174416-177453
PGSC0003DMG400012471	Conserved gene of unknown function	chr08:178663-185249
PGSC0003DMG400012472	Disease resistance protein	chr08:186307-196189
PGSC0003DMG400002271	Disease resistance protein	chr08:93826-98358
PGSC0003DMG400002277	Disease resistance protein	chr08:75189-79832
PGSC0003DMG400002278	Conserved gene of unknown function	chr08:87596-89993
PGSC0003DMG400007385	CC-NB-LRR protein	chr08:29155203-29158679
PGSC0003DMG400018462	Disease resistance protein	chr08:3730674-3734794
PGSC0003DMG400018464	Disease resistance protein	chr08:3739260-3743844
PGSC0003DMG400018463	Disease resistance protein	chr08:3735076-3737561
PGSC0003DMG400018490	NBS-LRR type disease resistance protein	chr08:3804248-3808169
PGSC0003DMG400018461	Resistance gene	chr08:3713368-3717918
PGSC0003DMG400030855	Disease resistance protein RGA1	chr08:34823995-34827780
PGSC0003DMG400030856	NBS-LRR resistance protein	chr08:34830535-34835530
PGSC0003DMG401030883	Late blight resistance protein Rpi-pta1	chr08:35073714-35078783
PGSC0003DMG402030883	Disease resistance protein RGA2	chr08:35067703-35078895
PGSC0003DMG400042556	NBS domain resistance protein	chr09:6394209-6394617
PGSC0003DMG400004413	Tm-2 protein	chr09:24686197-24688608
PGSC0003DMG400018907	NBS-coding resistance gene analog	chr09:26775837-26776473
PGSC0003DMG400033334	Bacterial spot disease resistance protein 4	ST4.03ch11
PGSC0003DMG400043186	Tospovirus resistance protein A	chr09:19742385-19743678
PGSC0003DMG400017146	NBS-LRR resistance protein RGH1	chr09:47543882-47553313
PGSC0003DMG400008588	Disease resistance protein RGA4	chr09:22440809-22444938
PGSC0003DMG400017666	Disease resistance protein I2C-5	chr09:34366218-34374295
PGSC0003DMG400003794	Tospovirus resistance protein E	chr09:42804971-42808076
PGSC0003DMG400003800	Hero resistance protein	chr09:42952403-42954373
PGSC0003DMG400016601	Tospovirus resistance protein A	chr09:52272716-52281626
PGSC0003DMG402016602	Tospovirus resistance protein C	chr09:52257875-52262129
PGSC0003DMG400016600	Tospovirus resistance protein E	chr09:52303119-52307823
PGSC0003DMG400031521	Tospovirus resistance protein B	chr09:51737046-51741010
PGSC0003DMG401020585	Rpi-vnt1	chr09:50952592-50954473
PGSC0003DMG400020586	Late blight resistance protein	chr09:50972347-50973235
PGSC0003DMG400024365	Rpi-vnt1	chr09:51005750-51007403
PGSC0003DMG400020584	Rpi-vnt1	chr09:50777571-50780169
PGSC0003DMG402020585	Rpi-vnt1	chr09:50966192-50968781
PGSC0003DMG400020587	Rpi-vnt1	chr09:50959066-50962046
PGSC0003DMG400024363	Rpi-vnt1	chr09:51012550-51015529
PGSC0003DMG403020585	Rpi-vnt1	chr09:50976087-50978871
PGSC0003DMG400024366	Rpi-vnt1	chr09:51001295-51002174
PGSC0003DMG402026432	NBS-coding resistance gene protein	chr09:51120831-51125316
PGSC0003DMG401020581	Tir-nbs-lrr resistance protein	chr09:50797981-50799217
PGSC0003DMG401026432	ATP binding protein	chr09:51117949-51122231
PGSC0003DMG400026433	ATP binding protein	chr09:51111386-51115688
PGSC0003DMG400007743	Tir-nbs-lrr resistance protein	chr09:51071340-51078917
PGSC0003DMG400033651	Nbs-lrr resistance protein	chr09:28533374-28536704
PGSC0003DMG400006570	Tospovirus resistance protein C	chr09:52559011-52563477
PGSC0003DMG401011899	Tospovirus resistance protein B	chr09:52471324-52472054
PGSC0003DMG400011907	NBS-coding resistance gene analog	chr09:52395488-52396436
PGSC0003DMG400006573	Tospovirus resistance protein A	chr09:52614541-52619118
PGSC0003DMG400011898	Tospovirus resistance protein B	chr09:52472993-52478673
PGSC0003DMG400011900	Tospovirus resistance protein B	chr09:52463646-52466308
PGSC0003DMG400011906	Tospovirus resistance protein D	chr09:52401945-52404511
PGSC0003DMG400011109	CC-NBS-LRR resistance protein	chr10:46423783-46425025
PGSC0003DMG400011115	Cc-nbs-lrr resistance protein	chr10:46338532-46339381
PGSC0003DMG402008383	Nbs-lrr resistance protein	chr10:46174798-46179288
PGSC0003DMG400008394	Cc-nbs-lrr resistance protein	chr10:45936340-45941925
PGSC0003DMG400011045	Cc-nbs-lrr resistance protein	chr10:46186157-46190030
PGSC0003DMG400011108	Nbs-lrr resistance protein	chr10:46425071-46427450
PGSC0003DMG400011111	Cc-nbs-lrr resistance protein	chr10:46391872-46397460
PGSC0003DMG400011114	Cc-nbs-lrr resistance protein	chr10:46339404-46340513
PGSC0003DMG400008393	Cc-nbs-lrr resistance protein	chr10:45959335-45964695
PGSC0003DMG400022087	Nucleotide binding site-leucine rich repeat protein	chr10:26101005-26101941
PGSC0003DMG400008257	Cc-nbs-lrr resistance protein	chr10:27451483-27453742
PGSC0003DMG400025683	Cc-nbs-lrr resistance protein	chr10:15693724-15698132
PGSC0003DMG400014047	Disease resistance protein R3a	chr10:36848936-36851999
PGSC0003DMG400019418	Cc-nbs-lrr resistance protein	chr10:5587623-5593493
PGSC0003DMG400026666	Cc-nbs-lrr resistance protein	chr10:40564925-40572277
PGSC0003DMG400011425	Cc-nbs-lrr resistance protein	chr10:43599043-43600837
PGSC0003DMG400021863	Nucleotide binding site-leucine rich repeat protein	chr10:3489092-3492964
PGSC0003DMG400021861	NRC1	chr10:3476897-3480847
PGSC0003DMG400008595	Cc-nbs-lrr resistance protein	chr10:52150527-52155834
PGSC0003DMG400008596	Cc-nbs-lrr resistance protein	chr10:52157665-52164242
PGSC0003DMG400018572	Disease resistance protein I2C-5	chr11:39910711-39916048
PGSC0003DMG400018693	Disease resistance protein I2	chr11:39957387-39958906
PGSC0003DMG402018576	Potato late blight resistance protein R3a	chr11:39932588-39940026
PGSC0003DMG401018696	Disease resistance protein R3a	chr11:40031684-40033778
PGSC0003DMG400019669	Potato resistance I2GA-SH23-3	chr11:39409982-39413951
PGSC0003DMG402027402	Disease resistance protein R3a	chr11:40781174-40785299
PGSC0003DMG400027407	Plant disease resistant protein	chr11:41152588-41156525
PGSC0003DMG400018573	Disease resistance protein R3a	chr11:39916589-39917132
PGSC0003DMG403019668	Disease resistance protein R3a	chr11:39422947-39425263
PGSC0003DMG401027371	CC-NBS-LRR protein	chr11:41295099-41297658
PGSC0003DMG400030239	CC-NBS-LRR protein	chr11:41327670-41333677
PGSC0003DMG400002980	Disease resistance protein R3a	chr11:40693329-40697188
PGSC0003DMG400002982	Potato resistance I2GA-SH23-1	chr11:40605681-40612826
PGSC0003DMG401018576	Disease resistance protein I2C-5	chr11:39928041-39934426
PGSC0003DMG400027377	Disease resistance protein R3a	chr11:41184787-41188508
PGSC0003DMG400027409	CC-NBS-LRR protein	chr11:41144175-41147610
PGSC0003DMG402030235	Disease resistance protein R3a	chr11:41397312-41401666
PGSC0003DMG401030236	CC-NBS-LRR protein	chr11:41360926-41368800
PGSC0003DMG400030238	CC-NBS-LRR protein	chr11:41338208-41340523
PGSC0003DMG401027402	Disease resistance protein R3a	chr11:40782901-40785046
PGSC0003DMG400000888	Resistance gene	chr11:10568124-10576759
PGSC0003DMG400013308	Nbs-lrr resistance protein	chr11:2792626-2794777
PGSC0003DMG402016979	Bacterial spot disease resistance protein 4	chr11:2927511-2933006
PGSC0003DMG402016981	Bacterial spot disease resistance protein 4	chr11:3001153-3005475
PGSC0003DMG403016981	Resistance gene	chr11:3019179-3024685
PGSC0003DMG400044423	NBS-LRR type disease resistance protein	chr11:4218211-4220932
PGSC0003DMG400009455	Disease resistance protein R3a	chr11:34034656-34038412
PGSC0003DMG400027325	BED finger-nbs-lrr resistance protein	chr11:5502738-5505438
PGSC0003DMG400007344	Disease resistance protein R3a	chr11:35386646-35390635
PGSC0003DMG400019627	Disease resistance protein Gpa2	chr11:37504805-37508797
PGSC0003DMG401015682	NL25	chr11:3233632-3237042
PGSC0003DMG400015693	Resistance gene	chr11:3452712-3457014
PGSC0003DMG400015681	Resistance gene	chr11:3192362-3197782
PGSC0003DMG400015128	Leucine-rich repeat-containing protein	chr11:9433489-9438587
PGSC0003DMG400027797	TIR-NBS-LRR disease resistance	chr11:9172640-9178312
PGSC0003DMG400001990	NBS-coding resistance gene analog	chr11:6051943-6053262
PGSC0003DMG400001983	Disease resistance protein BS2	chr11:5860496-5863516
PGSC0003DMG400001996	Resistance protein PSH-RGH6	chr11:5984146-5987394
PGSC0003DMG400001981	NBS-LRR protein	chr11:5869323-5872263
PGSC0003DMG400001982	NBS-coding resistance gene analog	chr11:5864899-5867205
PGSC0003DMG400001994	NBS-LRR protein	chr11:6006150-6006890
PGSC0003DMG400001989	PRF	chr11:6072330-6074332
PGSC0003DMG400001992	Disease resistance protein BS2	chr11:6027531-6030912
PGSC0003DMG400001993	Disease resistance protein Gpa2	chr11:6006942-6008763
PGSC0003DMG400006674	ATP binding protein	chr11:22282726-22283761
PGSC0003DMG400031185	Tospovirus resistance protein C	chr11:21198348-21202005
PGSC0003DMG400044837	Nematode resistance	chr11:22283983-22286190
PGSC0003DMG400029313	R2 protein	chr12:55445074-55448482
PGSC0003DMG400029314	Disease resistance protein RPM1	chr12:55424253-55427921
PGSC0003DMG400029344	Disease resistance protein RPP13	chr12:56497594-56502304
PGSC0003DMG400029405	Disease resistance protein RPM1	chr12:55409760-55413202
PGSC0003DMG400029415	Nematode resistance protein	chr12:55224552-55229379
PGSC0003DMG401002242	Disease resistance protein BS2	chr12:10419158-10420090
PGSC0003DMG402002242	Disease resistance protein	chr12:10420311-10421892
PGSC0003DMG400018903	Cc-nbs-lrr resistance protein	chr12:9564189-9572018
PGSC0003DMG402004578	Late blight resistance protein homolog R1B-16	chr12:57369044-57372484
PGSC0003DMG400007869	RGC1	chr12:1723955-1725569
PGSC0003DMG400007867	Disease resistance protein Gpa2	chr12:1684446-1687321
PGSC0003DMG400007870	NBS-LRR protein	chr12:1727362-1731186
PGSC0003DMG401007871	NBS-LRR protein	chr12:1758878-1764111
PGSC0003DMG402007871	Disease resistance protein Gpa2	chr12:1744462-1747956
PGSC0003DMG400007872	NBS-LRR protein	chr12:1749065-1758197
PGSC0003DMG400013736	BED finger-nbs-lrr resistance protein	chr12:6866912-6872195
PGSC0003DMG400004295	NBS-LRR protein	chr12:6264764-6267554
PGSC0003DMG400004296	Disease resistance protein Gpa2	chr12:6253871-6257722
PGSC0003DMG400013904	Resistance protein PSH-RGH6	chr12:6279057-6281874
PGSC0003DMG400024273	Resistance protein PSH-RGH6	chr12:5683368-5686372
PGSC0003DMG400013889	Disease resistance protein Gpa2	chr12:6268971-6278367
PGSC0003DMG400013891	Resistance protein PSH-RGH6	chr12:6327052-6330242
PGSC0003DMG401007575	Cc-nbs-lrr resistance protein	chr12:48156268-48164382
PGSC0003DMG400027867	Resistance protein PSH-RGH7	chr12:8085302-8088024
PGSC0003DMG400034825	NBS-LRR resistance protein	chr12:7766019-7766532
PGSC0003DMG400026573	Resistance protein PSH-RGH6	ST4.03ch09
PGSC0003DMG401003025	Conserved gene of unknown function	ST4.03ch05
PGSC0003DMG400031405	NRC1	ST4.03ch10
PGSC0003DMG400019913	Tm-2	ST4.03ch09
PGSC0003DMG400019915	Tm-2	ST4.03ch09
PGSC0003DMG400027932	NL27	PGSC0003DMB000000428
PGSC0003DMG401004423	Cc-nbs-lrr resistance protein	ST4.03ch10
PGSC0003DMG400007462	NRC1	ST4.03ch04
PGSC0003DMG401007461	NRC1	ST4.03ch04
PGSC0003DMG400007469	NRC1	ST4.03ch04
PGSC0003DMG400007471	NRC1	chr.04
PGSC0003DMG402007461	NRC1	chr.04
PGSC0003DMG400021887	Bacterial spot disease resistance protein 4	PGSC0003DMB000000622
PGSC0003DMG400021948	Cc-nbs-lrr resistance protein	ST4.03ch10
PGSC0003DMG400019799	Blight resistance protein SH10	ST4.03ch08
PGSC0003DMG400019803	NBS-LRR resistance protein	ST4.03ch08
PGSC0003DMG400019804	Disease resistance protein RGA2	ST4.03ch08
PGSC0003DMG400022004	Disease resistance protein RGA1	ST4.03ch08
PGSC0003DMG400035467	Disease resistance protein RGA2	chr.08
PGSC0003DMG400003439	NBS-LRR resistance protein	chr.08
PGSC0003DMG401007609	NBS-LRR resistance protein	ST4.03ch08
PGSC0003DMG400038440	Tospovirus resistance protein D	chr.09
PGSC0003DMG400011920	SNKR2GH5 protein	ST4.03ch04
PGSC0003DMG400011924	SNKR2GH2 protein	ST4.03ch04
PGSC0003DMG400011926	Rpi protein	ST4.03ch04
PGSC0003DMG400007606	Disease resistance protein	ST4.03ch11
PGSC0003DMG400010886	Cc-nbs-lrr resistance protein	PGSC0003DMB000000798
PGSC0003DMG400028056	Disease resistance protein RPS2	PGSC0003DMB000000798
PGSC0003DMG400028001	Cc-nbs-lrr resistance protein	ST4.03ch10
PGSC0003DMG400010944	Cc-nbs-lrr resistance protein	ST4.03ch10
PGSC0003DMG400024429	NBS-coding resistance gene analog	PGSC0003DMB000000956
PGSC0003DMG400018047	Disease resistance protein	PGSC0003DMB000000956
PGSC0003DMG400024430	Disease resistance protein BS2	PGSC0003DMB000000956
PGSC0003DMG400023273	HJTR2GH1 protein	ST4.03ch04
PGSC0003DMG400033160	TMV resistance protein N	PGSC0003DMB000000973
PGSC0003DMG400010946	EDNR2GH3 protein	ST4.03ch04
PGSC0003DMG402021043	Disease resistance protein RGA2	PGSC0003DMB000001044
PGSC0003DMG400017086	Disease resistance protein	ST4.03ch04
PGSC0003DMG400004561	Late blight resistance protein Rpi-blb2	PGSC0003DMB000001060
PGSC0003DMG400002457	Late blight resistance protein Rpi-blb2	PGSC0003DMB000001060
PGSC0003DMG401009818	Disease resistance protein BS2	PGSC0003DMB000001123
PGSC0003DMG402009818	RGC1	PGSC0003DMB000001123
PGSC0003DMG401009819	Resistance protein PSH-RGH6	PGSC0003DMB000001123
PGSC0003DMG400003445	Disease resistance protein	PGSC0003DMB000001159
PGSC0003DMG400019083	Conserved gene of unknown function	PGSC0003DMB000001291
PGSC0003DMG400028081	Cc-nbs-lrr resistance protein	PGSC0003DMB000001319
PGSC0003DMG400018050	Disease resistance protein RGA1	PGSC0003DMB000001356
PGSC0003DMG400010953	Disease resistance protein RPS5	PGSC0003DMB000001431
PGSC0003DMG400003527	Disease resistance protein RGA2	chr02:39378057-39381827
PGSC0003DMG400030044	HJTR2GH1 protein	chr04:20168339-20169206
PGSC0003DMG400021779	Cc-nbs-lrr resistance protein	chr05:27645337-27648676
PGSC0003DMG400030498	Disease resistance protein BS2	chr05:4049221-4053220
PGSC0003DMG400010287	Conserved gene of unknown function	chr09:39431141-39438372
PGSC0003DMG400018441	Late blight resistance protein	chr05:4577481-4581944
PGSC0003DMG400018442	Late blight resistance protein	chr05:4617835-4621707
PGSC0003DMG400018428	Bacterial spot disease resistance protein 4	chr05:4367018-4373587
PGSC0003DMG400018429	Bacterial spot disease resistance protein 4	chr05:4389775-4396275
PGSC0003DMG401017416	Conserved gene of unknown function	chr07:41449517-41452283
PGSC0003DMG400003104	Nbs-lrr resistance protein	chr01:76382523-76386885
PGSC0003DMG400023288	Rpi protein	ST4.03ch04
PGSC0003DMG400018954	Late blight resistance protein Rpi-blb2	chr09:36608621-36615607
PGSC0003DMG400021098	Nbs-lrr resistance protein	chr02:28170838-28173902
PGSC0003DMG400021169	Disease resistance protein	chr02:28196900-28199288
PGSC0003DMG400002357	Bacterial spot disease resistance protein 4	chr05:33690375-33694457
PGSC0003DMG400019928	NL27	ST4.03ch01
PGSC0003DMG400018213	Tir-nbs resistance protein	chr01:72442711-72443342
PGSC0003DMG400004521	Leucine-rich repeat-containing protein	ST4.03ch02
PGSC0003DMG400012650	TMV resistance protein N	chr02:16956026-16958789
PGSC0003DMG402017089	NBS-coding resistance gene analog	ST4.03ch04
PGSC0003DMG400017085	NRC1	ST4.03ch04
PGSC0003DMG403015877	Disease resistance protein	chr04:745902-747593
PGSC0003DMG401026842	NRC1	ST4.03ch04
PGSC0003DMG403026842	NRC1	ST4.03ch04
PGSC0003DMG400029506	Hero resistance protein	chr04:2295334-2299033
PGSC0003DMG400032581	EDNR2GH5 protein	chr04:3876080-3877468
PGSC0003DMG400032578	HJTR2GH1 protein	chr04:3892520-3893761
PGSC0003DMG400032576	Rpi protein	chr04:3970905-3973682
PGSC0003DMG400023656	Resistance protein PSH-RGH6	chr04:6158516-6159509
PGSC0003DMG400030045	EDNR2GH5 protein	chr04:20166725-20168160
PGSC0003DMG400002217	NBS-LRR resistance protein	chr04:26211096-26216953
PGSC0003DMG400043376	TMV resistance protein N	chr04:46218564-46218948
PGSC0003DMG400010613	HJTR2GH1 protein	chr04:59013605-59014463
PGSC0003DMG400003353	NBS-LRR resistance protein	chr05:37179211-37182623
PGSC0003DMG401012062	Bacterial spot disease resistance protein 4	chr06:7534985-7537252
PGSC0003DMG400023253	NBS-LRR resistance protein	chr06:9767185-9769145
PGSC0003DMG400023250	NBS-LRR resistance protein	chr06:9762104-9766655
PGSC0003DMG400029220	Tospovirus resistance protein A	chr06:5921666-5924155
PGSC0003DMG400033151	NBS-coding resistance gene analog	chr06:39923706-39924513
PGSC0003DMG400011193	Tospovirus resistance protein C	chr07:1350793-1353319
PGSC0003DMG402000927	Nucleotide binding site-leucine rich repeat protein	chr07:40488632-40492323
PGSC0003DMG400029588	Blight resistance protein SH10	chr08:29907043-29907950
PGSC0003DMG400001756	TIR/NBS/LRR protein	chr09:3814009-3814534
PGSC0003DMG404026432	Tir-nbs-lrr resistance protein	chr09:51134196-51134667
PGSC0003DMG400020580	Tir-nbs-lrr resistance protein	chr09:50807509-50808088
PGSC0003DMG400016599	Tospovirus resistance protein C	chr09:52314570-52316651
PGSC0003DMG400006572	Tospovirus resistance protein B	chr09:52586372-52589003
PGSC0003DMG400006576	Tospovirus resistance protein A	chr09:52503557-52505753
PGSC0003DMG400006581	Tospovirus resistance protein A	chr09:52492320-52493110
PGSC0003DMG400021862	Disease resistance protein	chr10:3483188-3485816
PGSC0003DMG402004425	Cc-nbs-lrr resistance protein	ST4.03ch10
PGSC0003DMG400016823	Nucleotide binding site-leucine rich repeat protein	chr10:39864135-39867953
PGSC0003DMG401010943	Nbs-lrr resistance protein	ST4.03ch10
PGSC0003DMG402011117	Cc-nbs-lrr resistance protein	chr10:46289073-46298412
PGSC0003DMG402011427	Cc-nbs-lrr resistance protein	chr10:43887576-43892247
PGSC0003DMG401011427	Cc-nbs-lrr resistance protein	chr10:43913836-43919124
PGSC0003DMG401008349	Cc-nbs-lrr resistance protein	chr10:43940395-43943108
PGSC0003DMG403016979	NL27	chr11:2934114-2940893
PGSC0003DMG401016981	TMV resistance protein N	chr11:2984056-2984590
PGSC0003DMG400016983	Bacterial spot disease resistance protein 4	chr11:3006501-3011505
PGSC0003DMG400031477	TMV resistance protein N	ST4.03ch11
PGSC0003DMG400007605	NBS-LRR protein	ST4.03ch11
PGSC0003DMG402001979	Disease resistance protein BS2	chr11:5887791-5891555
PGSC0003DMG401001984	Disease resistance protein BS2	chr11:5846009-5849197
PGSC0003DMG400000889	NL27	chr11:10565133-10565601
PGSC0003DMG402029995	TMV resistance protein N	chr11:34855403-34856581
PGSC0003DMG400018570	Disease resistance protein R3a	chr11:39898462-39902465
PGSC0003DMG400003020	Disease resistance protein R3a	chr11:40652925-40654672
PGSC0003DMG402027371	CC-NBS-LRR protein	chr11:41294077-41295579
PGSC0003DMG402030236	CC-NBS-LRR protein	chr11:41355972-41358765
PGSC0003DMG400004303	NBS-coding resistance gene analog	chr12:6259922-6261005
PGSC0003DMG402029345	Isoform 2 of TMV resistance protein N	chr12:56470911-56473173
PGSC0003DMG401029345	Isoform 2 of TMV resistance protein N	chr12:56482531-56489320
PGSC0003DMG400045101	Resistance gene analog NBS7	chr12:56582177-56582480
PGSC0003DMG400004579	NBS-coding resistance gene analog	chr12:57391184-57393414
PGSC0003DMG400009631	Bacterial spot disease resistance protein 4	PGSC0003DMB000000734
PGSC0003DMG400009633	N protein	PGSC0003DMB000000734
PGSC0003DMG400009635	Gene of unknown function	PGSC0003DMB000000734
PGSC0003DMG400030267	Bacterial spot disease resistance protein 4	PGSC0003DMB000000917
PGSC0003DMG400033161	NL25	PGSC0003DMB000000973
PGSC0003DMG401021043	NBS-LRR resistance protein	PGSC0003DMB000001044
PGSC0003DMG400005600	NBS-LRR resistance protein	PGSC0003DMB000001175
PGSC0003DMG400002478	NBS-LRR resistance protein	PGSC0003DMB000001305
PGSC0003DMG400033049	Brassinosteroid LRR receptor kinase	chr06:46466327-46470726
PGSC0003DMG400024661	Brassinosteroid LRR receptor kinase	chr03:41236146-41239948
PGSC0003DMG400026792	Brassinosteroid LRR receptor kinase	chr09:19064477-19068311
PGSC0003DMG400024795	Brassinosteroid LRR receptor kinase	chr04:50172455-50176385
PGSC0003DMG400025383	CC-NBS-LRR protein	chr11:41462966-41465160
PGSC0003DMG400017197	Viral resistance protein	chr09:47608424-47609292
PGSC0003DMG400030240	CC-NBS-LRR protein	chr11:41320084-41321629
PGSC0003DMG400005221	Cc-nbs-lrr resistance protein	chr01
PGSC0003DMG400046190	Gene of unknown function	chr10
PGSC0003DMG402010943	Cc-nbs-lrr resistance protein	chr10
PGSC0003DMG403000927	Cc-nbs-lrr resistance protein	chr07:40493377-40495787
PGSC0003DMG400011116	Conserved gene of unknown function	chr10:46328692-46329871
PGSC0003DMG400011426	Leucine-rich repeat	chr10:43921946-43923282
PGSC0003DMG400008185	Cc-nbs-lrr resistance protein	chr10:44231845-44232888
PGSC0003DMG401011117	Leucine-rich repeat containing protein	chr10:46288109-46295141
PGSC0003DMG400021780	Disease resistance protein	chr05:27648719-27649043
PGSC0003DMG404010943	Conserved gene of unknown function	chr10
PGSC0003DMG400010887	Leucine-rich repeat	-
PGSC0003DMG400018900	Cc-nbs-lrr resistance protein	chr12:9526932-9531767
PGSC0003DMG403010943	Conserved gene of unknown function	chr10
PGSC0003DMG402004423	Cc-nbs-lrr resistance protein	chr10
PGSC0003DMG403008349	Cc-nbs-lrr resistance protein	chr10:43946699-43952388
PGSC0003DMG400011113	Nbs-lrr resistance protein	chr10:46348772-46350551
PGSC0003DMG402014608	Elicitor-inducible LRR receptor EILP	chr05:41105326-41106861
PGSC0003DMG400023869	Cf-2.2	chr12:58592030-58593333
PGSC0003DMG400017966	Hcr2-p3	chr05:10460870-10463153
PGSC0003DMG400005538	Hcr2-0A	chr12:58505953-58512543
PGSC0003DMG400005542	Cf-2.2	chr12:58466124-58468489
PGSC0003DMG400001832	Conserved gene of unknown function	chr08:37409450-37414506
PGSC0003DMG400002279	LRR	chr08:15814-16149
PGSC0003DMG400006210	LRR	chr10:37404407-37411285
PGSC0003DMG400028112	LRR protein	chr10:49564068-49568916
PGSC0003DMG400025922	LRR receptor kinase	chr01:78134434-78135841
PGSC0003DMG400025921	LRR receptor kinase	chr01:78125183-78130134
PGSC0003DMG400018367	LRR receptor-like kinase	chr07:44787480-44798455
PGSC0003DMG400022425	Lrr receptor-linked protein kinase	chr02:32898259-32905044
PGSC0003DMG400007862	SRF3	chr12:1590573-1599659
PGSC0003DMG400031228	LRR receptor-like serine/threonine-protein kinase	chr10:41621055-41628508
PGSC0003DMG400030443	Receptor protein kinase	chr06:52656571-52663486
PGSC0003DMG400027967	LRR receptor-like serine/threonine-protein kinase	chr04:55472675-55475924
PGSC0003DMG400022056	LRR receptor-like serine/threonine-protein kinase	chr11:29437641-29438809
PGSC0003DMG400017713	LRR receptor-like serine/threonine-protein kinase	chr04:54093008-54096482
PGSC0003DMG400028617	Conserved gene of unknown function	chr12:47633314-47639902
PGSC0003DMG400038191	Receptor kinase	chr11
PGSC0003DMG400011989	LRR receptor-like serine/threonine-protein kinase	chr04:51813795-51817307
PGSC0003DMG400011160	Serine/threonine protein kinase	chr07:916323-921482
PGSC0003DMG400027966	Conserved gene of unknown function	chr04:55478433-55481975
PGSC0003DMG400027968	Conserved gene of unknown function	chr04:55449854-55454174
PGSC0003DMG400031028	Transmembrane protein kinase	chr03
PGSC0003DMG400008296	LRR receptor-like serine/threonine-protein kinase FLS2	chr02:28738933-28743386
PGSC0003DMG401000299	Conserved gene of unknown function	chr12:3940727-3944522
PGSC0003DMG400033914	Lrr receptor protein kinase	chr10:26670152-26674945
PGSC0003DMG400015458	Lrr receptor protein kinase	chr12:54810541-54814255
PGSC0003DMG400033913	Lrr receptor protein kinase	chr10:26675049-26676332
PGSC0003DMG400000728	Lrr receptor protein kinase	chr01:78858678-78865554
PGSC0003DMG400020546	Ubiquitin family protein	chr06:1862949-1869395
PGSC0003DMG401008383	Leucine-rich repeat containing protein	chr10:46178332-46179202
PGSC0003DMG400007668	NBS-LRR resistance protein	chr06
PGSC0003DMG400008305	Nbs-lrr resistance protein	chr02:28539179-28540130
PGSC0003DMG400003438	NBS-LRR resistance protein	chr08
PGSC0003DMG402019148	Conserved gene of unknown function	chr10:51016088-51016850
PGSC0003DMG402018953	NBS-LRR resistance protein	chr09:36616497-36616884
PGSC0003DMG400019145	Nbs-lrr resistance protein	chr10:50982213-50982878
PGSC0003DMG400011112	Nbs-lrr resistance protein	chr10:46391108-46391663
PGSC0003DMG400006742	NBS-LRR resistance protein	-
PGSC0003DMG400043752	Root-knot nematode resistance protein	chr06:39848359-39849145
PGSC0003DMG400019800	Disease resistance protein RGA1	chr08
PGSC0003DMG401004425	Nbs-lrr resistance protein	chr10
PGSC0003DMG400033559	NBS-LRR resistance protein	-
PGSC0003DMG400029605	NBS-LRR resistance protein	chr08:29889868-29891416
PGSC0003DMG400039970	Disease resistance protein RGA1	-
PGSC0003DMG400008450	NBS-LRR resistance protein	chr05:44661424-44662480
PGSC0003DMG400046545	Nbs-lrr resistance protein	chr11:4048649-4050284
PGSC0003DMG400019807	NBS-LRR resistance protein	chr08
PGSC0003DMG400017072	NBS-LRR resistance protein	chr08
PGSC0003DMG400021042	NBS-LRR resistance protein	-
PGSC0003DMG400031881	NBS-LRR resistance protein	chr06:4642494-4644306
PGSC0003DMG400030754	Nbs-lrr resistance protein	chr06:37289413-37291093
PGSC0003DMG400046580	Cc-nbs-lrr resistance protein	-
PGSC0003DMG402008349	Leucine-rich repeat	chr10:43944256-43944875
PGSC0003DMG400020738	NBS-LRR root-knot nematode resistance protein	chr06:4764211-4765185
PGSC0003DMG400032281	NBS-LRR resistance protein	-
PGSC0003DMG401017089	NBS-LRR type resistance protein	chr04
PGSC0003DMG400013095	Conserved gene of unknown function	chr02:6674964-6677900
PGSC0003DMG400002908	Conserved gene of unknown function	chr12:2649362-2649839
PGSC0003DMG400024437	Conserved gene of unknown function	chr12:2538242-2540546
PGSC0003DMG400011708	Conserved gene of unknown function	chr01:33508256-33511040
PGSC0003DMG400002906	Conserved gene of unknown function	chr12:2625489-2628419
PGSC0003DMG400034676	Conserved gene of unknown function	-
PGSC0003DMG400015354	Conserved gene of unknown function	chr12:664662-665253
PGSC0003DMG401018044	Conserved gene of unknown function	-
PGSC0003DMG400010965	Tir-nbs-lrr resistance protein	chr06:43760000-43761557
PGSC0003DMG402022603	Tir-nbs-lrr resistance protein	chr05:6178717-6179828
PGSC0003DMG400022602	Tir-nbs-lrr resistance protein	chr05:6167750-6168233
PGSC0003DMG400019390	Endonuclease-reverse transcriptase HmRTE-e01	chr10:5280643-5285636
PGSC0003DMG400010850	Endonuclease-reverse transcriptase HmRTE-e01	chr05:17471591-17474180
PGSC0003DMG400009272	TIR-NBS disease resistance	chr11:12197214-12197661
PGSC0003DMG402015877	NBS-coding resistance gene analog	chr04:739342-746748
PGSC0003DMG400018046	NBS-coding resistance gene analog	-
PGSC0003DMG400004523	NBS-coding resistance gene analog	chr02
PGSC0003DMG400004524	NBS-coding resistance gene analog	chr02
PGSC0003DMG400008697	NBS-coding resistance gene protein	chr06:6993211-6996387
PGSC0003DMG400007742	NBS-coding resistance gene protein	chr09:51066423-51069879
PGSC0003DMG402020581	NBS-coding resistance gene protein	chr09:50796281-50798771
PGSC0003DMG402029961	NBS-coding resistance protein	chr07:9668266-9675660
PGSC0003DMG401029961	NBS-coding resistance protein	chr07:9673661-9675555
PGSC0003DMG400012335	Tir-nbs resistance protein	chr08:43225496-43228634
PGSC0003DMG400046546	Tir-nbs resistance protein	chr07:52072752-52075662
PGSC0003DMG400008786	MYB-CC type transfactor	chr11:11105145-11112033
PGSC0003DMG400007401	MYB-CC type transfactor	chr11:37376382-37382734
PGSC0003DMG402031319	TMV resistance protein N	chr06:39366179-39367287
PGSC0003DMG400033164	TMV resistance protein N	-
PGSC0003DMG400009634	Bacterial spot disease resistance protein 4	-
PGSC0003DMG400003356	TMV resistance protein N	chr05:37273104-37273652
PGSC0003DMG403026432	TIR-NBS-LRR type disease resistance protein	chr09:51136763-51138478
PGSC0003DMG400015037	TMV resistance protein N	-
PGSC0003DMG400015588	Tospovirus resistance protein A	chr05:6559890-6560811
PGSC0003DMG400047152	Tospovirus resistance protein A	chr05:35428698-35429016
PGSC0003DMG400046357	Tospovirus resistance protein A	chr06:39812042-39812603
PGSC0003DMG400006571	Tospovirus resistance protein A	chr09:52584860-52586072
PGSC0003DMG400041167	Tospovirus resistance protein D	chr05:35388161-35388962
PGSC0003DMG400011897	Tospovirus resistance protein A	chr09:52478685-52479765
PGSC0003DMG400006577	Tospovirus resistance protein C	chr09:52527396-52528425
PGSC0003DMG400006580	Tospovirus resistance protein B	chr09:52491267-52492239
PGSC0003DMG402011899	Tospovirus resistance protein B	chr09:52469790-52470513
PGSC0003DMG401020874	Tospovirus resistance protein B	chr01:10857540-10857984
PGSC0003DMG400016628	Tospovirus resistance protein C	chr09:52316729-52317330
PGSC0003DMG400033152	Tospovirus resistance protein C	chr06:39922560-39923198
PGSC0003DMG401016602	Tospovirus resistance protein C	chr09:52259847-52262124
PGSC0003DMG400033154	Tospovirus resistance protein E	chr06:39875284-39876954
PGSC0003DMG400005171	Disease resistance protein Gpa2	chr06:39811129-39811894
PGSC0003DMG400033132	Tospovirus resistance protein E	chr06:39885274-39888165
PGSC0003DMG400032286	Ve resistance gene	-
PGSC0003DMG400034107	Verticillium wilt disease resistance protein Ve2	chr12
PGSC0003DMG402015894	Verticillium wilt disease resistance protein	chr10:42271123-42275673
PGSC0003DMG400022068	Verticillium wilt resistance	chr10:42281457-42284529
PGSC0003DMG400038495	Verticillium wilt disease resistance protein	chr10:42272495-42274853
PGSC0003DMG400017283	Nematode resistance	chr07:47363129-47365061
PGSC0003DMG400010964	Nematode resistance	chr06:43722848-43726887
PGSC0003DMG400034634	Nematode resistance	chr11:22267485-22267887
PGSC0003DMG400047046	Nematode resistance	chr12:56566353-56571904
PGSC0003DMG400017316	Nematode resistance	chr07:47123370-47123721
PGSC0003DMG400002090	Non-race specific disease resistance protein 1 b	chr02:34386516-34387203
PGSC0003DMG400026795	Plant resistance protein	chr05
PGSC0003DMG400020737	NBS-LRR resistance protein	chr06:4744660-4745948
PGSC0003DMG400033672	Plant resistance protein	chr06
PGSC0003DMG400002458	NBS-LRR resistance protein	-
PGSC0003DMG402005337	Plant resistance protein	chr06:4384719-4385022
PGSC0003DMG400013219	Plant resistance protein	chr06:2812883-2813918
PGSC0003DMG400019686	Potato resistance I2GA-SH23-1	chr11:39425386-39426724
PGSC0003DMG400018720	Potato resistance I2GA-SH23-3	chr11:39985753-39986535
PGSC0003DMG400019667	Potato resistance I2GA-SH23-3	chr11:39385319-39389122
PGSC0003DMG400030290	Protein kinase-coding resistance protein	-
PGSC0003DMG400007243	Protein kinase-coding resistance protein	chr02:29561586-29569443
PGSC0003DMG400013499	Pto disease resistance protein	chr05:9135478-9137191
PGSC0003DMG400011518	R2 late blight resistance protein	chr04:3835120-3841045
PGSC0003DMG400024448	Resistance gene	-
PGSC0003DMG401002428	Resistance gene	chr06:14374425-14376117
PGSC0003DMG400020728	Resistance gene analog NBS6	chr01:72558785-72559363
PGSC0003DMG400041158	Resistance protein candidate	chr09:8874002-8874501
PGSC0003DMG400043863	Leucine-rich repeat	chr03
PGSC0003DMG400006255	Verticillium wilt disease resistance protein	chr09:9493032-9496569
PGSC0003DMG400022067	Verticillium wilt resistance	chr10:42311734-42318470
PGSC0003DMG400023469	Conserved gene of unknown function	chr05:46415975-46419038
PGSC0003DMG401018953	NBS-LRR root-knot nematode resistance protein	chr09:36615812-36616433
PGSC0003DMG400001286	NBS-LRR root-knot nematode resistance protein	-
PGSC0003DMG400046436	Late blight resistance protein	chr08:14358164-14364988
PGSC0003DMG400043983	Late blight resistance protein	chr05:12513569-12513950
PGSC0003DMG400036572	Late blight resistance protein	chr12
PGSC0003DMG400018719	Late blight resistance protein	chr11:39948210-39948910
PGSC0003DMG400031455	Late blight resistance protein	chr03:26171655-26175849
PGSC0003DMG400017066	Late blight resistance protein	chr08:36584713-36585625
PGSC0003DMG400036257	Late blight resistance protein	chr04:22800324-22805060
PGSC0003DMG401004578	Late blight resistance protein	chr12:57366850-57368962
PGSC0003DMG400021473	Late blight resistance protein	chr02:15943765-15944225
PGSC0003DMG400011533	Late blight resistance protein	chr04:3806630-3807313
PGSC0003DMG400045022	Late blight resistance protein	chr01:36552960-36555434
PGSC0003DMG400038074	Late blight resistance protein	chr12:25721144-25721525
PGSC0003DMG400025546	Disease resistance protein	chr05:4930196-4931053
PGSC0003DMG400037333	Late blight resistance protein homolog R1C-3	chr05:4959359-4963566
PGSC0003DMG400019926	Plant resistance protein	chr05:25586257-25586968
PGSC0003DMG400020739	Late blight resistance protein Rpi-blb2	chr06:4769794-4775812
PGSC0003DMG400013084	Late blight resistance protein Rpi-blb2	chr05:44625781-44626342
PGSC0003DMG400025867	Serine-threonine protein kinase, plant-type	chr01:76977895-76979308
PGSC0003DMG400044242	Leucine-rich repeat family protein	chr07:38025125-38026370
PGSC0003DMG400015737	Leucine-rich repeat resistance protein	chr06:14554882-14558056
PGSC0003DMG400021956	Leucine-rich repeat resistance protein	chr06:13618335-13626834
PGSC0003DMG400045389	Leucine-rich repeat resistance protein	chr06:13627517-13627988
PGSC0003DMG400004137	Leucine-rich repeat resistance protein	chr04:39019961-39024043
PGSC0003DMG400041103	Leucine-rich repeat resistance protein	-
PGSC0003DMG400017128	Leucine-rich repeat resistance protein	chr11:26751998-26756978
PGSC0003DMG400030020	Leucine-rich repeat resistance protein	chr09:18774423-18778305
PGSC0003DMG400003444	Leucine-rich repeat resistance protein	chr08
PGSC0003DMG400004327	Leucine-rich repeat resistance protein	chr10:16611067-16623511
PGSC0003DMG400004190	Leucine-rich repeat resistance protein	chr01:33139867-33146819
PGSC0003DMG400009787	Leucine-rich repeat resistance protein	chr09:14595663-14598176
PGSC0003DMG400013720	Mildew resistance locus o 15	chr08:7030306-7035095
PGSC0003DMG401020789	Disease resistance protein R3a	-
PGSC0003DMG401014048	Leucine Rich Repeat family protein	chr10:36852057-36861888
PGSC0003DMG400046550	Disease resistance protein R3a	chr05:30319154-30319850
PGSC0003DMG400038713	Disease resistance protein R3a	chr05:30317132-30317693
PGSC0003DMG400017065	Disease resistance protein RGA1	chr08:36571124-36572852
PGSC0003DMG400021998	Disease resistance protein RGA3	chr08
PGSC0003DMG400019094	Disease resistance protein RPS2	-
PGSC0003DMG400028575	Verticillium wilt disease resistance protein	chr01:69303651-69306799
PGSC0003DMG400020330	Disease resistance protein SlVe2	chr09:8916011-8918959
PGSC0003DMG400006268	Disease resistance protein SlVe2	chr09:9458185-9461827
PGSC0003DMG400028576	Verticillium wilt disease resistance protein	chr01:69309678-69313014
PGSC0003DMG400021949	Disease resistance response protein	chr10
PGSC0003DMG400014928	Conserved gene of unknown function	chr02:6937543-6938269
PGSC0003DMG400014937	Disease resistance response protein	chr02:6907985-6908429
PGSC0003DMG400022837	Conserved gene of unknown function	chr10:4380208-4381355
PGSC0003DMG400028946	Conserved gene of unknown function	chr07:43867351-43868163
PGSC0003DMG400001623	Disease resistance response protein	chr01:80157646-80158213
PGSC0003DMG400021945	Disease resistance response protein	chr10
PGSC0003DMG400013556	Conserved gene of unknown function	chr07:38944578-38945438
PGSC0003DMG400021941	Disease resistance response protein	chr10
PGSC0003DMG400021947	Conserved gene of unknown function	chr10
PGSC0003DMG400021946	Conserved gene of unknown function	chr10
PGSC0003DMG400041872	Disease resistance response protein	chr01:38419527-38420052
PGSC0003DMG400021944	Conserved gene of unknown function	chr10
PGSC0003DMG400001624	Disease resistance response protein	chr01:80155588-80156359
PGSC0003DMG403001521	Disease resistance response protein	chr02:37801591-37802463
PGSC0003DMG400023208	Conserved gene of unknown function	chr10
PGSC0003DMG400035647	Disease resistance response protein	chr06:36663675-36664152
PGSC0003DMG400045236	Conserved gene of unknown function	chr10
PGSC0003DMG400044666	Conserved gene of unknown function	chr10
PGSC0003DMG400015556	Conserved gene of unknown function	chr11:42000951-42001962
PGSC0003DMG400030396	Conserved gene of unknown function	chr06:51798326-51799750
PGSC0003DMG400023415	Conserved gene of unknown function	chr05:45499302-45501206
PGSC0003DMG400030182	Conserved gene of unknown function	chr04:4568098-4569472
PGSC0003DMG400008625	Disease resistance-responsive family protein	chr12:56706395-56707805
PGSC0003DMG400011577	Disease resistance-responsive family protein	chr09:49464363-49467052
PGSC0003DMG400021942	Conserved gene of unknown function	chr10
PGSC0003DMG400024338	Hero resistance protein	chr03:12038552-12039512
PGSC0003DMG400029456	Hero resistance protein	chr04:2312504-2319796
PGSC0003DMG400030116	Conserved gene of unknown function	chr08:26691963-26698083
PGSC0003DMG400041996	Late blight resistance protein	chr12:34109442-34109823
PGSC0003DMG400035658	Late blight resistance protein	chr11:34952316-34961484
PGSC0003DMG400010345	Late blight resistance protein	chr02:26398953-26399564
PGSC0003DMG400025553	Late blight resistance protein	chr05:4907012-4907809
PGSC0003DMG400039341	Late blight resistance protein	-
PGSC0003DMG400034461	Late blight resistance protein	chr12:44018372-44025293
PGSC0003DMG400013912	Retrotransposon gag protein	chr09:27247497-27253837
PGSC0003DMG400031265	Late blight resistance protein	chr05:4644840-4646558
PGSC0003DMG400038299	Late blight resistance protein	chr01:17829076-17830312
PGSC0003DMG400009488	Late blight resistance protein	chr04:54425532-54430032
PGSC0003DMG400034439	Late blight resistance protein	chr04:50569153-50569693
PGSC0003DMG400035761	Late blight resistance protein	chr09:22306045-22308621
PGSC0003DMG400016104	Late blight resistance protein	chr08
PGSC0003DMG400022876	Late blight resistance protein	chr11:14475729-14476068
PGSC0003DMG400025547	Late blight resistance protein	chr05:4854322-4858852
PGSC0003DMG400015958	Disease resistance protein	chr07:37204847-37206787
PGSC0003DMG400002937	Disease resistance protein	chr12:2859176-2862174
PGSC0003DMG402022784	Disease resistance protein	chr01:148144-149072
PGSC0003DMG400034120	NBS-LRR resistance protein	-
PGSC0003DMG400043603	Disease resistance protein BS2	chr11:6059495-6060671
PGSC0003DMG400045729	Prf	chr09:6393472-6393994
PGSC0003DMG401023575	Conserved gene of unknown function	chr04:6567916-6572799
PGSC0003DMG400030150	Conserved gene of unknown function	chr08
PGSC0003DMG402009819	Disease resistance protein	-
PGSC0003DMG400032785	Conserved gene of unknown function	chr08
PGSC0003DMG400040832	Disease resistance protein	chr09:29448418-29450303
PGSC0003DMG400029452	Disease resistance protein	chr04:2235975-2236401
PGSC0003DMG400005590	Disease resistance protein	chr08
PGSC0003DMG402023575	Serine-threonine protein kinase, plant-type	chr04:6566543-6571577
PGSC0003DMG400030496	Disease resistance protein	chr05:4058586-4061330
PGSC0003DMG400029572	Conserved gene of unknown function	chr08:30251400-30254790
PGSC0003DMG400008925	Disease resistance protein	chr09:6392726-6393308
PGSC0003DMG400028312	Disease resistance protein	chr05:650959-652522
PGSC0003DMG400017087	Disease resistance protein	chr04
PGSC0003DMG400026840	Disease resistance protein BS2	chr04
PGSC0003DMG401001979	Disease resistance protein BS2	chr11:5893073-5894893
PGSC0003DMG400002961	Disease resistance protein BS2	chr04:15053326-15054508
PGSC0003DMG400023599	Disease resistance protein BS2	chr04:6058026-6061282
PGSC0003DMG400041661	Disease resistance protein Cf-2.1	chr08
PGSC0003DMG402018696	Disease resistance protein I2	chr11:40033857-40034643
PGSC0003DMG400018694	Disease resistance protein R3a	chr11:40017128-40019463
PGSC0003DMG400018577	Disease resistance protein I2C-5	chr11:39940463-39941890
PGSC0003DMG400018722	Disease resistance protein I2C-5	chr11:39990172-39992701
PGSC0003DMG403018696	Disease resistance protein I2C-5	chr11:40034668-40035313
PGSC0003DMG400040620	Disease resistance protein I2C-5	chr11:34022027-34023665
PGSC0003DMG400027410	Disease resistance protein R3a	chr11:41132071-41133562
PGSC0003DMG400033670	Bacterial spot disease resistance protein 4	chr06
PGSC0003DMG401009628	Bacterial spot disease resistance protein 4	-
PGSC0003DMG400015103	Bacterial spot disease resistance protein 4	-
PGSC0003DMG400016982	Bacterial spot disease resistance protein 4	chr11:2996245-2997603
PGSC0003DMG400031476	Bacterial spot disease resistance protein 4	chr11
PGSC0003DMG401029995	Bacterial spot disease resistance protein 4	chr11:34853060-34855301
PGSC0003DMG400017070	Disease resistant protein rga-tr	chr08
PGSC0003DMG400019806	Disease resistance protein RGA3	chr08
PGSC0003DMG400007608	Blight resistance protein RGA1	chr08
PGSC0003DMG400009308	Blight resistance protein T118	chr08:36479082-36479820
PGSC0003DMG400017063	Blight resistance protein T118	chr08:36545562-36546021
PGSC0003DMG400017137	Blight resistance protein T118	-
PGSC0003DMG400004501	BRASSINAZOLE-RESISTANT 1 protein	chr02:20940255-20942966
PGSC0003DMG400027820	BRASSINAZOLE-RESISTANT 2 protein	chr03:1183032-1188632
PGSC0003DMG400028459	BRASSINAZOLE-RESISTANT 2 protein	chr02:30040240-30045634
PGSC0003DMG400012073	Camphor resistance CrcB family protein	chr11:9854579-9859503
PGSC0003DMG400002738	Conserved gene of unknown function	chr09:8094709-8095905
PGSC0003DMG400011323	Lipid binding protein	chr01:51177377-51178038
PGSC0003DMG400025168	Lipid binding protein	chr01:78570783-78571412
PGSC0003DMG400002487	Lipid binding protein	chr03:46370233-46370847
PGSC0003DMG400028219	Diphteria toxin resistance protein 2, dph2	chr10:49251345-49257976
PGSC0003DMG400026469	TIR-NBS-LRR-type disease resistance	chr12:48302417-48302802
