# Supplementary material for: RNA-Seq analysis of resistant and susceptible potato varieties during the early stages of potato virus Y infection
Source: BMC Genomics. 2015 Jun 20;16(1):472. doi: 10.1186/s12864-015-1666-2 (PMC4475319; doi:10.1186/s12864-015-1666-2)
Supplement: Additional file 8: — List of oligonucleotide primers used for qRT-PCR experiments. [file 12864_2015_1666_MOESM8_ESM.xlsx]

## Sheet: Sheet1
Additional file 8 - List of oligonucleotide primers used for qRT-PCR.
Gene	Forward primer (5' --> 3')	Reverse primer (5'--> 3')	Amplicon length (bp)
PGSC0003DMG400024770	CAGAAGGCGTGGAGCTTATT	CTCCGATGGCAAAGAGTCTAAG	149
PGSC0003DMG400002880	AACCTTGTCCACCAACTACAA	GGTCACCAAGCCCAATATGA	105
PGSC0003DMG400009514	GTCGAGTAGTGTGGGTGATTG	GCGCACAAAGTAGACACTAAGA	110
PGSC0003DMG400011740	TCAACCAGCCACTTCCATAC	GAGAGGCAAACCAGGAATCA	111
PGSC0003DMG400023270	CTGGTATGGTTGTGACCTTTG	TTGAACCCAACATTGTCACC	111
