# Supplementary material for: RNA-Seq analysis of resistant and susceptible potato varieties during the early stages of potato virus Y infection
Source: BMC Genomics. 2015 Jun 20;16(1):472. doi: 10.1186/s12864-015-1666-2 (PMC4475319; doi:10.1186/s12864-015-1666-2)
Supplement: Additional file 10: — Gene Ontology annotation. [file 12864_2015_1666_MOESM10_ESM.xlsx]

## Sheet: Sheet1
SeqName	Hit-Desc	GO-Group	GO-ID	Term
PGSC0003DMP400004810	haloacid dehalogenase-like hydrolase superfamily isoform 2	F	GO:0005515	protein binding
PGSC0003DMP400005049	nhl repeat-containing protein 2-like	P	GO:0009902	chloroplast relocation
PGSC0003DMP400005049	nhl repeat-containing protein 2-like	P	GO:0009773	photosynthetic electron transport in photosystem I
PGSC0003DMP400005049	nhl repeat-containing protein 2-like	P	GO:0019288	isopentenyl diphosphate biosynthetic process, methylerythritol 4-phosphate pathway
PGSC0003DMP400005049	nhl repeat-containing protein 2-like	P	GO:0016117	carotenoid biosynthetic process
PGSC0003DMP400005049	nhl repeat-containing protein 2-like	P	GO:0010027	thylakoid membrane organization
PGSC0003DMP400005049	nhl repeat-containing protein 2-like	F	GO:0016491	oxidoreductase activity
PGSC0003DMP400005049	nhl repeat-containing protein 2-like	F	GO:0008801	beta-phosphoglucomutase activity
PGSC0003DMP400005049	nhl repeat-containing protein 2-like	P	GO:0000023	maltose metabolic process
PGSC0003DMP400005049	nhl repeat-containing protein 2-like	P	GO:0019252	starch biosynthetic process
PGSC0003DMP400005049	nhl repeat-containing protein 2-like	P	GO:0034660	ncRNA metabolic process
PGSC0003DMP400005049	nhl repeat-containing protein 2-like	C	GO:0009534	chloroplast thylakoid
PGSC0003DMP400005049	nhl repeat-containing protein 2-like	C	GO:0009570	chloroplast stroma
PGSC0003DMP400005049	nhl repeat-containing protein 2-like	F	GO:0016787	hydrolase activity
PGSC0003DMP400005068	peptide chain release factor 2	P	GO:0010162	seed dormancy process
PGSC0003DMP400005068	peptide chain release factor 2	P	GO:0009845	seed germination
PGSC0003DMP400005068	peptide chain release factor 2	F	GO:0016149	translation release factor activity, codon specific
PGSC0003DMP400005068	peptide chain release factor 2	P	GO:0009933	meristem structural organization
PGSC0003DMP400005068	peptide chain release factor 2	P	GO:0009909	regulation of flower development
PGSC0003DMP400005068	peptide chain release factor 2	P	GO:0009640	photomorphogenesis
PGSC0003DMP400005068	peptide chain release factor 2	P	GO:0051301	cell division
PGSC0003DMP400005068	peptide chain release factor 2	P	GO:0010228	vegetative to reproductive phase transition of meristem
PGSC0003DMP400005068	peptide chain release factor 2	P	GO:0016567	protein ubiquitination
PGSC0003DMP400005068	peptide chain release factor 2	P	GO:0019915	lipid storage
PGSC0003DMP400005068	peptide chain release factor 2	P	GO:0050826	response to freezing
PGSC0003DMP400005068	peptide chain release factor 2	P	GO:0048825	cotyledon development
PGSC0003DMP400005068	peptide chain release factor 2	P	GO:0006415	translational termination
PGSC0003DMP400005068	peptide chain release factor 2	C	GO:0009507	chloroplast
PGSC0003DMP400005068	peptide chain release factor 2	P	GO:0010182	sugar mediated signaling pathway
PGSC0003DMP400005208	receptor-like protein 12-like	F	GO:0005515	protein binding
PGSC0003DMP400005417	ubiquitin carboxyl-terminal hydrolase 12-like	P	GO:0006511	ubiquitin-dependent protein catabolic process
PGSC0003DMP400005417	ubiquitin carboxyl-terminal hydrolase 12-like	F	GO:0008234	cysteine-type peptidase activity
PGSC0003DMP400005417	ubiquitin carboxyl-terminal hydrolase 12-like	F	GO:0004221	ubiquitin thiolesterase activity
PGSC0003DMP400005417	ubiquitin carboxyl-terminal hydrolase 12-like	F	GO:0005515	protein binding
PGSC0003DMP400005625	fatty acid amide hydrolase-like	P	GO:0042742	defense response to bacterium
PGSC0003DMP400005625	fatty acid amide hydrolase-like	F	GO:0016884	carbon-nitrogen ligase activity, with glutamine as amido-N-donor
PGSC0003DMP400005625	fatty acid amide hydrolase-like	P	GO:0070291	N-acylethanolamine metabolic process
PGSC0003DMP400005625	fatty acid amide hydrolase-like	C	GO:0005794	Golgi apparatus
PGSC0003DMP400005625	fatty acid amide hydrolase-like	C	GO:0005886	plasma membrane
PGSC0003DMP400005625	fatty acid amide hydrolase-like	C	GO:0005774	vacuolar membrane
PGSC0003DMP400005625	fatty acid amide hydrolase-like	F	GO:0047412	N-(long-chain-acyl)ethanolamine deacylase activity
PGSC0003DMP400005625	fatty acid amide hydrolase-like	F	GO:0016740	transferase activity
PGSC0003DMP400005625	fatty acid amide hydrolase-like	F	GO:0004040	amidase activity
PGSC0003DMP400005625	fatty acid amide hydrolase-like	C	GO:0005783	endoplasmic reticulum
PGSC0003DMP400005745	probable galacturonosyltransferase 6-like	F	GO:0016757	transferase activity, transferring glycosyl groups
PGSC0003DMP400005889	probable protein arginine n-methyltransferase 3-like	F	GO:0008276	protein methyltransferase activity
PGSC0003DMP400005889	probable protein arginine n-methyltransferase 3-like	P	GO:0006996	organelle organization
PGSC0003DMP400005889	probable protein arginine n-methyltransferase 3-like	C	GO:0005622	intracellular
PGSC0003DMP400005889	probable protein arginine n-methyltransferase 3-like	P	GO:0006479	protein methylation
PGSC0003DMP400005890	subtilisin-like protease-like	F	GO:0016491	oxidoreductase activity
PGSC0003DMP400005890	subtilisin-like protease-like	P	GO:0006508	proteolysis
PGSC0003DMP400005890	subtilisin-like protease-like	F	GO:0004252	serine-type endopeptidase activity
PGSC0003DMP400006037	elongation factor 1-alpha	C	GO:0016020	membrane
PGSC0003DMP400006037	elongation factor 1-alpha	C	GO:0005773	vacuole
PGSC0003DMP400006037	elongation factor 1-alpha	C	GO:0044446	intracellular organelle part
PGSC0003DMP400006037	elongation factor 1-alpha	C	GO:0005634	nucleus
PGSC0003DMP400006037	elongation factor 1-alpha	F	GO:0005525	GTP binding
PGSC0003DMP400006339	nac domain-containing protein 7-like	F	GO:0003677	DNA binding
PGSC0003DMP400006339	nac domain-containing protein 7-like	P	GO:0010200	response to chitin
PGSC0003DMP400006339	nac domain-containing protein 7-like	C	GO:0005634	nucleus
PGSC0003DMP400006339	nac domain-containing protein 7-like	P	GO:0006355	regulation of transcription, DNA-dependent
PGSC0003DMP400006373	transformation transcription domain-associated	F	GO:0016301	kinase activity
PGSC0003DMP400006373	transformation transcription domain-associated	P	GO:0016310	phosphorylation
PGSC0003DMP400006373	transformation transcription domain-associated	F	GO:0016773	phosphotransferase activity, alcohol group as acceptor
PGSC0003DMP400006373	transformation transcription domain-associated	F	GO:0005515	protein binding
PGSC0003DMP400006413	phospholipase d delta-like	C	GO:0005773	vacuole
PGSC0003DMP400006413	phospholipase d delta-like	P	GO:0009409	response to cold
PGSC0003DMP400006413	phospholipase d delta-like	P	GO:0016042	lipid catabolic process
PGSC0003DMP400006413	phospholipase d delta-like	C	GO:0005886	plasma membrane
PGSC0003DMP400006413	phospholipase d delta-like	F	GO:0070290	NAPE-specific phospholipase D activity
PGSC0003DMP400006413	phospholipase d delta-like	F	GO:0005509	calcium ion binding
PGSC0003DMP400006413	phospholipase d delta-like	F	GO:0004630	phospholipase D activity
PGSC0003DMP400006413	phospholipase d delta-like	P	GO:0046473	phosphatidic acid metabolic process
PGSC0003DMP400006413	phospholipase d delta-like	P	GO:0012501	programmed cell death
PGSC0003DMP400006413	phospholipase d delta-like	P	GO:0046470	phosphatidylcholine metabolic process
PGSC0003DMP400006415	scaffold attachment factor b1	F	GO:0003676	nucleic acid binding
PGSC0003DMP400006415	scaffold attachment factor b1	C	GO:0030529	ribonucleoprotein complex
PGSC0003DMP400006415	scaffold attachment factor b1	F	GO:0000166	nucleotide binding
PGSC0003DMP400006443	phosphatidic acid phosphatase family	F	GO:0003824	catalytic activity
PGSC0003DMP400006443	phosphatidic acid phosphatase family	C	GO:0016020	membrane
PGSC0003DMP400006468	protein mitochondrial-like	C	GO:0005774	vacuolar membrane
PGSC0003DMP400006468	protein mitochondrial-like	F	GO:0046872	metal ion binding
PGSC0003DMP400006468	protein mitochondrial-like	C	GO:0005739	mitochondrion
PGSC0003DMP400006468	protein mitochondrial-like	C	GO:0005886	plasma membrane
PGSC0003DMP400006611	gtpase obg-like	P	GO:0006184	GTP catabolic process
PGSC0003DMP400006611	gtpase obg-like	F	GO:0000287	magnesium ion binding
PGSC0003DMP400006611	gtpase obg-like	F	GO:0003924	GTPase activity
PGSC0003DMP400006611	gtpase obg-like	F	GO:0005525	GTP binding
PGSC0003DMP400006686	wound-responsive family protein	P	GO:0009611	response to wounding
PGSC0003DMP400006686	wound-responsive family protein	P	GO:0090305	nucleic acid phosphodiester bond hydrolysis
PGSC0003DMP400006686	wound-responsive family protein	F	GO:0003677	DNA binding
PGSC0003DMP400006686	wound-responsive family protein	F	GO:0004518	nuclease activity
PGSC0003DMP400006686	wound-responsive family protein	P	GO:0050832	defense response to fungus
PGSC0003DMP400006686	wound-responsive family protein	P	GO:0006289	nucleotide-excision repair
PGSC0003DMP400006792	ankyrin ph and sec7 domain containing protein secg-like	F	GO:0005515	protein binding
PGSC0003DMP400006792	ankyrin ph and sec7 domain containing protein secg-like	F	GO:0005198	structural molecule activity
PGSC0003DMP400006793	ankyrin ph and sec7 domain containing protein secg-like	F	GO:0005515	protein binding
PGSC0003DMP400006793	ankyrin ph and sec7 domain containing protein secg-like	F	GO:0005198	structural molecule activity
PGSC0003DMP400006943	transducin beta-like protein 3-like	P	GO:0009880	embryonic pattern specification
PGSC0003DMP400006943	transducin beta-like protein 3-like	P	GO:0006094	gluconeogenesis
PGSC0003DMP400006943	transducin beta-like protein 3-like	P	GO:0050826	response to freezing
PGSC0003DMP400006943	transducin beta-like protein 3-like	P	GO:0006406	mRNA export from nucleus
PGSC0003DMP400006943	transducin beta-like protein 3-like	P	GO:0001510	RNA methylation
PGSC0003DMP400006943	transducin beta-like protein 3-like	P	GO:0048825	cotyledon development
PGSC0003DMP400006943	transducin beta-like protein 3-like	P	GO:0051301	cell division
PGSC0003DMP400006943	transducin beta-like protein 3-like	P	GO:0009640	photomorphogenesis
PGSC0003DMP400006943	transducin beta-like protein 3-like	C	GO:0005730	nucleolus
PGSC0003DMP400006943	transducin beta-like protein 3-like	P	GO:0010564	regulation of cell cycle process
PGSC0003DMP400006943	transducin beta-like protein 3-like	P	GO:0019915	lipid storage
PGSC0003DMP400006943	transducin beta-like protein 3-like	P	GO:0010182	sugar mediated signaling pathway
PGSC0003DMP400006943	transducin beta-like protein 3-like	P	GO:0016567	protein ubiquitination
PGSC0003DMP400006943	transducin beta-like protein 3-like	P	GO:0009845	seed germination
PGSC0003DMP400006943	transducin beta-like protein 3-like	P	GO:0010228	vegetative to reproductive phase transition of meristem
PGSC0003DMP400006943	transducin beta-like protein 3-like	P	GO:0045595	regulation of cell differentiation
PGSC0003DMP400006943	transducin beta-like protein 3-like	C	GO:0032040	small-subunit processome
PGSC0003DMP400006943	transducin beta-like protein 3-like	P	GO:0009909	regulation of flower development
PGSC0003DMP400006943	transducin beta-like protein 3-like	P	GO:0007062	sister chromatid cohesion
PGSC0003DMP400006943	transducin beta-like protein 3-like	F	GO:0004612	phosphoenolpyruvate carboxykinase (ATP) activity
PGSC0003DMP400006943	transducin beta-like protein 3-like	P	GO:0006606	protein import into nucleus
PGSC0003DMP400006943	transducin beta-like protein 3-like	F	GO:0016905	myosin heavy chain kinase activity
PGSC0003DMP400006943	transducin beta-like protein 3-like	P	GO:0006364	rRNA processing
PGSC0003DMP400006943	transducin beta-like protein 3-like	F	GO:0005524	ATP binding
PGSC0003DMP400006943	transducin beta-like protein 3-like	P	GO:0010072	primary shoot apical meristem specification
PGSC0003DMP400006943	transducin beta-like protein 3-like	P	GO:0010162	seed dormancy process
PGSC0003DMP400006943	transducin beta-like protein 3-like	F	GO:0005515	protein binding
PGSC0003DMP400007008	subtilisin-like protease-like	P	GO:0043086	negative regulation of catalytic activity
PGSC0003DMP400007008	subtilisin-like protease-like	P	GO:0006508	proteolysis
PGSC0003DMP400007008	subtilisin-like protease-like	F	GO:0042802	identical protein binding
PGSC0003DMP400007008	subtilisin-like protease-like	F	GO:0004252	serine-type endopeptidase activity
PGSC0003DMP400007124	serine threonine-protein	F	GO:0004674	protein serine/threonine kinase activity
PGSC0003DMP400007124	serine threonine-protein	F	GO:0005524	ATP binding
PGSC0003DMP400007124	serine threonine-protein	P	GO:0006468	protein phosphorylation
PGSC0003DMP400007176	heat shock factor protein hsf24-like	P	GO:0006355	regulation of transcription, DNA-dependent
PGSC0003DMP400007176	heat shock factor protein hsf24-like	P	GO:0009408	response to heat
PGSC0003DMP400007176	heat shock factor protein hsf24-like	F	GO:0043565	sequence-specific DNA binding
PGSC0003DMP400007176	heat shock factor protein hsf24-like	F	GO:0003700	sequence-specific DNA binding transcription factor activity
PGSC0003DMP400007176	heat shock factor protein hsf24-like	P	GO:0051716	cellular response to stimulus
PGSC0003DMP400007176	heat shock factor protein hsf24-like	C	GO:0005634	nucleus
PGSC0003DMP400007176	heat shock factor protein hsf24-like	P	GO:0010033	response to organic substance
PGSC0003DMP400007198	pi-plc x domain-containing protein at5g67130-like	P	GO:0006629	lipid metabolic process
PGSC0003DMP400007198	pi-plc x domain-containing protein at5g67130-like	F	GO:0008081	phosphoric diester hydrolase activity
PGSC0003DMP400007255	zinc finger ccch domain-containing protein	P	GO:0045491	xylan metabolic process
PGSC0003DMP400007255	zinc finger ccch domain-containing protein	F	GO:0046872	metal ion binding
PGSC0003DMP400007359	nodulin 21 -like transporter family protein isoform 2	C	GO:0016020	membrane
PGSC0003DMP400007360	nodulin 21 -like transporter family protein isoform partial	C	GO:0016020	membrane
PGSC0003DMP400007372	aldehyde dehydrogenase family 2 member mitochondrial-like	P	GO:0055114	oxidation-reduction process
PGSC0003DMP400007372	aldehyde dehydrogenase family 2 member mitochondrial-like	F	GO:0004029	aldehyde dehydrogenase (NAD) activity
PGSC0003DMP400007373	aldehyde mitochondrial isoform x2	P	GO:0055114	oxidation-reduction process
PGSC0003DMP400007373	aldehyde mitochondrial isoform x2	F	GO:0016620	oxidoreductase activity, acting on the aldehyde or oxo group of donors, NAD or NADP as acceptor
PGSC0003DMP400007518	retrotransposon unclassified	P	GO:0006259	DNA metabolic process
PGSC0003DMP400007518	retrotransposon unclassified	F	GO:0003676	nucleic acid binding
PGSC0003DMP400007518	retrotransposon unclassified	F	GO:0003824	catalytic activity
PGSC0003DMP400007519	3-ketodihydrosphingosine reductase-like	F	GO:0047560	3-dehydrosphinganine reductase activity
PGSC0003DMP400007519	3-ketodihydrosphingosine reductase-like	F	GO:0008137	NADH dehydrogenase (ubiquinone) activity
PGSC0003DMP400007519	3-ketodihydrosphingosine reductase-like	F	GO:0004672	protein kinase activity
PGSC0003DMP400007519	3-ketodihydrosphingosine reductase-like	P	GO:0006468	protein phosphorylation
PGSC0003DMP400007519	3-ketodihydrosphingosine reductase-like	F	GO:0005524	ATP binding
PGSC0003DMP400007519	3-ketodihydrosphingosine reductase-like	F	GO:0016853	isomerase activity
PGSC0003DMP400007519	3-ketodihydrosphingosine reductase-like	P	GO:0042773	ATP synthesis coupled electron transport
PGSC0003DMP400007519	3-ketodihydrosphingosine reductase-like	F	GO:0008270	zinc ion binding
PGSC0003DMP400007521	3-ketodihydrosphingosine reductase-like	P	GO:0006468	protein phosphorylation
PGSC0003DMP400007521	3-ketodihydrosphingosine reductase-like	P	GO:0055114	oxidation-reduction process
PGSC0003DMP400007521	3-ketodihydrosphingosine reductase-like	F	GO:0004672	protein kinase activity
PGSC0003DMP400007521	3-ketodihydrosphingosine reductase-like	F	GO:0005524	ATP binding
PGSC0003DMP400007521	3-ketodihydrosphingosine reductase-like	P	GO:0030148	sphingolipid biosynthetic process
PGSC0003DMP400007521	3-ketodihydrosphingosine reductase-like	C	GO:0005789	endoplasmic reticulum membrane
PGSC0003DMP400007521	3-ketodihydrosphingosine reductase-like	F	GO:0047560	3-dehydrosphinganine reductase activity
PGSC0003DMP400007522	hexose transporter	P	GO:0055085	transmembrane transport
PGSC0003DMP400007522	hexose transporter	F	GO:0051119	sugar transmembrane transporter activity
PGSC0003DMP400007522	hexose transporter	C	GO:0043231	intracellular membrane-bounded organelle
PGSC0003DMP400007522	hexose transporter	P	GO:0008643	carbohydrate transport
PGSC0003DMP400007522	hexose transporter	C	GO:0016021	integral to membrane
PGSC0003DMP400007545	ccr4-not transcription complex subunit 11-like	P	GO:0044707	single-multicellular organism process
PGSC0003DMP400007545	ccr4-not transcription complex subunit 11-like	P	GO:0009987	cellular process
PGSC0003DMP400007545	ccr4-not transcription complex subunit 11-like	P	GO:0009416	response to light stimulus
PGSC0003DMP400007546	upf0760 protein c2orf29 homolog	P	GO:0009644	response to high light intensity
PGSC0003DMP400007546	upf0760 protein c2orf29 homolog	P	GO:0042542	response to hydrogen peroxide
PGSC0003DMP400007546	upf0760 protein c2orf29 homolog	P	GO:0009630	gravitropism
PGSC0003DMP400007546	upf0760 protein c2orf29 homolog	P	GO:0009640	photomorphogenesis
PGSC0003DMP400007546	upf0760 protein c2orf29 homolog	P	GO:0000085	G2 phase of mitotic cell cycle
PGSC0003DMP400007546	upf0760 protein c2orf29 homolog	P	GO:0010388	cullin deneddylation
PGSC0003DMP400007618	importin-5-like	C	GO:0005829	cytosol
PGSC0003DMP400007618	importin-5-like	C	GO:0005618	cell wall
PGSC0003DMP400007618	importin-5-like	F	GO:0008536	Ran GTPase binding
PGSC0003DMP400007618	importin-5-like	F	GO:0016829	lyase activity
PGSC0003DMP400007618	importin-5-like	P	GO:0009165	nucleotide biosynthetic process
PGSC0003DMP400007618	importin-5-like	P	GO:0052546	cell wall pectin metabolic process
PGSC0003DMP400007618	importin-5-like	C	GO:0030089	phycobilisome
PGSC0003DMP400007618	importin-5-like	P	GO:0006886	intracellular protein transport
PGSC0003DMP400007618	importin-5-like	P	GO:0052541	plant-type cell wall cellulose metabolic process
PGSC0003DMP400007618	importin-5-like	C	GO:0005634	nucleus
PGSC0003DMP400007618	importin-5-like	P	GO:0009793	embryo development ending in seed dormancy
PGSC0003DMP400007651	f-box protein at3g07870-like	F	GO:0005515	protein binding
PGSC0003DMP400007652	f-box protein at3g07870-like	C	GO:0009506	plasmodesma
PGSC0003DMP400007700	probable protein s-acyltransferase 7-like	F	GO:0032440	2-alkenal reductase [NAD(P)] activity
PGSC0003DMP400007700	probable protein s-acyltransferase 7-like	P	GO:0055114	oxidation-reduction process
PGSC0003DMP400007700	probable protein s-acyltransferase 7-like	F	GO:0008270	zinc ion binding
PGSC0003DMP400007700	probable protein s-acyltransferase 7-like	C	GO:0005886	plasma membrane
PGSC0003DMP400007704	pyruvate dehydrogenase e1 component subunit mitochondrial-like	C	GO:0005730	nucleolus
PGSC0003DMP400007704	pyruvate dehydrogenase e1 component subunit mitochondrial-like	P	GO:0042742	defense response to bacterium
PGSC0003DMP400007704	pyruvate dehydrogenase e1 component subunit mitochondrial-like	C	GO:0005886	plasma membrane
PGSC0003DMP400007704	pyruvate dehydrogenase e1 component subunit mitochondrial-like	F	GO:0004739	pyruvate dehydrogenase (acetyl-transferring) activity
PGSC0003DMP400007704	pyruvate dehydrogenase e1 component subunit mitochondrial-like	P	GO:0006086	acetyl-CoA biosynthetic process from pyruvate
PGSC0003DMP400007704	pyruvate dehydrogenase e1 component subunit mitochondrial-like	C	GO:0005739	mitochondrion
PGSC0003DMP400007704	pyruvate dehydrogenase e1 component subunit mitochondrial-like	P	GO:0055114	oxidation-reduction process
PGSC0003DMP400007751	endo- -beta-d-glucanase-like	F	GO:0016787	hydrolase activity
PGSC0003DMP400007753	endo- -beta-d-glucanase-like	F	GO:0016787	hydrolase activity
PGSC0003DMP400007766	nuclear pore complex protein nup107-like	C	GO:0005643	nuclear pore
PGSC0003DMP400007766	nuclear pore complex protein nup107-like	P	GO:0006810	transport
PGSC0003DMP400007794	abc transporter c family member 9-like	P	GO:0055085	transmembrane transport
PGSC0003DMP400007794	abc transporter c family member 9-like	C	GO:0016021	integral to membrane
PGSC0003DMP400007794	abc transporter c family member 9-like	F	GO:0042626	ATPase activity, coupled to transmembrane movement of substances
PGSC0003DMP400007794	abc transporter c family member 9-like	P	GO:0006200	ATP catabolic process
PGSC0003DMP400007794	abc transporter c family member 9-like	F	GO:0005524	ATP binding
PGSC0003DMP400007794	abc transporter c family member 9-like	P	GO:0009624	response to nematode
PGSC0003DMP400007794	abc transporter c family member 9-like	C	GO:0005886	plasma membrane
PGSC0003DMP400007796	abc transporter c family member 9-like	P	GO:0055085	transmembrane transport
PGSC0003DMP400007796	abc transporter c family member 9-like	P	GO:0055114	oxidation-reduction process
PGSC0003DMP400007796	abc transporter c family member 9-like	C	GO:0016021	integral to membrane
PGSC0003DMP400007796	abc transporter c family member 9-like	F	GO:0042626	ATPase activity, coupled to transmembrane movement of substances
PGSC0003DMP400007796	abc transporter c family member 9-like	P	GO:0006200	ATP catabolic process
PGSC0003DMP400007796	abc transporter c family member 9-like	F	GO:0005524	ATP binding
PGSC0003DMP400007796	abc transporter c family member 9-like	F	GO:0032440	2-alkenal reductase [NAD(P)] activity
PGSC0003DMP400007796	abc transporter c family member 9-like	P	GO:0009624	response to nematode
PGSC0003DMP400007818	probable receptor-like protein kinase at5g47070-like	P	GO:0016310	phosphorylation
PGSC0003DMP400007818	probable receptor-like protein kinase at5g47070-like	F	GO:0004672	protein kinase activity
PGSC0003DMP400007818	probable receptor-like protein kinase at5g47070-like	F	GO:0005524	ATP binding
PGSC0003DMP400007819	probable receptor-like protein kinase at5g47070-like	C	GO:0005886	plasma membrane
PGSC0003DMP400007819	probable receptor-like protein kinase at5g47070-like	F	GO:0004672	protein kinase activity
PGSC0003DMP400007819	probable receptor-like protein kinase at5g47070-like	P	GO:0006468	protein phosphorylation
PGSC0003DMP400007819	probable receptor-like protein kinase at5g47070-like	F	GO:0005524	ATP binding
PGSC0003DMP400007849	disease resistance protein rga3-like	P	GO:0006952	defense response
PGSC0003DMP400007849	disease resistance protein rga3-like	F	GO:0043531	ADP binding
PGSC0003DMP400007856	disease resistance protein rga3-like	F	GO:0005515	protein binding
PGSC0003DMP400007860	disease resistance protein rga3-like	F	GO:0005515	protein binding
PGSC0003DMP400007904	protein yls7-like	P	GO:0010413	glucuronoxylan metabolic process
PGSC0003DMP400007904	protein yls7-like	P	GO:0045489	pectin biosynthetic process
PGSC0003DMP400007904	protein yls7-like	P	GO:0030244	cellulose biosynthetic process
PGSC0003DMP400007904	protein yls7-like	P	GO:0010014	meristem initiation
PGSC0003DMP400007904	protein yls7-like	P	GO:0010089	xylem development
PGSC0003DMP400007904	protein yls7-like	P	GO:0045492	xylan biosynthetic process
PGSC0003DMP400007904	protein yls7-like	P	GO:0009827	plant-type cell wall modification
PGSC0003DMP400007904	protein yls7-like	C	GO:0005794	Golgi apparatus
PGSC0003DMP400007904	protein yls7-like	C	GO:0005886	plasma membrane
PGSC0003DMP400007905	protein sco1 homolog mitochondrial-like	P	GO:0033617	mitochondrial respiratory chain complex IV assembly
PGSC0003DMP400007905	protein sco1 homolog mitochondrial-like	F	GO:0005507	copper ion binding
PGSC0003DMP400007905	protein sco1 homolog mitochondrial-like	P	GO:0006825	copper ion transport
PGSC0003DMP400007905	protein sco1 homolog mitochondrial-like	C	GO:0005743	mitochondrial inner membrane
PGSC0003DMP400007905	protein sco1 homolog mitochondrial-like	P	GO:0019243	methylglyoxal catabolic process to D-lactate
PGSC0003DMP400007905	protein sco1 homolog mitochondrial-like	P	GO:0006626	protein targeting to mitochondrion
PGSC0003DMP400007905	protein sco1 homolog mitochondrial-like	F	GO:0016787	hydrolase activity
PGSC0003DMP400007905	protein sco1 homolog mitochondrial-like	P	GO:0006878	cellular copper ion homeostasis
PGSC0003DMP400007905	protein sco1 homolog mitochondrial-like	P	GO:0009790	embryo development
PGSC0003DMP400007969	anthocyanidin 3-o-glucosyltransferase 5-like	F	GO:0016758	transferase activity, transferring hexosyl groups
PGSC0003DMP400007969	anthocyanidin 3-o-glucosyltransferase 5-like	P	GO:0008152	metabolic process
PGSC0003DMP400007971	anthocyanidin 3-o-glucosyltransferase 5-like	P	GO:0008152	metabolic process
PGSC0003DMP400007971	anthocyanidin 3-o-glucosyltransferase 5-like	F	GO:0016758	transferase activity, transferring hexosyl groups
PGSC0003DMP400008025	trna guanylyltransferase 1-like	C	GO:0005737	cytoplasm
PGSC0003DMP400008025	trna guanylyltransferase 1-like	F	GO:0000287	magnesium ion binding
PGSC0003DMP400008025	trna guanylyltransferase 1-like	P	GO:0006400	tRNA modification
PGSC0003DMP400008025	trna guanylyltransferase 1-like	F	GO:0008193	tRNA guanylyltransferase activity
PGSC0003DMP400008057	ankyrin repeat-containing	F	GO:0005515	protein binding
PGSC0003DMP400008058	o-fucosyltransferase family protein	F	GO:0016757	transferase activity, transferring glycosyl groups
PGSC0003DMP400008058	o-fucosyltransferase family protein	C	GO:0005794	Golgi apparatus
PGSC0003DMP400008061	glucan endo- -beta-glucosidase-like protein 2-like	F	GO:0016787	hydrolase activity
PGSC0003DMP400008061	glucan endo- -beta-glucosidase-like protein 2-like	C	GO:0005886	plasma membrane
PGSC0003DMP400008062	histidine biosynthesis bifunctional protein chloroplastic-like	P	GO:0000105	histidine biosynthetic process
PGSC0003DMP400008062	histidine biosynthesis bifunctional protein chloroplastic-like	P	GO:0009165	nucleotide biosynthetic process
PGSC0003DMP400008062	histidine biosynthesis bifunctional protein chloroplastic-like	F	GO:0004635	phosphoribosyl-AMP cyclohydrolase activity
PGSC0003DMP400008062	histidine biosynthesis bifunctional protein chloroplastic-like	C	GO:0009570	chloroplast stroma
PGSC0003DMP400008062	histidine biosynthesis bifunctional protein chloroplastic-like	F	GO:0004636	phosphoribosyl-ATP diphosphatase activity
PGSC0003DMP400008070	ubiquitin-associated ts-n domain-containing protein	P	GO:0006623	protein targeting to vacuole
PGSC0003DMP400008070	ubiquitin-associated ts-n domain-containing protein	P	GO:0006486	protein glycosylation
PGSC0003DMP400008070	ubiquitin-associated ts-n domain-containing protein	F	GO:0008270	zinc ion binding
PGSC0003DMP400008070	ubiquitin-associated ts-n domain-containing protein	C	GO:0005829	cytosol
PGSC0003DMP400008070	ubiquitin-associated ts-n domain-containing protein	F	GO:0005515	protein binding
PGSC0003DMP400008071	actin-related protein 2 3 complex subunit 4-like	C	GO:0005885	Arp2/3 protein complex
PGSC0003DMP400008071	actin-related protein 2 3 complex subunit 4-like	P	GO:0000902	cell morphogenesis
PGSC0003DMP400008071	actin-related protein 2 3 complex subunit 4-like	P	GO:0034314	Arp2/3 complex-mediated actin nucleation
PGSC0003DMP400008091	late blight resistance identical	P	GO:0006952	defense response
PGSC0003DMP400008091	late blight resistance identical	F	GO:0043531	ADP binding
PGSC0003DMP400008091	late blight resistance identical	F	GO:0005515	protein binding
PGSC0003DMP400008097	rho gdp-dissociation inhibitor 1-like	C	GO:0005737	cytoplasm
PGSC0003DMP400008097	rho gdp-dissociation inhibitor 1-like	P	GO:0007015	actin filament organization
PGSC0003DMP400008097	rho gdp-dissociation inhibitor 1-like	F	GO:0005094	Rho GDP-dissociation inhibitor activity
PGSC0003DMP400008097	rho gdp-dissociation inhibitor 1-like	F	GO:0005515	protein binding
PGSC0003DMP400008097	rho gdp-dissociation inhibitor 1-like	P	GO:0009932	cell tip growth
PGSC0003DMP400008097	rho gdp-dissociation inhibitor 1-like	P	GO:0010053	root epidermal cell differentiation
PGSC0003DMP400008098	alpha beta fold family protein	F	GO:0016787	hydrolase activity
PGSC0003DMP400008098	alpha beta fold family protein	P	GO:0008152	metabolic process
PGSC0003DMP400008098	alpha beta fold family protein	C	GO:0005737	cytoplasm
PGSC0003DMP400008109	15-cis-zeta-carotene chloroplastic-like	F	GO:0090471	9,15,9'-tri-cis-zeta-carotene isomerase activity
PGSC0003DMP400008109	15-cis-zeta-carotene chloroplastic-like	P	GO:0016120	carotene biosynthetic process
PGSC0003DMP400008109	15-cis-zeta-carotene chloroplastic-like	C	GO:0009507	chloroplast
PGSC0003DMP400008109	15-cis-zeta-carotene chloroplastic-like	C	GO:0016020	membrane
PGSC0003DMP400008112	rop-interactive crib motif-containing protein 2	P	GO:0032501	multicellular organismal process
PGSC0003DMP400008112	rop-interactive crib motif-containing protein 2	P	GO:0048468	cell development
PGSC0003DMP400008112	rop-interactive crib motif-containing protein 2	P	GO:0050794	regulation of cellular process
PGSC0003DMP400008112	rop-interactive crib motif-containing protein 2	P	GO:0009653	anatomical structure morphogenesis
PGSC0003DMP400008112	rop-interactive crib motif-containing protein 2	P	GO:0016043	cellular component organization
PGSC0003DMP400008145	probable receptor-like protein kinase at5g18500-like	P	GO:0006468	protein phosphorylation
PGSC0003DMP400008145	probable receptor-like protein kinase at5g18500-like	F	GO:0005524	ATP binding
PGSC0003DMP400008145	probable receptor-like protein kinase at5g18500-like	F	GO:0004674	protein serine/threonine kinase activity
PGSC0003DMP400008158	transcription factor myb21-like	F	GO:0003677	DNA binding
PGSC0003DMP400008158	transcription factor myb21-like	F	GO:0003682	chromatin binding
PGSC0003DMP400008158	transcription factor myb21-like	P	GO:0009737	response to abscisic acid stimulus
PGSC0003DMP400008158	transcription factor myb21-like	P	GO:0009651	response to salt stress
PGSC0003DMP400008159	transcription factor myb21-like	P	GO:0009725	response to hormone stimulus
PGSC0003DMP400008159	transcription factor myb21-like	F	GO:0003682	chromatin binding
PGSC0003DMP400008159	transcription factor myb21-like	F	GO:0003677	DNA binding
PGSC0003DMP400008203	probable protein phosphatase 2c 40-like	P	GO:0008152	metabolic process
PGSC0003DMP400008203	probable protein phosphatase 2c 40-like	F	GO:0004722	protein serine/threonine phosphatase activity
PGSC0003DMP400008345	condensin-2 complex subunit d3-like	C	GO:0005634	nucleus
PGSC0003DMP400008345	condensin-2 complex subunit d3-like	P	GO:0007076	mitotic chromosome condensation
PGSC0003DMP400008345	condensin-2 complex subunit d3-like	F	GO:0005488	binding
PGSC0003DMP400008346	universal stress protein mj0531-like	P	GO:0006950	response to stress
PGSC0003DMP400008365	crt homolog 1-like	P	GO:0006810	transport
PGSC0003DMP400008365	crt homolog 1-like	C	GO:0016021	integral to membrane
PGSC0003DMP400008386	receptor-like protein 12-like	F	GO:0005515	protein binding
PGSC0003DMP400008475	flavonoid 3 -monooxygenase-like	F	GO:0005506	iron ion binding
PGSC0003DMP400008475	flavonoid 3 -monooxygenase-like	P	GO:0055114	oxidation-reduction process
PGSC0003DMP400008475	flavonoid 3 -monooxygenase-like	F	GO:0020037	heme binding
PGSC0003DMP400008475	flavonoid 3 -monooxygenase-like	F	GO:0016705	oxidoreductase activity, acting on paired donors, with incorporation or reduction of molecular oxygen
PGSC0003DMP400008476	flavonoid 3 -monooxygenase-like	F	GO:0016705	oxidoreductase activity, acting on paired donors, with incorporation or reduction of molecular oxygen
PGSC0003DMP400008476	flavonoid 3 -monooxygenase-like	F	GO:0020037	heme binding
PGSC0003DMP400008476	flavonoid 3 -monooxygenase-like	P	GO:0055114	oxidation-reduction process
PGSC0003DMP400008476	flavonoid 3 -monooxygenase-like	F	GO:0005506	iron ion binding
PGSC0003DMP400008512	PREDICTED: uncharacterized protein LOC102602190	P	GO:0006914	autophagy
PGSC0003DMP400008512	PREDICTED: uncharacterized protein LOC102602190	P	GO:0010286	heat acclimation
PGSC0003DMP400008513	at5g47580 mnj7_17	C	GO:0005739	mitochondrion
PGSC0003DMP400008529	cysteine synthase c1	P	GO:0009750	response to fructose stimulus
PGSC0003DMP400008529	cysteine synthase c1	P	GO:0042744	hydrogen peroxide catabolic process
PGSC0003DMP400008529	cysteine synthase c1	P	GO:0006833	water transport
PGSC0003DMP400008529	cysteine synthase c1	P	GO:0051410	detoxification of nitrogen compound
PGSC0003DMP400008529	cysteine synthase c1	P	GO:0080147	root hair cell development
PGSC0003DMP400008529	cysteine synthase c1	P	GO:0009651	response to salt stress
PGSC0003DMP400008529	cysteine synthase c1	C	GO:0009507	chloroplast
PGSC0003DMP400008529	cysteine synthase c1	F	GO:0004124	cysteine synthase activity
PGSC0003DMP400008529	cysteine synthase c1	P	GO:0006972	hyperosmotic response
PGSC0003DMP400008529	cysteine synthase c1	P	GO:0019288	isopentenyl diphosphate biosynthetic process, methylerythritol 4-phosphate pathway
PGSC0003DMP400008529	cysteine synthase c1	F	GO:0050017	L-3-cyanoalanine synthase activity
PGSC0003DMP400008529	cysteine synthase c1	P	GO:0007030	Golgi organization
PGSC0003DMP400008529	cysteine synthase c1	P	GO:0006096	glycolysis
PGSC0003DMP400008529	cysteine synthase c1	P	GO:0032880	regulation of protein localization
PGSC0003DMP400008529	cysteine synthase c1	P	GO:0019761	glucosinolate biosynthetic process
PGSC0003DMP400008529	cysteine synthase c1	P	GO:0019500	cyanide catabolic process
PGSC0003DMP400008529	cysteine synthase c1	P	GO:0046686	response to cadmium ion
PGSC0003DMP400008529	cysteine synthase c1	P	GO:0009684	indoleacetic acid biosynthetic process
PGSC0003DMP400008529	cysteine synthase c1	P	GO:0019344	cysteine biosynthetic process
PGSC0003DMP400008529	cysteine synthase c1	P	GO:0009266	response to temperature stimulus
PGSC0003DMP400008529	cysteine synthase c1	F	GO:0005507	copper ion binding
PGSC0003DMP400008529	cysteine synthase c1	C	GO:0005739	mitochondrion
PGSC0003DMP400008547	formyltetrahydrofolate deformylase-like	P	GO:0046653	tetrahydrofolate metabolic process
PGSC0003DMP400008547	formyltetrahydrofolate deformylase-like	C	GO:0005739	mitochondrion
PGSC0003DMP400008547	formyltetrahydrofolate deformylase-like	F	GO:0008864	formyltetrahydrofolate deformylase activity
PGSC0003DMP400008547	formyltetrahydrofolate deformylase-like	F	GO:0016742	hydroxymethyl-, formyl- and related transferase activity
PGSC0003DMP400008547	formyltetrahydrofolate deformylase-like	P	GO:0032259	methylation
PGSC0003DMP400008547	formyltetrahydrofolate deformylase-like	P	GO:0000023	maltose metabolic process
PGSC0003DMP400008547	formyltetrahydrofolate deformylase-like	P	GO:0019252	starch biosynthetic process
PGSC0003DMP400008547	formyltetrahydrofolate deformylase-like	P	GO:0009853	photorespiration
PGSC0003DMP400008547	formyltetrahydrofolate deformylase-like	F	GO:0008168	methyltransferase activity
PGSC0003DMP400008547	formyltetrahydrofolate deformylase-like	P	GO:0043085	positive regulation of catalytic activity
PGSC0003DMP400008547	formyltetrahydrofolate deformylase-like	P	GO:0006189	'de novo' IMP biosynthetic process
PGSC0003DMP400008549	PREDICTED: uncharacterized protein LOC102589800 isoform X1	C	GO:0005794	Golgi apparatus
PGSC0003DMP400008578	inorganic pyrophosphatase 1-like	P	GO:0016311	dephosphorylation
PGSC0003DMP400008578	inorganic pyrophosphatase 1-like	F	GO:0016791	phosphatase activity
PGSC0003DMP400008579	inorganic pyrophosphatase 1-like	P	GO:0016311	dephosphorylation
PGSC0003DMP400008579	inorganic pyrophosphatase 1-like	F	GO:0016791	phosphatase activity
PGSC0003DMP400008579	inorganic pyrophosphatase 1-like	F	GO:0016462	pyrophosphatase activity
PGSC0003DMP400008602	5 -nucleotidase -like	F	GO:0003993	acid phosphatase activity
PGSC0003DMP400008614	protein brevis radix-like 2-like	P	GO:0010089	xylem development
PGSC0003DMP400008614	protein brevis radix-like 2-like	P	GO:0044036	cell wall macromolecule metabolic process
PGSC0003DMP400008615	transcription initiation factor tfiid subunit 12b-like	P	GO:0010104	regulation of ethylene mediated signaling pathway
PGSC0003DMP400008615	transcription initiation factor tfiid subunit 12b-like	P	GO:0009867	jasmonic acid mediated signaling pathway
PGSC0003DMP400008615	transcription initiation factor tfiid subunit 12b-like	F	GO:0003677	DNA binding
PGSC0003DMP400008615	transcription initiation factor tfiid subunit 12b-like	F	GO:0046982	protein heterodimerization activity
PGSC0003DMP400008615	transcription initiation factor tfiid subunit 12b-like	P	GO:0006352	DNA-dependent transcription, initiation
PGSC0003DMP400008615	transcription initiation factor tfiid subunit 12b-like	P	GO:0000394	RNA splicing, via endonucleolytic cleavage and ligation
PGSC0003DMP400008615	transcription initiation factor tfiid subunit 12b-like	C	GO:0005669	transcription factor TFIID complex
PGSC0003DMP400008615	transcription initiation factor tfiid subunit 12b-like	P	GO:0009736	cytokinin mediated signaling pathway
PGSC0003DMP400008615	transcription initiation factor tfiid subunit 12b-like	P	GO:0006366	transcription from RNA polymerase II promoter
PGSC0003DMP400008638	ubiquitin-conjugating enzyme 34 isoform 1	F	GO:0004842	ubiquitin-protein ligase activity
PGSC0003DMP400008638	ubiquitin-conjugating enzyme 34 isoform 1	P	GO:0006511	ubiquitin-dependent protein catabolic process
PGSC0003DMP400008638	ubiquitin-conjugating enzyme 34 isoform 1	P	GO:0016567	protein ubiquitination
PGSC0003DMP400008648	26s protease regulatory subunit 7-like	F	GO:0008233	peptidase activity
PGSC0003DMP400008648	26s protease regulatory subunit 7-like	C	GO:0005829	cytosol
PGSC0003DMP400008648	26s protease regulatory subunit 7-like	P	GO:0006511	ubiquitin-dependent protein catabolic process
PGSC0003DMP400008648	26s protease regulatory subunit 7-like	C	GO:0008540	proteasome regulatory particle, base subcomplex
PGSC0003DMP400008648	26s protease regulatory subunit 7-like	P	GO:0006200	ATP catabolic process
PGSC0003DMP400008648	26s protease regulatory subunit 7-like	F	GO:0005524	ATP binding
PGSC0003DMP400008648	26s protease regulatory subunit 7-like	F	GO:0008568	microtubule-severing ATPase activity
PGSC0003DMP400008648	26s protease regulatory subunit 7-like	C	GO:0005634	nucleus
PGSC0003DMP400008648	26s protease regulatory subunit 7-like	C	GO:0005886	plasma membrane
PGSC0003DMP400008650	26s protease regulatory subunit 7 homolog a-like	F	GO:0008233	peptidase activity
PGSC0003DMP400008650	26s protease regulatory subunit 7 homolog a-like	C	GO:0005829	cytosol
PGSC0003DMP400008650	26s protease regulatory subunit 7 homolog a-like	P	GO:0006511	ubiquitin-dependent protein catabolic process
PGSC0003DMP400008650	26s protease regulatory subunit 7 homolog a-like	C	GO:0008540	proteasome regulatory particle, base subcomplex
PGSC0003DMP400008650	26s protease regulatory subunit 7 homolog a-like	P	GO:0006200	ATP catabolic process
PGSC0003DMP400008650	26s protease regulatory subunit 7 homolog a-like	F	GO:0005524	ATP binding
PGSC0003DMP400008650	26s protease regulatory subunit 7 homolog a-like	F	GO:0008568	microtubule-severing ATPase activity
PGSC0003DMP400008650	26s protease regulatory subunit 7 homolog a-like	C	GO:0005886	plasma membrane
PGSC0003DMP400008688	polyadenylate-binding protein 8-like	F	GO:0000166	nucleotide binding
PGSC0003DMP400008688	polyadenylate-binding protein 8-like	F	GO:0003723	RNA binding
PGSC0003DMP400008690	nucleosome assembly protein 1-like 1-like	C	GO:0005634	nucleus
PGSC0003DMP400008690	nucleosome assembly protein 1-like 1-like	P	GO:0006334	nucleosome assembly
PGSC0003DMP400008708	zinc finger ccch domain-containing protein 62-like	F	GO:0046872	metal ion binding
PGSC0003DMP400008708	zinc finger ccch domain-containing protein 62-like	F	GO:0003676	nucleic acid binding
PGSC0003DMP400008709	kda vesicle transport	P	GO:0006457	protein folding
PGSC0003DMP400008709	kda vesicle transport	P	GO:0009644	response to high light intensity
PGSC0003DMP400008709	kda vesicle transport	C	GO:0005794	Golgi apparatus
PGSC0003DMP400008709	kda vesicle transport	P	GO:0034976	response to endoplasmic reticulum stress
PGSC0003DMP400008709	kda vesicle transport	C	GO:0005886	plasma membrane
PGSC0003DMP400008709	kda vesicle transport	P	GO:0016192	vesicle-mediated transport
PGSC0003DMP400008709	kda vesicle transport	P	GO:0042542	response to hydrogen peroxide
PGSC0003DMP400008709	kda vesicle transport	C	GO:0016021	integral to membrane
PGSC0003DMP400008709	kda vesicle transport	C	GO:0005783	endoplasmic reticulum
PGSC0003DMP400008709	kda vesicle transport	P	GO:0009408	response to heat
PGSC0003DMP400008709	kda vesicle transport	F	GO:0005215	transporter activity
PGSC0003DMP400008718	26s protease regulatory subunit 7 homolog a-like	F	GO:0008233	peptidase activity
PGSC0003DMP400008718	26s protease regulatory subunit 7 homolog a-like	C	GO:0005829	cytosol
PGSC0003DMP400008718	26s protease regulatory subunit 7 homolog a-like	P	GO:0006511	ubiquitin-dependent protein catabolic process
PGSC0003DMP400008718	26s protease regulatory subunit 7 homolog a-like	C	GO:0008540	proteasome regulatory particle, base subcomplex
PGSC0003DMP400008718	26s protease regulatory subunit 7 homolog a-like	P	GO:0006200	ATP catabolic process
PGSC0003DMP400008718	26s protease regulatory subunit 7 homolog a-like	F	GO:0005524	ATP binding
PGSC0003DMP400008718	26s protease regulatory subunit 7 homolog a-like	F	GO:0008568	microtubule-severing ATPase activity
PGSC0003DMP400008718	26s protease regulatory subunit 7 homolog a-like	C	GO:0005886	plasma membrane
PGSC0003DMP400008719	protein strubbelig-receptor family 7-like	F	GO:0004672	protein kinase activity
PGSC0003DMP400008719	protein strubbelig-receptor family 7-like	P	GO:0006468	protein phosphorylation
PGSC0003DMP400008719	protein strubbelig-receptor family 7-like	F	GO:0005524	ATP binding
PGSC0003DMP400008719	protein strubbelig-receptor family 7-like	C	GO:0016021	integral to membrane
PGSC0003DMP400008719	protein strubbelig-receptor family 7-like	F	GO:0005515	protein binding
PGSC0003DMP400008797	uncharacterized loc101204707	P	GO:0006281	DNA repair
PGSC0003DMP400008797	uncharacterized loc101204707	F	GO:0003677	DNA binding
PGSC0003DMP400008798	amino acid	C	GO:0016021	integral to membrane
PGSC0003DMP400008803	g-type lectin s-receptor-like serine threonine-protein kinase at4g27290-like	F	GO:0004674	protein serine/threonine kinase activity
PGSC0003DMP400008803	g-type lectin s-receptor-like serine threonine-protein kinase at4g27290-like	P	GO:0048544	recognition of pollen
PGSC0003DMP400008803	g-type lectin s-receptor-like serine threonine-protein kinase at4g27290-like	P	GO:0006468	protein phosphorylation
PGSC0003DMP400008803	g-type lectin s-receptor-like serine threonine-protein kinase at4g27290-like	F	GO:0005524	ATP binding
PGSC0003DMP400008804	g-type lectin s-receptor-like serine threonine-protein kinase at4g27290-like	F	GO:0016301	kinase activity
PGSC0003DMP400008804	g-type lectin s-receptor-like serine threonine-protein kinase at4g27290-like	P	GO:0009987	cellular process
PGSC0003DMP400008863	ring-h2 finger protein atl68-like	F	GO:0005515	protein binding
PGSC0003DMP400008863	ring-h2 finger protein atl68-like	F	GO:0008270	zinc ion binding
PGSC0003DMP400008873	probable glutathione peroxidase 8-like	P	GO:0009407	toxin catabolic process
PGSC0003DMP400008873	probable glutathione peroxidase 8-like	F	GO:0046872	metal ion binding
PGSC0003DMP400008873	probable glutathione peroxidase 8-like	P	GO:0006979	response to oxidative stress
PGSC0003DMP400008873	probable glutathione peroxidase 8-like	F	GO:0004602	glutathione peroxidase activity
PGSC0003DMP400008873	probable glutathione peroxidase 8-like	C	GO:0005634	nucleus
PGSC0003DMP400008873	probable glutathione peroxidase 8-like	C	GO:0005829	cytosol
PGSC0003DMP400008873	probable glutathione peroxidase 8-like	P	GO:0055114	oxidation-reduction process
PGSC0003DMP400008875	probable glutathione peroxidase 8-like	P	GO:0009407	toxin catabolic process
PGSC0003DMP400008875	probable glutathione peroxidase 8-like	F	GO:0046872	metal ion binding
PGSC0003DMP400008875	probable glutathione peroxidase 8-like	P	GO:0006979	response to oxidative stress
PGSC0003DMP400008875	probable glutathione peroxidase 8-like	P	GO:0046686	response to cadmium ion
PGSC0003DMP400008875	probable glutathione peroxidase 8-like	C	GO:0005886	plasma membrane
PGSC0003DMP400008875	probable glutathione peroxidase 8-like	F	GO:0004602	glutathione peroxidase activity
PGSC0003DMP400008875	probable glutathione peroxidase 8-like	C	GO:0009507	chloroplast
PGSC0003DMP400008875	probable glutathione peroxidase 8-like	C	GO:0005634	nucleus
PGSC0003DMP400008875	probable glutathione peroxidase 8-like	C	GO:0005829	cytosol
PGSC0003DMP400008875	probable glutathione peroxidase 8-like	P	GO:0009651	response to salt stress
PGSC0003DMP400008875	probable glutathione peroxidase 8-like	P	GO:0055114	oxidation-reduction process
PGSC0003DMP400008991	receptor-like serine threonine-protein kinase sd1-8-like	P	GO:0048544	recognition of pollen
PGSC0003DMP400008991	receptor-like serine threonine-protein kinase sd1-8-like	P	GO:0006468	protein phosphorylation
PGSC0003DMP400008991	receptor-like serine threonine-protein kinase sd1-8-like	F	GO:0005524	ATP binding
PGSC0003DMP400008991	receptor-like serine threonine-protein kinase sd1-8-like	F	GO:0004674	protein serine/threonine kinase activity
PGSC0003DMP400008992	g-type lectin s-receptor-like serine threonine-protein kinase at1g11410-like	P	GO:0006468	protein phosphorylation
PGSC0003DMP400008992	g-type lectin s-receptor-like serine threonine-protein kinase at1g11410-like	F	GO:0004674	protein serine/threonine kinase activity
PGSC0003DMP400008992	g-type lectin s-receptor-like serine threonine-protein kinase at1g11410-like	F	GO:0005524	ATP binding
PGSC0003DMP400009036	peroxisomal membrane protein pmp22-like	C	GO:0016021	integral to membrane
PGSC0003DMP400009036	peroxisomal membrane protein pmp22-like	C	GO:0005778	peroxisomal membrane
PGSC0003DMP400009037	5 -adenylylsulfate reductase chloroplastic-like	P	GO:0045454	cell redox homeostasis
PGSC0003DMP400009037	5 -adenylylsulfate reductase chloroplastic-like	P	GO:0019344	cysteine biosynthetic process
PGSC0003DMP400009037	5 -adenylylsulfate reductase chloroplastic-like	C	GO:0009570	chloroplast stroma
PGSC0003DMP400009037	5 -adenylylsulfate reductase chloroplastic-like	F	GO:0009973	adenylyl-sulfate reductase activity
PGSC0003DMP400009037	5 -adenylylsulfate reductase chloroplastic-like	P	GO:0000103	sulfate assimilation
PGSC0003DMP400009037	5 -adenylylsulfate reductase chloroplastic-like	P	GO:0019419	sulfate reduction
PGSC0003DMP400009037	5 -adenylylsulfate reductase chloroplastic-like	F	GO:0004604	phosphoadenylyl-sulfate reductase (thioredoxin) activity
PGSC0003DMP400009111	aspartyl-trna synthetase	F	GO:0003676	nucleic acid binding
PGSC0003DMP400009111	aspartyl-trna synthetase	C	GO:0005739	mitochondrion
PGSC0003DMP400009111	aspartyl-trna synthetase	P	GO:0006364	rRNA processing
PGSC0003DMP400009111	aspartyl-trna synthetase	P	GO:0009658	chloroplast organization
PGSC0003DMP400009111	aspartyl-trna synthetase	P	GO:0048481	ovule development
PGSC0003DMP400009111	aspartyl-trna synthetase	F	GO:0005524	ATP binding
PGSC0003DMP400009111	aspartyl-trna synthetase	F	GO:0004815	aspartate-tRNA ligase activity
PGSC0003DMP400009111	aspartyl-trna synthetase	P	GO:0006418	tRNA aminoacylation for protein translation
PGSC0003DMP400009111	aspartyl-trna synthetase	C	GO:0009507	chloroplast
PGSC0003DMP400009111	aspartyl-trna synthetase	C	GO:0016020	membrane
PGSC0003DMP400009121	e3 ubiquitin-protein ligase atl23-like	F	GO:0008270	zinc ion binding
PGSC0003DMP400009121	e3 ubiquitin-protein ligase atl23-like	F	GO:0005515	protein binding
PGSC0003DMP400009122	ring-h2 finger protein atl56-like	F	GO:0008270	zinc ion binding
PGSC0003DMP400009122	ring-h2 finger protein atl56-like	F	GO:0005515	protein binding
PGSC0003DMP400009192	omega-amidase nit2-like	C	GO:0044444	cytoplasmic part
PGSC0003DMP400009192	omega-amidase nit2-like	F	GO:0016810	hydrolase activity, acting on carbon-nitrogen (but not peptide) bonds
PGSC0003DMP400009192	omega-amidase nit2-like	P	GO:0006807	nitrogen compound metabolic process
PGSC0003DMP400009193	omega-amidase nit2-like	P	GO:0006807	nitrogen compound metabolic process
PGSC0003DMP400009193	omega-amidase nit2-like	C	GO:0005829	cytosol
PGSC0003DMP400009193	omega-amidase nit2-like	F	GO:0016810	hydrolase activity, acting on carbon-nitrogen (but not peptide) bonds
PGSC0003DMP400009193	omega-amidase nit2-like	F	GO:0008270	zinc ion binding
PGSC0003DMP400009193	omega-amidase nit2-like	C	GO:0009570	chloroplast stroma
PGSC0003DMP400009341	transducin wd40 repeat-like superfamily protein isoform 1	F	GO:0005515	protein binding
PGSC0003DMP400009398	atp-dependent clp protease proteolytic subunit	F	GO:0004252	serine-type endopeptidase activity
PGSC0003DMP400009398	atp-dependent clp protease proteolytic subunit	F	GO:0005524	ATP binding
PGSC0003DMP400009398	atp-dependent clp protease proteolytic subunit	C	GO:0009570	chloroplast stroma
PGSC0003DMP400009398	atp-dependent clp protease proteolytic subunit	P	GO:0006508	proteolysis
PGSC0003DMP400009454	late blight resistance protein homolog r1b-14-like	P	GO:0006952	defense response
PGSC0003DMP400009454	late blight resistance protein homolog r1b-14-like	F	GO:0043531	ADP binding
PGSC0003DMP400009454	late blight resistance protein homolog r1b-14-like	F	GO:0043522	leucine zipper domain binding
PGSC0003DMP400009454	late blight resistance protein homolog r1b-14-like	C	GO:0005829	cytosol
PGSC0003DMP400009455	nbs-lrr resistance protein	P	GO:0006952	defense response
PGSC0003DMP400009455	nbs-lrr resistance protein	F	GO:0043531	ADP binding
PGSC0003DMP400009455	nbs-lrr resistance protein	F	GO:0043522	leucine zipper domain binding
PGSC0003DMP400009455	nbs-lrr resistance protein	C	GO:0005829	cytosol
PGSC0003DMP400009669	probable lrr receptor-like serine threonine-protein kinase at3g47570-like	C	GO:0016020	membrane
PGSC0003DMP400009669	probable lrr receptor-like serine threonine-protein kinase at3g47570-like	C	GO:0043231	intracellular membrane-bounded organelle
PGSC0003DMP400009669	probable lrr receptor-like serine threonine-protein kinase at3g47570-like	P	GO:0009617	response to bacterium
PGSC0003DMP400009669	probable lrr receptor-like serine threonine-protein kinase at3g47570-like	F	GO:0004672	protein kinase activity
PGSC0003DMP400009669	probable lrr receptor-like serine threonine-protein kinase at3g47570-like	P	GO:0050776	regulation of immune response
PGSC0003DMP400009669	probable lrr receptor-like serine threonine-protein kinase at3g47570-like	P	GO:0007165	signal transduction
PGSC0003DMP400009669	probable lrr receptor-like serine threonine-protein kinase at3g47570-like	P	GO:0006952	defense response
PGSC0003DMP400009669	probable lrr receptor-like serine threonine-protein kinase at3g47570-like	C	GO:0044444	cytoplasmic part
PGSC0003DMP400009669	probable lrr receptor-like serine threonine-protein kinase at3g47570-like	F	GO:0005515	protein binding
PGSC0003DMP400009669	probable lrr receptor-like serine threonine-protein kinase at3g47570-like	F	GO:0005524	ATP binding
PGSC0003DMP400009669	probable lrr receptor-like serine threonine-protein kinase at3g47570-like	P	GO:0006468	protein phosphorylation
PGSC0003DMP400009751	hypothetical protein VITISV_029702	P	GO:0044238	primary metabolic process
PGSC0003DMP400009751	hypothetical protein VITISV_029702	P	GO:0043170	macromolecule metabolic process
PGSC0003DMP400009751	hypothetical protein VITISV_029702	F	GO:0003824	catalytic activity
PGSC0003DMP400009807	ubiquitin fusion degradation protein 1 homolog	P	GO:0006511	ubiquitin-dependent protein catabolic process
PGSC0003DMP400009822	wrky dna-binding protein	F	GO:0043565	sequence-specific DNA binding
PGSC0003DMP400009822	wrky dna-binding protein	P	GO:0006355	regulation of transcription, DNA-dependent
PGSC0003DMP400009822	wrky dna-binding protein	F	GO:0003700	sequence-specific DNA binding transcription factor activity
PGSC0003DMP400009867	mitochondrial arginine transporter bac2-like	P	GO:0055085	transmembrane transport
PGSC0003DMP400009867	mitochondrial arginine transporter bac2-like	P	GO:0015819	lysine transport
PGSC0003DMP400009867	mitochondrial arginine transporter bac2-like	F	GO:0005476	carnitine:acyl carnitine antiporter activity
PGSC0003DMP400009867	mitochondrial arginine transporter bac2-like	F	GO:0005290	L-histidine transmembrane transporter activity
PGSC0003DMP400009867	mitochondrial arginine transporter bac2-like	P	GO:0006839	mitochondrial transport
PGSC0003DMP400009867	mitochondrial arginine transporter bac2-like	C	GO:0016021	integral to membrane
PGSC0003DMP400009867	mitochondrial arginine transporter bac2-like	C	GO:0005743	mitochondrial inner membrane
PGSC0003DMP400009867	mitochondrial arginine transporter bac2-like	F	GO:0000064	L-ornithine transmembrane transporter activity
PGSC0003DMP400009867	mitochondrial arginine transporter bac2-like	F	GO:0015189	L-lysine transmembrane transporter activity
PGSC0003DMP400009867	mitochondrial arginine transporter bac2-like	P	GO:0015817	histidine transport
PGSC0003DMP400009867	mitochondrial arginine transporter bac2-like	P	GO:0015822	ornithine transport
PGSC0003DMP400009867	mitochondrial arginine transporter bac2-like	P	GO:0006972	hyperosmotic response
PGSC0003DMP400009867	mitochondrial arginine transporter bac2-like	P	GO:0043091	L-arginine import
PGSC0003DMP400009867	mitochondrial arginine transporter bac2-like	P	GO:0006561	proline biosynthetic process
PGSC0003DMP400009867	mitochondrial arginine transporter bac2-like	F	GO:0015181	arginine transmembrane transporter activity
PGSC0003DMP400009898	polypyrimidine tract-binding protein	F	GO:0003676	nucleic acid binding
PGSC0003DMP400009898	polypyrimidine tract-binding protein	F	GO:0016740	transferase activity
PGSC0003DMP400009898	polypyrimidine tract-binding protein	P	GO:0008152	metabolic process
PGSC0003DMP400009921	hydroxyproline-rich glycoprotein family isoform 1	P	GO:0006396	RNA processing
PGSC0003DMP400009927	50s ribosomal protein l14-like	F	GO:0003735	structural constituent of ribosome
PGSC0003DMP400009927	50s ribosomal protein l14-like	C	GO:0015934	large ribosomal subunit
PGSC0003DMP400009927	50s ribosomal protein l14-like	P	GO:0006412	translation
PGSC0003DMP400009959	guanine nucleotide-binding protein subunit beta-like	F	GO:0005515	protein binding
PGSC0003DMP400009960	peroxisome biogenesis protein 3-2-like	C	GO:0005779	integral to peroxisomal membrane
PGSC0003DMP400009960	peroxisome biogenesis protein 3-2-like	P	GO:0007031	peroxisome organization
PGSC0003DMP400009960	peroxisome biogenesis protein 3-2-like	C	GO:0005739	mitochondrion
PGSC0003DMP400009982	fkbp-type peptidyl-prolyl cis-trans isomerase 5 isoform 1	C	GO:0005737	cytoplasm
PGSC0003DMP400009982	fkbp-type peptidyl-prolyl cis-trans isomerase 5 isoform 1	C	GO:0016021	integral to membrane
PGSC0003DMP400009982	fkbp-type peptidyl-prolyl cis-trans isomerase 5 isoform 1	P	GO:0006629	lipid metabolic process
PGSC0003DMP400009982	fkbp-type peptidyl-prolyl cis-trans isomerase 5 isoform 1	F	GO:0016627	oxidoreductase activity, acting on the CH-CH group of donors
PGSC0003DMP400009983	fkbp-type peptidyl-prolyl cis-trans isomerase 5 isoform 2	C	GO:0016023	cytoplasmic membrane-bounded vesicle
PGSC0003DMP400009983	fkbp-type peptidyl-prolyl cis-trans isomerase 5 isoform 2	C	GO:0016021	integral to membrane
PGSC0003DMP400009983	fkbp-type peptidyl-prolyl cis-trans isomerase 5 isoform 2	C	GO:0005773	vacuole
PGSC0003DMP400009983	fkbp-type peptidyl-prolyl cis-trans isomerase 5 isoform 2	F	GO:0016627	oxidoreductase activity, acting on the CH-CH group of donors
PGSC0003DMP400009983	fkbp-type peptidyl-prolyl cis-trans isomerase 5 isoform 2	C	GO:0005886	plasma membrane
PGSC0003DMP400009983	fkbp-type peptidyl-prolyl cis-trans isomerase 5 isoform 2	P	GO:0006629	lipid metabolic process
PGSC0003DMP400009985	golgin candidate isoform 1	C	GO:0005794	Golgi apparatus
PGSC0003DMP400009985	golgin candidate isoform 1	P	GO:0009630	gravitropism
PGSC0003DMP400010002	down syndrome critical region protein 3 homolog	C	GO:0030904	retromer complex
PGSC0003DMP400010002	down syndrome critical region protein 3 homolog	P	GO:0048573	photoperiodism, flowering
PGSC0003DMP400010002	down syndrome critical region protein 3 homolog	P	GO:0042147	retrograde transport, endosome to Golgi
PGSC0003DMP400010002	down syndrome critical region protein 3 homolog	P	GO:0006886	intracellular protein transport
PGSC0003DMP400010002	down syndrome critical region protein 3 homolog	P	GO:0007034	vacuolar transport
PGSC0003DMP400010020	premnaspirodiene oxygenase-like	F	GO:0020037	heme binding
PGSC0003DMP400010020	premnaspirodiene oxygenase-like	C	GO:0016020	membrane
PGSC0003DMP400010020	premnaspirodiene oxygenase-like	F	GO:0016705	oxidoreductase activity, acting on paired donors, with incorporation or reduction of molecular oxygen
PGSC0003DMP400010020	premnaspirodiene oxygenase-like	F	GO:0004497	monooxygenase activity
PGSC0003DMP400010020	premnaspirodiene oxygenase-like	F	GO:0005506	iron ion binding
PGSC0003DMP400010020	premnaspirodiene oxygenase-like	F	GO:0009055	electron carrier activity
PGSC0003DMP400010020	premnaspirodiene oxygenase-like	P	GO:0055114	oxidation-reduction process
PGSC0003DMP400010021	premnaspirodiene oxygenase-like	F	GO:0020037	heme binding
PGSC0003DMP400010021	premnaspirodiene oxygenase-like	F	GO:0016705	oxidoreductase activity, acting on paired donors, with incorporation or reduction of molecular oxygen
PGSC0003DMP400010021	premnaspirodiene oxygenase-like	F	GO:0004497	monooxygenase activity
PGSC0003DMP400010021	premnaspirodiene oxygenase-like	F	GO:0005506	iron ion binding
PGSC0003DMP400010021	premnaspirodiene oxygenase-like	F	GO:0009055	electron carrier activity
PGSC0003DMP400010021	premnaspirodiene oxygenase-like	P	GO:0055114	oxidation-reduction process
PGSC0003DMP400010022	premnaspirodiene oxygenase-like	F	GO:0020037	heme binding
PGSC0003DMP400010022	premnaspirodiene oxygenase-like	F	GO:0016705	oxidoreductase activity, acting on paired donors, with incorporation or reduction of molecular oxygen
PGSC0003DMP400010022	premnaspirodiene oxygenase-like	F	GO:0004497	monooxygenase activity
PGSC0003DMP400010022	premnaspirodiene oxygenase-like	F	GO:0005506	iron ion binding
PGSC0003DMP400010022	premnaspirodiene oxygenase-like	F	GO:0009055	electron carrier activity
PGSC0003DMP400010022	premnaspirodiene oxygenase-like	P	GO:0055114	oxidation-reduction process
PGSC0003DMP400010062	f-box lrr-repeat protein at3g03360-like	F	GO:0005515	protein binding
PGSC0003DMP400010064	f-box lrr-repeat protein at3g03360-like	F	GO:0005515	protein binding
PGSC0003DMP400010083	-dihydroxy-3-keto-5-methylthiopentene dioxygenase 2-like	P	GO:0019509	L-methionine salvage from methylthioadenosine
PGSC0003DMP400010083	-dihydroxy-3-keto-5-methylthiopentene dioxygenase 2-like	F	GO:0005506	iron ion binding
PGSC0003DMP400010083	-dihydroxy-3-keto-5-methylthiopentene dioxygenase 2-like	F	GO:0010309	acireductone dioxygenase [iron(II)-requiring] activity
PGSC0003DMP400010083	-dihydroxy-3-keto-5-methylthiopentene dioxygenase 2-like	C	GO:0005634	nucleus
PGSC0003DMP400010083	-dihydroxy-3-keto-5-methylthiopentene dioxygenase 2-like	C	GO:0005829	cytosol
PGSC0003DMP400010083	-dihydroxy-3-keto-5-methylthiopentene dioxygenase 2-like	P	GO:0055114	oxidation-reduction process
PGSC0003DMP400010088	atp-dependent helicase nuclease subunit a isoform partial	P	GO:0009220	pyrimidine ribonucleotide biosynthetic process
PGSC0003DMP400010099	protein casp-like	C	GO:0005768	endosome
PGSC0003DMP400010099	protein casp-like	P	GO:0006891	intra-Golgi vesicle-mediated transport
PGSC0003DMP400010099	protein casp-like	P	GO:0030244	cellulose biosynthetic process
PGSC0003DMP400010099	protein casp-like	C	GO:0030173	integral to Golgi membrane
PGSC0003DMP400010099	protein casp-like	C	GO:0005802	trans-Golgi network
PGSC0003DMP400010112	copper transport protein family	F	GO:0046872	metal ion binding
PGSC0003DMP400010112	copper transport protein family	P	GO:0030001	metal ion transport
PGSC0003DMP400010131	mitogen-activated protein kinase kinase 6-like	F	GO:0004708	MAP kinase kinase activity
PGSC0003DMP400010131	mitogen-activated protein kinase kinase 6-like	P	GO:0010389	regulation of G2/M transition of mitotic cell cycle
PGSC0003DMP400010131	mitogen-activated protein kinase kinase 6-like	F	GO:0004674	protein serine/threonine kinase activity
PGSC0003DMP400010131	mitogen-activated protein kinase kinase 6-like	F	GO:0005524	ATP binding
PGSC0003DMP400010131	mitogen-activated protein kinase kinase 6-like	P	GO:0045727	positive regulation of translation
PGSC0003DMP400010131	mitogen-activated protein kinase kinase 6-like	P	GO:0006275	regulation of DNA replication
PGSC0003DMP400010131	mitogen-activated protein kinase kinase 6-like	P	GO:0000187	activation of MAPK activity
PGSC0003DMP400010132	chloroplastic group iia intron splicing facilitator chloroplastic-like	P	GO:0006655	phosphatidylglycerol biosynthetic process
PGSC0003DMP400010132	chloroplastic group iia intron splicing facilitator chloroplastic-like	P	GO:0009902	chloroplast relocation
PGSC0003DMP400010132	chloroplastic group iia intron splicing facilitator chloroplastic-like	P	GO:0019288	isopentenyl diphosphate biosynthetic process, methylerythritol 4-phosphate pathway
PGSC0003DMP400010132	chloroplastic group iia intron splicing facilitator chloroplastic-like	P	GO:0016117	carotenoid biosynthetic process
PGSC0003DMP400010132	chloroplastic group iia intron splicing facilitator chloroplastic-like	P	GO:0010027	thylakoid membrane organization
PGSC0003DMP400010132	chloroplastic group iia intron splicing facilitator chloroplastic-like	P	GO:0009737	response to abscisic acid stimulus
PGSC0003DMP400010132	chloroplastic group iia intron splicing facilitator chloroplastic-like	P	GO:0034660	ncRNA metabolic process
PGSC0003DMP400010132	chloroplastic group iia intron splicing facilitator chloroplastic-like	C	GO:0009507	chloroplast
PGSC0003DMP400010132	chloroplastic group iia intron splicing facilitator chloroplastic-like	P	GO:0009793	embryo development ending in seed dormancy
PGSC0003DMP400010132	chloroplastic group iia intron splicing facilitator chloroplastic-like	F	GO:0003723	RNA binding
PGSC0003DMP400010148	PREDICTED: uncharacterized protein LOC102588750 isoform X1	C	GO:0005886	plasma membrane
PGSC0003DMP400010155	g-type lectin s-receptor-like serine threonine-protein kinase b120-like	F	GO:0005524	ATP binding
PGSC0003DMP400010155	g-type lectin s-receptor-like serine threonine-protein kinase b120-like	P	GO:0000186	activation of MAPKK activity
PGSC0003DMP400010155	g-type lectin s-receptor-like serine threonine-protein kinase b120-like	F	GO:0004709	MAP kinase kinase kinase activity
PGSC0003DMP400010164	probable serine threonine-protein kinase at1g18390-like isoform x3	F	GO:0030247	polysaccharide binding
PGSC0003DMP400010165	probable receptor-like protein kinase at1g67000-like	F	GO:0016772	transferase activity, transferring phosphorus-containing groups
PGSC0003DMP400010165	probable receptor-like protein kinase at1g67000-like	F	GO:0030247	polysaccharide binding
PGSC0003DMP400010166	probable serine threonine-protein kinase at1g18390-like	F	GO:0004715	non-membrane spanning protein tyrosine kinase activity
PGSC0003DMP400010166	probable serine threonine-protein kinase at1g18390-like	P	GO:0006468	protein phosphorylation
PGSC0003DMP400010166	probable serine threonine-protein kinase at1g18390-like	F	GO:0005524	ATP binding
PGSC0003DMP400010166	probable serine threonine-protein kinase at1g18390-like	F	GO:0004674	protein serine/threonine kinase activity
PGSC0003DMP400010175	ribosomal protein s24 s35	C	GO:0005634	nucleus
PGSC0003DMP400010175	ribosomal protein s24 s35	C	GO:0005829	cytosol
PGSC0003DMP400010175	ribosomal protein s24 s35	C	GO:0005739	mitochondrion
PGSC0003DMP400010272	protein nlp6-like	F	GO:0005515	protein binding
PGSC0003DMP400010276	mitochondrial pyruvate carrier 1-like isoform 1	P	GO:0006301	postreplication repair
PGSC0003DMP400010276	mitochondrial pyruvate carrier 1-like isoform 1	P	GO:0006850	mitochondrial pyruvate transport
PGSC0003DMP400010276	mitochondrial pyruvate carrier 1-like isoform 1	C	GO:0005743	mitochondrial inner membrane
PGSC0003DMP400010276	mitochondrial pyruvate carrier 1-like isoform 1	C	GO:0005774	vacuolar membrane
PGSC0003DMP400010276	mitochondrial pyruvate carrier 1-like isoform 1	P	GO:0009060	aerobic respiration
PGSC0003DMP400010276	mitochondrial pyruvate carrier 1-like isoform 1	P	GO:0006096	glycolysis
PGSC0003DMP400010276	mitochondrial pyruvate carrier 1-like isoform 1	C	GO:0009507	chloroplast
PGSC0003DMP400010276	mitochondrial pyruvate carrier 1-like isoform 1	P	GO:0046686	response to cadmium ion
PGSC0003DMP400010276	mitochondrial pyruvate carrier 1-like isoform 1	C	GO:0005886	plasma membrane
PGSC0003DMP400010386	protein gpr107-like	C	GO:0005802	trans-Golgi network
PGSC0003DMP400010386	protein gpr107-like	C	GO:0016021	integral to membrane
PGSC0003DMP400010386	protein gpr107-like	C	GO:0005794	Golgi apparatus
PGSC0003DMP400010386	protein gpr107-like	C	GO:0005768	endosome
PGSC0003DMP400010386	protein gpr107-like	C	GO:0009507	chloroplast
PGSC0003DMP400010387	beta-carotene isomerase chloroplastic-like isoform x1	C	GO:0009941	chloroplast envelope
PGSC0003DMP400010387	beta-carotene isomerase chloroplastic-like isoform x1	C	GO:0009534	chloroplast thylakoid
PGSC0003DMP400010387	beta-carotene isomerase chloroplastic-like isoform x1	P	GO:0016556	mRNA modification
PGSC0003DMP400010413	phagocytic receptor 1b-like	F	GO:0005488	binding
PGSC0003DMP400010413	phagocytic receptor 1b-like	C	GO:0044444	cytoplasmic part
PGSC0003DMP400010413	phagocytic receptor 1b-like	C	GO:0016021	integral to membrane
PGSC0003DMP400010417	60s ribosomal protein l10a-1-like	P	GO:0006412	translation
PGSC0003DMP400010417	60s ribosomal protein l10a-1-like	P	GO:0009955	adaxial/abaxial pattern specification
PGSC0003DMP400010417	60s ribosomal protein l10a-1-like	F	GO:0003723	RNA binding
PGSC0003DMP400010417	60s ribosomal protein l10a-1-like	P	GO:0048569	post-embryonic organ development
PGSC0003DMP400010417	60s ribosomal protein l10a-1-like	C	GO:0005730	nucleolus
PGSC0003DMP400010417	60s ribosomal protein l10a-1-like	C	GO:0009506	plasmodesma
PGSC0003DMP400010417	60s ribosomal protein l10a-1-like	F	GO:0003735	structural constituent of ribosome
PGSC0003DMP400010417	60s ribosomal protein l10a-1-like	C	GO:0022625	cytosolic large ribosomal subunit
PGSC0003DMP400010417	60s ribosomal protein l10a-1-like	C	GO:0005886	plasma membrane
PGSC0003DMP400010419	ferredoxin- chloroplastic-like	F	GO:0051537	2 iron, 2 sulfur cluster binding
PGSC0003DMP400010419	ferredoxin- chloroplastic-like	F	GO:0046872	metal ion binding
PGSC0003DMP400010419	ferredoxin- chloroplastic-like	F	GO:0009055	electron carrier activity
PGSC0003DMP400010419	ferredoxin- chloroplastic-like	P	GO:0022900	electron transport chain
PGSC0003DMP400010424	vesicle-associated membrane protein 714-like	C	GO:0016021	integral to membrane
PGSC0003DMP400010424	vesicle-associated membrane protein 714-like	C	GO:0005773	vacuole
PGSC0003DMP400010424	vesicle-associated membrane protein 714-like	P	GO:0009651	response to salt stress
PGSC0003DMP400010424	vesicle-associated membrane protein 714-like	C	GO:0005794	Golgi apparatus
PGSC0003DMP400010424	vesicle-associated membrane protein 714-like	P	GO:0016192	vesicle-mediated transport
PGSC0003DMP400010470	40s ribosomal protein s11-like	F	GO:0003735	structural constituent of ribosome
PGSC0003DMP400010470	40s ribosomal protein s11-like	C	GO:0005618	cell wall
PGSC0003DMP400010470	40s ribosomal protein s11-like	C	GO:0022627	cytosolic small ribosomal subunit
PGSC0003DMP400010470	40s ribosomal protein s11-like	C	GO:0009507	chloroplast
PGSC0003DMP400010470	40s ribosomal protein s11-like	C	GO:0016020	membrane
PGSC0003DMP400010470	40s ribosomal protein s11-like	P	GO:0006412	translation
PGSC0003DMP400010470	40s ribosomal protein s11-like	F	GO:0019843	rRNA binding
PGSC0003DMP400010471	40s ribosomal protein s11-like	C	GO:0022626	cytosolic ribosome
PGSC0003DMP400010471	40s ribosomal protein s11-like	F	GO:0003735	structural constituent of ribosome
PGSC0003DMP400010471	40s ribosomal protein s11-like	C	GO:0005618	cell wall
PGSC0003DMP400010471	40s ribosomal protein s11-like	C	GO:0009507	chloroplast
PGSC0003DMP400010471	40s ribosomal protein s11-like	C	GO:0016020	membrane
PGSC0003DMP400010471	40s ribosomal protein s11-like	P	GO:0006412	translation
PGSC0003DMP400010471	40s ribosomal protein s11-like	F	GO:0019843	rRNA binding
PGSC0003DMP400010474	40s ribosomal protein s11-like	P	GO:0001510	RNA methylation
PGSC0003DMP400010474	40s ribosomal protein s11-like	P	GO:0006412	translation
PGSC0003DMP400010474	40s ribosomal protein s11-like	C	GO:0005618	cell wall
PGSC0003DMP400010474	40s ribosomal protein s11-like	P	GO:0034968	histone lysine methylation
PGSC0003DMP400010474	40s ribosomal protein s11-like	F	GO:0019843	rRNA binding
PGSC0003DMP400010474	40s ribosomal protein s11-like	F	GO:0003735	structural constituent of ribosome
PGSC0003DMP400010474	40s ribosomal protein s11-like	P	GO:0009909	regulation of flower development
PGSC0003DMP400010474	40s ribosomal protein s11-like	C	GO:0022627	cytosolic small ribosomal subunit
PGSC0003DMP400010474	40s ribosomal protein s11-like	C	GO:0016020	membrane
PGSC0003DMP400010509	leucine-rich repeat extensin-like protein 3-like	C	GO:0005576	extracellular region
PGSC0003DMP400010509	leucine-rich repeat extensin-like protein 3-like	F	GO:0005199	structural constituent of cell wall
PGSC0003DMP400010509	leucine-rich repeat extensin-like protein 3-like	C	GO:0009506	plasmodesma
PGSC0003DMP400010509	leucine-rich repeat extensin-like protein 3-like	C	GO:0009505	plant-type cell wall
PGSC0003DMP400010519	transcription factor e2fb-like	P	GO:0007049	cell cycle
PGSC0003DMP400010519	transcription factor e2fb-like	P	GO:0006355	regulation of transcription, DNA-dependent
PGSC0003DMP400010519	transcription factor e2fb-like	C	GO:0005667	transcription factor complex
PGSC0003DMP400010519	transcription factor e2fb-like	F	GO:0003677	DNA binding
PGSC0003DMP400010519	transcription factor e2fb-like	P	GO:0048522	positive regulation of cellular process
PGSC0003DMP400010519	transcription factor e2fb-like	F	GO:0003700	sequence-specific DNA binding transcription factor activity
PGSC0003DMP400010519	transcription factor e2fb-like	C	GO:0005634	nucleus
PGSC0003DMP400010528	e3 ubiquitin-protein ligase rhf2a-like	P	GO:0044763	single-organism cellular process
PGSC0003DMP400010528	e3 ubiquitin-protein ligase rhf2a-like	F	GO:0008270	zinc ion binding
PGSC0003DMP400010528	e3 ubiquitin-protein ligase rhf2a-like	P	GO:0050896	response to stimulus
PGSC0003DMP400010528	e3 ubiquitin-protein ligase rhf2a-like	P	GO:0050794	regulation of cellular process
PGSC0003DMP400010528	e3 ubiquitin-protein ligase rhf2a-like	P	GO:1901575	organic substance catabolic process
PGSC0003DMP400010528	e3 ubiquitin-protein ligase rhf2a-like	P	GO:0044248	cellular catabolic process
PGSC0003DMP400010535	e3 ubiquitin-protein ligase rhf2a-like	F	GO:0008270	zinc ion binding
PGSC0003DMP400010535	e3 ubiquitin-protein ligase rhf2a-like	P	GO:0048856	anatomical structure development
PGSC0003DMP400010535	e3 ubiquitin-protein ligase rhf2a-like	P	GO:0007165	signal transduction
PGSC0003DMP400010535	e3 ubiquitin-protein ligase rhf2a-like	P	GO:0044238	primary metabolic process
PGSC0003DMP400010535	e3 ubiquitin-protein ligase rhf2a-like	P	GO:0044265	cellular macromolecule catabolic process
PGSC0003DMP400010535	e3 ubiquitin-protein ligase rhf2a-like	P	GO:0032787	monocarboxylic acid metabolic process
PGSC0003DMP400010535	e3 ubiquitin-protein ligase rhf2a-like	P	GO:0048229	gametophyte development
PGSC0003DMP400010535	e3 ubiquitin-protein ligase rhf2a-like	F	GO:0005515	protein binding
PGSC0003DMP400010541	lysosomal beta glucosidase-like	P	GO:0005975	carbohydrate metabolic process
PGSC0003DMP400010541	lysosomal beta glucosidase-like	F	GO:0004553	hydrolase activity, hydrolyzing O-glycosyl compounds
PGSC0003DMP400010542	lysosomal beta glucosidase-like	P	GO:0005975	carbohydrate metabolic process
PGSC0003DMP400010542	lysosomal beta glucosidase-like	F	GO:0004553	hydrolase activity, hydrolyzing O-glycosyl compounds
PGSC0003DMP400010557	aquaporin nip1-2	C	GO:0016021	integral to membrane
PGSC0003DMP400010557	aquaporin nip1-2	P	GO:0006833	water transport
PGSC0003DMP400010557	aquaporin nip1-2	P	GO:0055085	transmembrane transport
PGSC0003DMP400010557	aquaporin nip1-2	F	GO:0005215	transporter activity
PGSC0003DMP400010558	ubiquitin-associated domain-containing family protein	F	GO:0005515	protein binding
PGSC0003DMP400010569	winged-helix dna-binding transcription factor family protein	F	GO:0003677	DNA binding
PGSC0003DMP400010569	winged-helix dna-binding transcription factor family protein	P	GO:0006334	nucleosome assembly
PGSC0003DMP400010569	winged-helix dna-binding transcription factor family protein	C	GO:0000786	nucleosome
PGSC0003DMP400010569	winged-helix dna-binding transcription factor family protein	C	GO:0005634	nucleus
PGSC0003DMP400010578	wd-40 repeat family protein	F	GO:0004402	histone acetyltransferase activity
PGSC0003DMP400010578	wd-40 repeat family protein	C	GO:0005634	nucleus
PGSC0003DMP400010578	wd-40 repeat family protein	P	GO:0016573	histone acetylation
PGSC0003DMP400010578	wd-40 repeat family protein	F	GO:0000166	nucleotide binding
PGSC0003DMP400010578	wd-40 repeat family protein	F	GO:0005515	protein binding
PGSC0003DMP400010579	uncharacterized wd repeat-containing	F	GO:0005515	protein binding
PGSC0003DMP400010590	mate efflux family protein 5-like	P	GO:0006855	drug transmembrane transport
PGSC0003DMP400010590	mate efflux family protein 5-like	C	GO:0016020	membrane
PGSC0003DMP400010590	mate efflux family protein 5-like	F	GO:0015297	antiporter activity
PGSC0003DMP400010590	mate efflux family protein 5-like	F	GO:0015238	drug transmembrane transporter activity
PGSC0003DMP400010592	nucleotide-diphospho-sugar transferase family protein	C	GO:0043231	intracellular membrane-bounded organelle
PGSC0003DMP400010654	rpr2 rpp21 subunit-like protein	C	GO:0005634	nucleus
PGSC0003DMP400010677	hmg-y-related protein a	C	GO:0005634	nucleus
PGSC0003DMP400010677	hmg-y-related protein a	C	GO:0000786	nucleosome
PGSC0003DMP400010677	hmg-y-related protein a	P	GO:0006334	nucleosome assembly
PGSC0003DMP400010677	hmg-y-related protein a	F	GO:0003677	DNA binding
PGSC0003DMP400010680	winged-helix dna-binding transcription factor family protein	P	GO:0006334	nucleosome assembly
PGSC0003DMP400010680	winged-helix dna-binding transcription factor family protein	F	GO:0003677	DNA binding
PGSC0003DMP400010680	winged-helix dna-binding transcription factor family protein	C	GO:0000786	nucleosome
PGSC0003DMP400010680	winged-helix dna-binding transcription factor family protein	C	GO:0005634	nucleus
PGSC0003DMP400010712	clathrin assembly protein ap19 homolog	F	GO:0008565	protein transporter activity
PGSC0003DMP400010712	clathrin assembly protein ap19 homolog	C	GO:0030125	clathrin vesicle coat
PGSC0003DMP400010712	clathrin assembly protein ap19 homolog	C	GO:0005739	mitochondrion
PGSC0003DMP400010712	clathrin assembly protein ap19 homolog	P	GO:0030244	cellulose biosynthetic process
PGSC0003DMP400010712	clathrin assembly protein ap19 homolog	P	GO:0048193	Golgi vesicle transport
PGSC0003DMP400010712	clathrin assembly protein ap19 homolog	P	GO:0006886	intracellular protein transport
PGSC0003DMP400010712	clathrin assembly protein ap19 homolog	C	GO:0005794	Golgi apparatus
PGSC0003DMP400010713	ap-1 complex subunit sigma-1-like	C	GO:0030117	membrane coat
PGSC0003DMP400010713	ap-1 complex subunit sigma-1-like	F	GO:0008565	protein transporter activity
PGSC0003DMP400010713	ap-1 complex subunit sigma-1-like	P	GO:0016192	vesicle-mediated transport
PGSC0003DMP400010713	ap-1 complex subunit sigma-1-like	P	GO:0006886	intracellular protein transport
PGSC0003DMP400010743	preprotein translocase family isoform partial	F	GO:0005515	protein binding
PGSC0003DMP400010743	preprotein translocase family isoform partial	F	GO:0008270	zinc ion binding
PGSC0003DMP400010743	preprotein translocase family isoform partial	F	GO:0005524	ATP binding
PGSC0003DMP400010743	preprotein translocase family isoform partial	F	GO:0004672	protein kinase activity
PGSC0003DMP400010743	preprotein translocase family isoform partial	P	GO:0006468	protein phosphorylation
PGSC0003DMP400010746	mitochondrial atp synthase 6kda subunit	C	GO:0005750	mitochondrial respiratory chain complex III
PGSC0003DMP400010772	geraniol 8-hydroxylase-like	P	GO:0016099	monoterpenoid biosynthetic process
PGSC0003DMP400010772	geraniol 8-hydroxylase-like	F	GO:0016709	oxidoreductase activity, acting on paired donors, with incorporation or reduction of molecular oxygen, NAD(P)H as one donor, and incorporation of one atom of oxygen
PGSC0003DMP400010772	geraniol 8-hydroxylase-like	C	GO:0005783	endoplasmic reticulum
PGSC0003DMP400010772	geraniol 8-hydroxylase-like	C	GO:0044425	membrane part
PGSC0003DMP400010772	geraniol 8-hydroxylase-like	F	GO:0005506	iron ion binding
PGSC0003DMP400010772	geraniol 8-hydroxylase-like	F	GO:0020037	heme binding
PGSC0003DMP400010772	geraniol 8-hydroxylase-like	P	GO:0055114	oxidation-reduction process
PGSC0003DMP400010774	geraniol 8-hydroxylase-like	P	GO:0016099	monoterpenoid biosynthetic process
PGSC0003DMP400010774	geraniol 8-hydroxylase-like	F	GO:0016709	oxidoreductase activity, acting on paired donors, with incorporation or reduction of molecular oxygen, NAD(P)H as one donor, and incorporation of one atom of oxygen
PGSC0003DMP400010774	geraniol 8-hydroxylase-like	C	GO:0005783	endoplasmic reticulum
PGSC0003DMP400010774	geraniol 8-hydroxylase-like	C	GO:0044425	membrane part
PGSC0003DMP400010774	geraniol 8-hydroxylase-like	F	GO:0005506	iron ion binding
PGSC0003DMP400010774	geraniol 8-hydroxylase-like	P	GO:0055114	oxidation-reduction process
PGSC0003DMP400010774	geraniol 8-hydroxylase-like	F	GO:0020037	heme binding
PGSC0003DMP400010788	arm repeat superfamily protein	P	GO:0006312	mitotic recombination
PGSC0003DMP400010788	arm repeat superfamily protein	P	GO:0009560	embryo sac egg cell differentiation
PGSC0003DMP400010788	arm repeat superfamily protein	P	GO:0048366	leaf development
PGSC0003DMP400010788	arm repeat superfamily protein	P	GO:0009908	flower development
PGSC0003DMP400010788	arm repeat superfamily protein	F	GO:0005515	protein binding
PGSC0003DMP400010823	endonuclease iii-like protein 1-like	P	GO:0006284	base-excision repair
PGSC0003DMP400010823	endonuclease iii-like protein 1-like	F	GO:0004519	endonuclease activity
PGSC0003DMP400010823	endonuclease iii-like protein 1-like	F	GO:0003677	DNA binding
PGSC0003DMP400010823	endonuclease iii-like protein 1-like	F	GO:0051539	4 iron, 4 sulfur cluster binding
PGSC0003DMP400010823	endonuclease iii-like protein 1-like	F	GO:0003906	DNA-(apurinic or apyrimidinic site) lyase activity
PGSC0003DMP400010824	endonuclease iii-like protein 1-like	P	GO:0006284	base-excision repair
PGSC0003DMP400010824	endonuclease iii-like protein 1-like	F	GO:0004519	endonuclease activity
PGSC0003DMP400010824	endonuclease iii-like protein 1-like	F	GO:0003677	DNA binding
PGSC0003DMP400010824	endonuclease iii-like protein 1-like	C	GO:0042644	chloroplast nucleoid
PGSC0003DMP400010824	endonuclease iii-like protein 1-like	F	GO:0019104	DNA N-glycosylase activity
PGSC0003DMP400010824	endonuclease iii-like protein 1-like	F	GO:0051539	4 iron, 4 sulfur cluster binding
PGSC0003DMP400010824	endonuclease iii-like protein 1-like	C	GO:0005634	nucleus
PGSC0003DMP400010824	endonuclease iii-like protein 1-like	F	GO:0003906	DNA-(apurinic or apyrimidinic site) lyase activity
PGSC0003DMP400010824	endonuclease iii-like protein 1-like	C	GO:0005739	mitochondrion
PGSC0003DMP400010903	endoplasmin homolog	P	GO:0006457	protein folding
PGSC0003DMP400010903	endoplasmin homolog	P	GO:0006950	response to stress
PGSC0003DMP400010903	endoplasmin homolog	C	GO:0005618	cell wall
PGSC0003DMP400010903	endoplasmin homolog	F	GO:0005524	ATP binding
PGSC0003DMP400010903	endoplasmin homolog	C	GO:0009570	chloroplast stroma
PGSC0003DMP400010903	endoplasmin homolog	F	GO:0051082	unfolded protein binding
PGSC0003DMP400010903	endoplasmin homolog	C	GO:0005739	mitochondrion
PGSC0003DMP400010905	nad -binding rossmann-fold superfamily protein isoform 1	C	GO:0005777	peroxisome
PGSC0003DMP400010905	nad -binding rossmann-fold superfamily protein isoform 1	F	GO:0000166	nucleotide binding
PGSC0003DMP400010905	nad -binding rossmann-fold superfamily protein isoform 1	P	GO:0055114	oxidation-reduction process
PGSC0003DMP400010905	nad -binding rossmann-fold superfamily protein isoform 1	F	GO:0004022	alcohol dehydrogenase (NAD) activity
PGSC0003DMP400010937	probable 26s proteasome non-atpase regulatory subunit 3-like	P	GO:0042176	regulation of protein catabolic process
PGSC0003DMP400010937	probable 26s proteasome non-atpase regulatory subunit 3-like	P	GO:0051788	response to misfolded protein
PGSC0003DMP400010937	probable 26s proteasome non-atpase regulatory subunit 3-like	P	GO:0006635	fatty acid beta-oxidation
PGSC0003DMP400010937	probable 26s proteasome non-atpase regulatory subunit 3-like	P	GO:0043161	proteasomal ubiquitin-dependent protein catabolic process
PGSC0003DMP400010937	probable 26s proteasome non-atpase regulatory subunit 3-like	P	GO:0009793	embryo development ending in seed dormancy
PGSC0003DMP400010937	probable 26s proteasome non-atpase regulatory subunit 3-like	P	GO:0009407	toxin catabolic process
PGSC0003DMP400010937	probable 26s proteasome non-atpase regulatory subunit 3-like	P	GO:0080129	proteasome core complex assembly
PGSC0003DMP400010937	probable 26s proteasome non-atpase regulatory subunit 3-like	P	GO:0051510	regulation of unidimensional cell growth
PGSC0003DMP400010937	probable 26s proteasome non-atpase regulatory subunit 3-like	C	GO:0005829	cytosol
PGSC0003DMP400010937	probable 26s proteasome non-atpase regulatory subunit 3-like	C	GO:0008541	proteasome regulatory particle, lid subcomplex
PGSC0003DMP400010937	probable 26s proteasome non-atpase regulatory subunit 3-like	P	GO:0042023	DNA endoreduplication
PGSC0003DMP400010937	probable 26s proteasome non-atpase regulatory subunit 3-like	P	GO:0050790	regulation of catalytic activity
PGSC0003DMP400010937	probable 26s proteasome non-atpase regulatory subunit 3-like	C	GO:0009506	plasmodesma
PGSC0003DMP400010937	probable 26s proteasome non-atpase regulatory subunit 3-like	C	GO:0005886	plasma membrane
PGSC0003DMP400010937	probable 26s proteasome non-atpase regulatory subunit 3-like	C	GO:0005634	nucleus
PGSC0003DMP400010937	probable 26s proteasome non-atpase regulatory subunit 3-like	F	GO:0030234	enzyme regulator activity
PGSC0003DMP400010937	probable 26s proteasome non-atpase regulatory subunit 3-like	F	GO:0005515	protein binding
PGSC0003DMP400010938	probable 26s proteasome non-atpase regulatory subunit 3-like	P	GO:0042176	regulation of protein catabolic process
PGSC0003DMP400010938	probable 26s proteasome non-atpase regulatory subunit 3-like	C	GO:0000502	proteasome complex
PGSC0003DMP400010938	probable 26s proteasome non-atpase regulatory subunit 3-like	C	GO:0005634	nucleus
PGSC0003DMP400010938	probable 26s proteasome non-atpase regulatory subunit 3-like	P	GO:0050790	regulation of catalytic activity
PGSC0003DMP400010938	probable 26s proteasome non-atpase regulatory subunit 3-like	F	GO:0030234	enzyme regulator activity
PGSC0003DMP400010938	probable 26s proteasome non-atpase regulatory subunit 3-like	F	GO:0005515	protein binding
PGSC0003DMP400010951	extended synaptotagmin-2 isoform 1	P	GO:0001778	plasma membrane repair
PGSC0003DMP400010951	extended synaptotagmin-2 isoform 1	C	GO:0005768	endosome
PGSC0003DMP400010951	extended synaptotagmin-2 isoform 1	C	GO:0005773	vacuole
PGSC0003DMP400010951	extended synaptotagmin-2 isoform 1	P	GO:0009409	response to cold
PGSC0003DMP400010951	extended synaptotagmin-2 isoform 1	C	GO:0005794	Golgi apparatus
PGSC0003DMP400010951	extended synaptotagmin-2 isoform 1	C	GO:0005886	plasma membrane
PGSC0003DMP400010951	extended synaptotagmin-2 isoform 1	P	GO:0046740	spread of virus in host, cell to cell
PGSC0003DMP400010951	extended synaptotagmin-2 isoform 1	P	GO:0032456	endocytic recycling
PGSC0003DMP400010951	extended synaptotagmin-2 isoform 1	P	GO:0009306	protein secretion
PGSC0003DMP400010951	extended synaptotagmin-2 isoform 1	P	GO:0009615	response to virus
PGSC0003DMP400010951	extended synaptotagmin-2 isoform 1	P	GO:0006897	endocytosis
PGSC0003DMP400010951	extended synaptotagmin-2 isoform 1	F	GO:0005515	protein binding
PGSC0003DMP400010958	pentatricopeptide repeat-containing protein at2g16880-like	C	GO:0005739	mitochondrion
PGSC0003DMP400010958	pentatricopeptide repeat-containing protein at2g16880-like	F	GO:0005515	protein binding
PGSC0003DMP400010959	proteasome subunit alpha type-7-like	C	GO:0005737	cytoplasm
PGSC0003DMP400010959	proteasome subunit alpha type-7-like	C	GO:0019773	proteasome core complex, alpha-subunit complex
PGSC0003DMP400010959	proteasome subunit alpha type-7-like	P	GO:0006511	ubiquitin-dependent protein catabolic process
PGSC0003DMP400010959	proteasome subunit alpha type-7-like	C	GO:0005634	nucleus
PGSC0003DMP400010959	proteasome subunit alpha type-7-like	F	GO:0004298	threonine-type endopeptidase activity
PGSC0003DMP400010974	basic-leucine zipper transcription factor family protein isoform 1	F	GO:0043565	sequence-specific DNA binding
PGSC0003DMP400010974	basic-leucine zipper transcription factor family protein isoform 1	F	GO:0003700	sequence-specific DNA binding transcription factor activity
PGSC0003DMP400010974	basic-leucine zipper transcription factor family protein isoform 1	P	GO:0006355	regulation of transcription, DNA-dependent
PGSC0003DMP400010975	kinase protein with adenine nucleotide alpha hydrolases-like isoform 1	F	GO:0016772	transferase activity, transferring phosphorus-containing groups
PGSC0003DMP400010985	early-responsive to dehydration 7 family protein	P	GO:0009644	response to high light intensity
PGSC0003DMP400010985	early-responsive to dehydration 7 family protein	P	GO:0009414	response to water deprivation
PGSC0003DMP400010985	early-responsive to dehydration 7 family protein	P	GO:0009651	response to salt stress
PGSC0003DMP400010985	early-responsive to dehydration 7 family protein	P	GO:0009409	response to cold
PGSC0003DMP400010985	early-responsive to dehydration 7 family protein	C	GO:0005886	plasma membrane
PGSC0003DMP400010986	early-responsive to dehydration 7 family protein	P	GO:0009644	response to high light intensity
PGSC0003DMP400010986	early-responsive to dehydration 7 family protein	P	GO:0009414	response to water deprivation
PGSC0003DMP400010986	early-responsive to dehydration 7 family protein	P	GO:0009651	response to salt stress
PGSC0003DMP400010986	early-responsive to dehydration 7 family protein	P	GO:0009409	response to cold
PGSC0003DMP400010986	early-responsive to dehydration 7 family protein	C	GO:0005886	plasma membrane
PGSC0003DMP400010990	prenylyltransferase superfamily isoform partial	P	GO:0018342	protein prenylation
PGSC0003DMP400010990	prenylyltransferase superfamily isoform partial	F	GO:0008318	protein prenyltransferase activity
PGSC0003DMP400010991	ribosomal l1 domain-containing protein 1-like	P	GO:0001510	RNA methylation
PGSC0003DMP400010991	ribosomal l1 domain-containing protein 1-like	P	GO:0006412	translation
PGSC0003DMP400010991	ribosomal l1 domain-containing protein 1-like	C	GO:0005829	cytosol
PGSC0003DMP400010991	ribosomal l1 domain-containing protein 1-like	F	GO:0003723	RNA binding
PGSC0003DMP400010991	ribosomal l1 domain-containing protein 1-like	P	GO:0006164	purine nucleotide biosynthetic process
PGSC0003DMP400010991	ribosomal l1 domain-containing protein 1-like	C	GO:0005730	nucleolus
PGSC0003DMP400010991	ribosomal l1 domain-containing protein 1-like	F	GO:0003735	structural constituent of ribosome
PGSC0003DMP400010991	ribosomal l1 domain-containing protein 1-like	P	GO:0009220	pyrimidine ribonucleotide biosynthetic process
PGSC0003DMP400010991	ribosomal l1 domain-containing protein 1-like	C	GO:0015934	large ribosomal subunit
PGSC0003DMP400010991	ribosomal l1 domain-containing protein 1-like	C	GO:0016020	membrane
PGSC0003DMP400010998	actin-depolymerizing factor 5-like	P	GO:0030042	actin filament depolymerization
PGSC0003DMP400010998	actin-depolymerizing factor 5-like	F	GO:0003779	actin binding
PGSC0003DMP400010998	actin-depolymerizing factor 5-like	C	GO:0015629	actin cytoskeleton
PGSC0003DMP400010999	choline transporter-related family protein	P	GO:0006499	N-terminal protein myristoylation
PGSC0003DMP400010999	choline transporter-related family protein	C	GO:0016021	integral to membrane
PGSC0003DMP400010999	choline transporter-related family protein	C	GO:0005634	nucleus
PGSC0003DMP400011015	endonuclease or glycosyl hydrolase	P	GO:0048477	oogenesis
PGSC0003DMP400011015	endonuclease or glycosyl hydrolase	P	GO:0010468	regulation of gene expression
PGSC0003DMP400011015	endonuclease or glycosyl hydrolase	C	GO:0005777	peroxisome
PGSC0003DMP400011034	glycoprotein 3-alpha-l-fucosyltransferase a-like	C	GO:0032580	Golgi cisterna membrane
PGSC0003DMP400011034	glycoprotein 3-alpha-l-fucosyltransferase a-like	F	GO:0008417	fucosyltransferase activity
PGSC0003DMP400011034	glycoprotein 3-alpha-l-fucosyltransferase a-like	P	GO:0036065	fucosylation
PGSC0003DMP400011034	glycoprotein 3-alpha-l-fucosyltransferase a-like	P	GO:0006486	protein glycosylation
PGSC0003DMP400011034	glycoprotein 3-alpha-l-fucosyltransferase a-like	C	GO:0016021	integral to membrane
PGSC0003DMP400011035	glycoprotein 3-alpha-l-fucosyltransferase a-like	C	GO:0032580	Golgi cisterna membrane
PGSC0003DMP400011035	glycoprotein 3-alpha-l-fucosyltransferase a-like	P	GO:0036065	fucosylation
PGSC0003DMP400011035	glycoprotein 3-alpha-l-fucosyltransferase a-like	F	GO:0018392	glycoprotein 3-alpha-L-fucosyltransferase activity
PGSC0003DMP400011035	glycoprotein 3-alpha-l-fucosyltransferase a-like	C	GO:0016021	integral to membrane
PGSC0003DMP400011035	glycoprotein 3-alpha-l-fucosyltransferase a-like	P	GO:0006487	protein N-linked glycosylation
PGSC0003DMP400011091	(-)-camphene tricyclene chloroplastic-like	P	GO:0016099	monoterpenoid biosynthetic process
PGSC0003DMP400011091	(-)-camphene tricyclene chloroplastic-like	F	GO:0000287	magnesium ion binding
PGSC0003DMP400011091	(-)-camphene tricyclene chloroplastic-like	C	GO:0009507	chloroplast
PGSC0003DMP400011091	(-)-camphene tricyclene chloroplastic-like	F	GO:0050551	myrcene synthase activity
PGSC0003DMP400011091	(-)-camphene tricyclene chloroplastic-like	F	GO:0050552	(4S)-limonene synthase activity
PGSC0003DMP400011136	squamosa promoter-binding-like protein 7-like	P	GO:0009653	anatomical structure morphogenesis
PGSC0003DMP400011136	squamosa promoter-binding-like protein 7-like	P	GO:0044260	cellular macromolecule metabolic process
PGSC0003DMP400011136	squamosa promoter-binding-like protein 7-like	P	GO:0009888	tissue development
PGSC0003DMP400011136	squamosa promoter-binding-like protein 7-like	P	GO:0033043	regulation of organelle organization
PGSC0003DMP400011136	squamosa promoter-binding-like protein 7-like	P	GO:0048513	organ development
PGSC0003DMP400011136	squamosa promoter-binding-like protein 7-like	P	GO:0071554	cell wall organization or biogenesis
PGSC0003DMP400011136	squamosa promoter-binding-like protein 7-like	P	GO:0044238	primary metabolic process
PGSC0003DMP400011136	squamosa promoter-binding-like protein 7-like	P	GO:0048869	cellular developmental process
PGSC0003DMP400011136	squamosa promoter-binding-like protein 7-like	P	GO:0044767	single-organism developmental process
PGSC0003DMP400011136	squamosa promoter-binding-like protein 7-like	C	GO:0005634	nucleus
PGSC0003DMP400011136	squamosa promoter-binding-like protein 7-like	F	GO:0003677	DNA binding
PGSC0003DMP400011150	late blight resistance protein homolog r1a-10-like	P	GO:0006952	defense response
PGSC0003DMP400011150	late blight resistance protein homolog r1a-10-like	F	GO:0043531	ADP binding
PGSC0003DMP400011180	f-box lrr-repeat protein at3g28410-like	F	GO:0005515	protein binding
PGSC0003DMP400011183	f-box protein skip19-like	P	GO:0006511	ubiquitin-dependent protein catabolic process
PGSC0003DMP400011183	f-box protein skip19-like	F	GO:0005515	protein binding
PGSC0003DMP400011206	histone h3	C	GO:0000786	nucleosome
PGSC0003DMP400011206	histone h3	C	GO:0009536	plastid
PGSC0003DMP400011206	histone h3	F	GO:0003677	DNA binding
PGSC0003DMP400011206	histone h3	P	GO:0006334	nucleosome assembly
PGSC0003DMP400011206	histone h3	F	GO:0046982	protein heterodimerization activity
PGSC0003DMP400011206	histone h3	P	GO:0008283	cell proliferation
PGSC0003DMP400011206	histone h3	C	GO:0005634	nucleus
PGSC0003DMP400011230	hop-interacting protein thi115	F	GO:0016491	oxidoreductase activity
PGSC0003DMP400011230	hop-interacting protein thi115	P	GO:0055114	oxidation-reduction process
PGSC0003DMP400011230	hop-interacting protein thi115	F	GO:0003677	DNA binding
PGSC0003DMP400011232	histone h3	C	GO:0000786	nucleosome
PGSC0003DMP400011232	histone h3	C	GO:0009536	plastid
PGSC0003DMP400011232	histone h3	F	GO:0003677	DNA binding
PGSC0003DMP400011232	histone h3	P	GO:0006334	nucleosome assembly
PGSC0003DMP400011232	histone h3	F	GO:0046982	protein heterodimerization activity
PGSC0003DMP400011232	histone h3	P	GO:0008283	cell proliferation
PGSC0003DMP400011232	histone h3	C	GO:0005634	nucleus
PGSC0003DMP400011351	probable lrr receptor-like serine threonine-protein kinase at4g08850-like	P	GO:0006468	protein phosphorylation
PGSC0003DMP400011351	probable lrr receptor-like serine threonine-protein kinase at4g08850-like	F	GO:0005524	ATP binding
PGSC0003DMP400011351	probable lrr receptor-like serine threonine-protein kinase at4g08850-like	F	GO:0005515	protein binding
PGSC0003DMP400011351	probable lrr receptor-like serine threonine-protein kinase at4g08850-like	F	GO:0004713	protein tyrosine kinase activity
PGSC0003DMP400011352	sugar transport protein 5-like	P	GO:0034219	carbohydrate transmembrane transport
PGSC0003DMP400011352	sugar transport protein 5-like	F	GO:0005351	sugar:hydrogen symporter activity
PGSC0003DMP400011352	sugar transport protein 5-like	F	GO:0032440	2-alkenal reductase [NAD(P)] activity
PGSC0003DMP400011352	sugar transport protein 5-like	C	GO:0016021	integral to membrane
PGSC0003DMP400011352	sugar transport protein 5-like	P	GO:0055114	oxidation-reduction process
PGSC0003DMP400011423	perakine reductase-like	P	GO:0055114	oxidation-reduction process
PGSC0003DMP400011423	perakine reductase-like	F	GO:0050236	pyridoxine:NADP 4-dehydrogenase activity
PGSC0003DMP400011435	f-box kelch-repeat protein at3g23880-like	F	GO:0005515	protein binding
PGSC0003DMP400011436	f-box kelch-repeat protein at3g23880-like	F	GO:0005515	protein binding
PGSC0003DMP400011473	ankyrin repeat family protein	C	GO:0005634	nucleus
PGSC0003DMP400011513	chaperone protein	P	GO:0006457	protein folding
PGSC0003DMP400011513	chaperone protein	F	GO:0051082	unfolded protein binding
PGSC0003DMP400011513	chaperone protein	F	GO:0031072	heat shock protein binding
PGSC0003DMP400011514	pentatricopeptide repeat-containing protein at4g13650-like	F	GO:0005515	protein binding
PGSC0003DMP400011570	serine--trna ligase-like	P	GO:0000096	sulfur amino acid metabolic process
PGSC0003DMP400011570	serine--trna ligase-like	P	GO:0035304	regulation of protein dephosphorylation
PGSC0003DMP400011570	serine--trna ligase-like	F	GO:0004828	serine-tRNA ligase activity
PGSC0003DMP400011570	serine--trna ligase-like	P	GO:0009793	embryo development ending in seed dormancy
PGSC0003DMP400011570	serine--trna ligase-like	P	GO:0010207	photosystem II assembly
PGSC0003DMP400011570	serine--trna ligase-like	P	GO:0009902	chloroplast relocation
PGSC0003DMP400011570	serine--trna ligase-like	C	GO:0009507	chloroplast
PGSC0003DMP400011570	serine--trna ligase-like	P	GO:0006434	seryl-tRNA aminoacylation
PGSC0003DMP400011570	serine--trna ligase-like	P	GO:0016226	iron-sulfur cluster assembly
PGSC0003DMP400011570	serine--trna ligase-like	P	GO:0009965	leaf morphogenesis
PGSC0003DMP400011570	serine--trna ligase-like	P	GO:0008652	cellular amino acid biosynthetic process
PGSC0003DMP400011570	serine--trna ligase-like	P	GO:0010228	vegetative to reproductive phase transition of meristem
PGSC0003DMP400011570	serine--trna ligase-like	P	GO:0009069	serine family amino acid metabolic process
PGSC0003DMP400011570	serine--trna ligase-like	P	GO:0030154	cell differentiation
PGSC0003DMP400011570	serine--trna ligase-like	P	GO:0007005	mitochondrion organization
PGSC0003DMP400011570	serine--trna ligase-like	P	GO:0045893	positive regulation of transcription, DNA-dependent
PGSC0003DMP400011570	serine--trna ligase-like	P	GO:0042793	transcription from plastid promoter
PGSC0003DMP400011570	serine--trna ligase-like	P	GO:0006364	rRNA processing
PGSC0003DMP400011570	serine--trna ligase-like	F	GO:0005524	ATP binding
PGSC0003DMP400011570	serine--trna ligase-like	P	GO:0048481	ovule development
PGSC0003DMP400011570	serine--trna ligase-like	P	GO:0042545	cell wall modification
PGSC0003DMP400011570	serine--trna ligase-like	P	GO:0010027	thylakoid membrane organization
PGSC0003DMP400011570	serine--trna ligase-like	C	GO:0005739	mitochondrion
PGSC0003DMP400011571	---NA---	P	GO:0006508	proteolysis
PGSC0003DMP400011571	---NA---	F	GO:0008234	cysteine-type peptidase activity
PGSC0003DMP400011597	zinc finger family protein	F	GO:0008270	zinc ion binding
PGSC0003DMP400011625	probable aldo-keto reductase 2-like	P	GO:0055114	oxidation-reduction process
PGSC0003DMP400011625	probable aldo-keto reductase 2-like	F	GO:0016491	oxidoreductase activity
PGSC0003DMP400011626	aldo keto	P	GO:0055114	oxidation-reduction process
PGSC0003DMP400011626	aldo keto	F	GO:0050236	pyridoxine:NADP 4-dehydrogenase activity
PGSC0003DMP400011682	hydrolase family protein had-superfamily protein	F	GO:0005507	copper ion binding
PGSC0003DMP400011682	hydrolase family protein had-superfamily protein	C	GO:0005739	mitochondrion
PGSC0003DMP400011682	hydrolase family protein had-superfamily protein	F	GO:0008270	zinc ion binding
PGSC0003DMP400011754	grf zinc finger containing protein	F	GO:0008270	zinc ion binding
PGSC0003DMP400011758	receptor-like protein 12-like	F	GO:0005515	protein binding
PGSC0003DMP400011759	receptor-like protein 12-like	F	GO:0005515	protein binding
PGSC0003DMP400011777	phosphatidylglycerol phospholipase c-like isoform x1	P	GO:0006071	glycerol metabolic process
PGSC0003DMP400011777	phosphatidylglycerol phospholipase c-like isoform x1	F	GO:0008889	glycerophosphodiester phosphodiesterase activity
PGSC0003DMP400011777	phosphatidylglycerol phospholipase c-like isoform x1	C	GO:0005886	plasma membrane
PGSC0003DMP400011777	phosphatidylglycerol phospholipase c-like isoform x1	P	GO:0006629	lipid metabolic process
PGSC0003DMP400011782	glycerophosphoryl diester phosphodiesterase -like	P	GO:0006071	glycerol metabolic process
PGSC0003DMP400011782	glycerophosphoryl diester phosphodiesterase -like	F	GO:0008889	glycerophosphodiester phosphodiesterase activity
PGSC0003DMP400011782	glycerophosphoryl diester phosphodiesterase -like	P	GO:0006629	lipid metabolic process
PGSC0003DMP400011802	gtp pyrophosphokinase-like	F	GO:0016787	hydrolase activity
PGSC0003DMP400011802	gtp pyrophosphokinase-like	F	GO:0016740	transferase activity
PGSC0003DMP400011802	gtp pyrophosphokinase-like	P	GO:0015969	guanosine tetraphosphate metabolic process
PGSC0003DMP400011823	---NA---	F	GO:0003676	nucleic acid binding
PGSC0003DMP400011833	ubiquitin thioesterase peptidase otubain isoform 1	F	GO:0008242	omega peptidase activity
PGSC0003DMP400011833	ubiquitin thioesterase peptidase otubain isoform 1	P	GO:0006508	proteolysis
PGSC0003DMP400011835	ubiquitin thioesterase peptidase otubain isoform 1	F	GO:0008242	omega peptidase activity
PGSC0003DMP400011835	ubiquitin thioesterase peptidase otubain isoform 1	P	GO:0006508	proteolysis
PGSC0003DMP400011931	high chlorophyll fluorescence	P	GO:0010190	cytochrome b6f complex assembly
PGSC0003DMP400011931	high chlorophyll fluorescence	P	GO:0006661	phosphatidylinositol biosynthetic process
PGSC0003DMP400011931	high chlorophyll fluorescence	C	GO:0042651	thylakoid membrane
PGSC0003DMP400011944	germin-like protein subfamily 1 member 7-like	F	GO:0030145	manganese ion binding
PGSC0003DMP400011944	germin-like protein subfamily 1 member 7-like	F	GO:0045735	nutrient reservoir activity
PGSC0003DMP400011945	germin-like protein subfamily 1 member 7-like	F	GO:0030145	manganese ion binding
PGSC0003DMP400011945	germin-like protein subfamily 1 member 7-like	F	GO:0045735	nutrient reservoir activity
PGSC0003DMP400011974	agamous-like mads-box protein agl15-like	P	GO:0044763	single-organism cellular process
PGSC0003DMP400011974	agamous-like mads-box protein agl15-like	P	GO:0009793	embryo development ending in seed dormancy
PGSC0003DMP400011974	agamous-like mads-box protein agl15-like	P	GO:0006355	regulation of transcription, DNA-dependent
PGSC0003DMP400011974	agamous-like mads-box protein agl15-like	P	GO:2000242	negative regulation of reproductive process
PGSC0003DMP400011974	agamous-like mads-box protein agl15-like	F	GO:0046983	protein dimerization activity
PGSC0003DMP400011974	agamous-like mads-box protein agl15-like	F	GO:0003677	DNA binding
PGSC0003DMP400011974	agamous-like mads-box protein agl15-like	P	GO:0016043	cellular component organization
PGSC0003DMP400011974	agamous-like mads-box protein agl15-like	F	GO:0003700	sequence-specific DNA binding transcription factor activity
PGSC0003DMP400011974	agamous-like mads-box protein agl15-like	P	GO:0009909	regulation of flower development
PGSC0003DMP400011974	agamous-like mads-box protein agl15-like	P	GO:0048581	negative regulation of post-embryonic development
PGSC0003DMP400011974	agamous-like mads-box protein agl15-like	C	GO:0005634	nucleus
PGSC0003DMP400011993	rna polymerase sigma factor chloroplastic-like	F	GO:0003899	DNA-directed RNA polymerase activity
PGSC0003DMP400011993	rna polymerase sigma factor chloroplastic-like	P	GO:0071482	cellular response to light stimulus
PGSC0003DMP400011993	rna polymerase sigma factor chloroplastic-like	P	GO:0016556	mRNA modification
PGSC0003DMP400011993	rna polymerase sigma factor chloroplastic-like	P	GO:0006098	pentose-phosphate shunt
PGSC0003DMP400011993	rna polymerase sigma factor chloroplastic-like	P	GO:0006355	regulation of transcription, DNA-dependent
PGSC0003DMP400011993	rna polymerase sigma factor chloroplastic-like	F	GO:0003677	DNA binding
PGSC0003DMP400011993	rna polymerase sigma factor chloroplastic-like	P	GO:0000023	maltose metabolic process
PGSC0003DMP400011993	rna polymerase sigma factor chloroplastic-like	P	GO:0019252	starch biosynthetic process
PGSC0003DMP400011993	rna polymerase sigma factor chloroplastic-like	F	GO:0001053	plastid sigma factor activity
PGSC0003DMP400011993	rna polymerase sigma factor chloroplastic-like	F	GO:0003700	sequence-specific DNA binding transcription factor activity
PGSC0003DMP400011993	rna polymerase sigma factor chloroplastic-like	P	GO:0006352	DNA-dependent transcription, initiation
PGSC0003DMP400011993	rna polymerase sigma factor chloroplastic-like	C	GO:0009507	chloroplast
PGSC0003DMP400012013	cytochrome b5 reductase 4-like	F	GO:0020037	heme binding
PGSC0003DMP400012078	nadp-specific glutamate dehydrogenase-like	P	GO:0008295	spermidine biosynthetic process
PGSC0003DMP400012078	nadp-specific glutamate dehydrogenase-like	P	GO:0045492	xylan biosynthetic process
PGSC0003DMP400012078	nadp-specific glutamate dehydrogenase-like	F	GO:0004354	glutamate dehydrogenase (NADP+) activity
PGSC0003DMP400012078	nadp-specific glutamate dehydrogenase-like	P	GO:0006520	cellular amino acid metabolic process
PGSC0003DMP400012078	nadp-specific glutamate dehydrogenase-like	P	GO:0010413	glucuronoxylan metabolic process
PGSC0003DMP400012078	nadp-specific glutamate dehydrogenase-like	F	GO:0000166	nucleotide binding
PGSC0003DMP400012078	nadp-specific glutamate dehydrogenase-like	P	GO:0055114	oxidation-reduction process
PGSC0003DMP400012089	aldehyde oxidase	P	GO:0009851	auxin biosynthetic process
PGSC0003DMP400012089	aldehyde oxidase	F	GO:0050660	flavin adenine dinucleotide binding
PGSC0003DMP400012089	aldehyde oxidase	F	GO:0004031	aldehyde oxidase activity
PGSC0003DMP400012089	aldehyde oxidase	F	GO:0008762	UDP-N-acetylmuramate dehydrogenase activity
PGSC0003DMP400012089	aldehyde oxidase	F	GO:0009055	electron carrier activity
PGSC0003DMP400012089	aldehyde oxidase	F	GO:0005506	iron ion binding
PGSC0003DMP400012089	aldehyde oxidase	F	GO:0051537	2 iron, 2 sulfur cluster binding
PGSC0003DMP400012089	aldehyde oxidase	P	GO:0055114	oxidation-reduction process
PGSC0003DMP400012090	aba aldehyde oxidase	P	GO:0009851	auxin biosynthetic process
PGSC0003DMP400012090	aba aldehyde oxidase	F	GO:0050660	flavin adenine dinucleotide binding
PGSC0003DMP400012090	aba aldehyde oxidase	F	GO:0004031	aldehyde oxidase activity
PGSC0003DMP400012090	aba aldehyde oxidase	F	GO:0008762	UDP-N-acetylmuramate dehydrogenase activity
PGSC0003DMP400012090	aba aldehyde oxidase	F	GO:0009055	electron carrier activity
PGSC0003DMP400012090	aba aldehyde oxidase	F	GO:0005506	iron ion binding
PGSC0003DMP400012090	aba aldehyde oxidase	F	GO:0051537	2 iron, 2 sulfur cluster binding
PGSC0003DMP400012090	aba aldehyde oxidase	P	GO:0055114	oxidation-reduction process
PGSC0003DMP400012091	aba aldehyde oxidase	P	GO:0009851	auxin biosynthetic process
PGSC0003DMP400012091	aba aldehyde oxidase	F	GO:0050660	flavin adenine dinucleotide binding
PGSC0003DMP400012091	aba aldehyde oxidase	F	GO:0004031	aldehyde oxidase activity
PGSC0003DMP400012091	aba aldehyde oxidase	F	GO:0008762	UDP-N-acetylmuramate dehydrogenase activity
PGSC0003DMP400012091	aba aldehyde oxidase	F	GO:0009055	electron carrier activity
PGSC0003DMP400012091	aba aldehyde oxidase	F	GO:0005506	iron ion binding
PGSC0003DMP400012091	aba aldehyde oxidase	F	GO:0051537	2 iron, 2 sulfur cluster binding
PGSC0003DMP400012091	aba aldehyde oxidase	P	GO:0055114	oxidation-reduction process
PGSC0003DMP400012099	hypothetical protein M569_04933, partial	C	GO:0009506	plasmodesma
PGSC0003DMP400012099	hypothetical protein M569_04933, partial	P	GO:0007155	cell adhesion
PGSC0003DMP400012099	hypothetical protein M569_04933, partial	P	GO:0045010	actin nucleation
PGSC0003DMP400012099	hypothetical protein M569_04933, partial	P	GO:0010090	trichome morphogenesis
PGSC0003DMP400012100	PREDICTED: uncharacterized protein LOC101244034	C	GO:0009506	plasmodesma
PGSC0003DMP400012100	PREDICTED: uncharacterized protein LOC101244034	P	GO:0007155	cell adhesion
PGSC0003DMP400012100	PREDICTED: uncharacterized protein LOC101244034	P	GO:0045010	actin nucleation
PGSC0003DMP400012100	PREDICTED: uncharacterized protein LOC101244034	P	GO:0010090	trichome morphogenesis
PGSC0003DMP400012180	probable carbohydrate esterase at4g34215-like	F	GO:0016787	hydrolase activity
PGSC0003DMP400012180	probable carbohydrate esterase at4g34215-like	C	GO:0005739	mitochondrion
PGSC0003DMP400012227	polygalacturonase-like	C	GO:0005576	extracellular region
PGSC0003DMP400012227	polygalacturonase-like	F	GO:0004650	polygalacturonase activity
PGSC0003DMP400012227	polygalacturonase-like	P	GO:0005975	carbohydrate metabolic process
PGSC0003DMP400012228	polygalacturonase-like	C	GO:0005576	extracellular region
PGSC0003DMP400012228	polygalacturonase-like	F	GO:0004650	polygalacturonase activity
PGSC0003DMP400012228	polygalacturonase-like	P	GO:0005975	carbohydrate metabolic process
PGSC0003DMP400012229	polygalacturonase-like	C	GO:0005576	extracellular region
PGSC0003DMP400012229	polygalacturonase-like	F	GO:0004650	polygalacturonase activity
PGSC0003DMP400012229	polygalacturonase-like	P	GO:0005975	carbohydrate metabolic process
PGSC0003DMP400012262	enhancer of yellow 2 transcription factor homolog	C	GO:0009941	chloroplast envelope
PGSC0003DMP400012262	enhancer of yellow 2 transcription factor homolog	C	GO:0005643	nuclear pore
PGSC0003DMP400012262	enhancer of yellow 2 transcription factor homolog	F	GO:0003713	transcription coactivator activity
PGSC0003DMP400012262	enhancer of yellow 2 transcription factor homolog	P	GO:0045893	positive regulation of transcription, DNA-dependent
PGSC0003DMP400012262	enhancer of yellow 2 transcription factor homolog	C	GO:0000124	SAGA complex
PGSC0003DMP400012262	enhancer of yellow 2 transcription factor homolog	P	GO:0006406	mRNA export from nucleus
PGSC0003DMP400012279	ubiquitin-conjugating enzyme e2 2-like	P	GO:0006511	ubiquitin-dependent protein catabolic process
PGSC0003DMP400012279	ubiquitin-conjugating enzyme e2 2-like	P	GO:0009910	negative regulation of flower development
PGSC0003DMP400012279	ubiquitin-conjugating enzyme e2 2-like	P	GO:0033523	histone H2B ubiquitination
PGSC0003DMP400012279	ubiquitin-conjugating enzyme e2 2-like	P	GO:0009650	UV protection
PGSC0003DMP400012279	ubiquitin-conjugating enzyme e2 2-like	P	GO:0009965	leaf morphogenesis
PGSC0003DMP400012279	ubiquitin-conjugating enzyme e2 2-like	P	GO:0010228	vegetative to reproductive phase transition of meristem
PGSC0003DMP400012279	ubiquitin-conjugating enzyme e2 2-like	F	GO:0004842	ubiquitin-protein ligase activity
PGSC0003DMP400012279	ubiquitin-conjugating enzyme e2 2-like	P	GO:0016579	protein deubiquitination
PGSC0003DMP400012281	probable wrky transcription factor 72-like	F	GO:0043565	sequence-specific DNA binding
PGSC0003DMP400012281	probable wrky transcription factor 72-like	F	GO:0003700	sequence-specific DNA binding transcription factor activity
PGSC0003DMP400012281	probable wrky transcription factor 72-like	P	GO:0006355	regulation of transcription, DNA-dependent
PGSC0003DMP400012432	probable trna n6-adenosine mitochondrial-like	P	GO:0016556	mRNA modification
PGSC0003DMP400012432	probable trna n6-adenosine mitochondrial-like	P	GO:0070526	threonylcarbamoyladenosine biosynthetic process
PGSC0003DMP400012432	probable trna n6-adenosine mitochondrial-like	C	GO:0005743	mitochondrial inner membrane
PGSC0003DMP400012432	probable trna n6-adenosine mitochondrial-like	F	GO:0004222	metalloendopeptidase activity
PGSC0003DMP400012432	probable trna n6-adenosine mitochondrial-like	P	GO:0006508	proteolysis
PGSC0003DMP400012432	probable trna n6-adenosine mitochondrial-like	C	GO:0009507	chloroplast
PGSC0003DMP400012432	probable trna n6-adenosine mitochondrial-like	P	GO:0009790	embryo development
PGSC0003DMP400012437	PREDICTED: uncharacterized protein LOC102589527	C	GO:0005856	cytoskeleton
PGSC0003DMP400012437	PREDICTED: uncharacterized protein LOC102589527	C	GO:0005777	peroxisome
PGSC0003DMP400012452	serine carboxypeptidase-like 18-like isoform x1	F	GO:0004185	serine-type carboxypeptidase activity
PGSC0003DMP400012452	serine carboxypeptidase-like 18-like isoform x1	P	GO:0006508	proteolysis
PGSC0003DMP400012453	serine carboxypeptidase-like 19-like	F	GO:0004185	serine-type carboxypeptidase activity
PGSC0003DMP400012453	serine carboxypeptidase-like 19-like	P	GO:0006508	proteolysis
PGSC0003DMP400012478	laccase-6-like	F	GO:0052716	hydroquinone:oxygen oxidoreductase activity
PGSC0003DMP400012478	laccase-6-like	F	GO:0005507	copper ion binding
PGSC0003DMP400012478	laccase-6-like	F	GO:0008447	L-ascorbate oxidase activity
PGSC0003DMP400012478	laccase-6-like	C	GO:0048046	apoplast
PGSC0003DMP400012478	laccase-6-like	P	GO:0046274	lignin catabolic process
PGSC0003DMP400012478	laccase-6-like	P	GO:0055114	oxidation-reduction process
PGSC0003DMP400012501	callose synthase 8-like	P	GO:0052543	callose deposition in cell wall
PGSC0003DMP400012501	callose synthase 8-like	P	GO:0006075	(1->3)-beta-D-glucan biosynthetic process
PGSC0003DMP400012501	callose synthase 8-like	C	GO:0000148	1,3-beta-D-glucan synthase complex
PGSC0003DMP400012501	callose synthase 8-like	P	GO:0009556	microsporogenesis
PGSC0003DMP400012501	callose synthase 8-like	P	GO:0061025	membrane fusion
PGSC0003DMP400012501	callose synthase 8-like	F	GO:0003843	1,3-beta-D-glucan synthase activity
PGSC0003DMP400012502	glucan synthase-like 4	P	GO:0052543	callose deposition in cell wall
PGSC0003DMP400012502	glucan synthase-like 4	P	GO:0006075	(1->3)-beta-D-glucan biosynthetic process
PGSC0003DMP400012502	glucan synthase-like 4	C	GO:0000148	1,3-beta-D-glucan synthase complex
PGSC0003DMP400012502	glucan synthase-like 4	P	GO:0009556	microsporogenesis
PGSC0003DMP400012502	glucan synthase-like 4	P	GO:0061025	membrane fusion
PGSC0003DMP400012502	glucan synthase-like 4	F	GO:0003843	1,3-beta-D-glucan synthase activity
PGSC0003DMP400012645	trigger factor-like	P	GO:0015031	protein transport
PGSC0003DMP400012645	trigger factor-like	P	GO:0006457	protein folding
PGSC0003DMP400012647	trigger factor-like	P	GO:0006457	protein folding
PGSC0003DMP400012647	trigger factor-like	P	GO:0015031	protein transport
PGSC0003DMP400012719	calmodulin-interacting protein 111-like isoform x1	F	GO:0005524	ATP binding
PGSC0003DMP400012719	calmodulin-interacting protein 111-like isoform x1	F	GO:0008568	microtubule-severing ATPase activity
PGSC0003DMP400012719	calmodulin-interacting protein 111-like isoform x1	C	GO:0009507	chloroplast
PGSC0003DMP400012783	calcium-dependent protein kinase 20-like	P	GO:0006468	protein phosphorylation
PGSC0003DMP400012783	calcium-dependent protein kinase 20-like	F	GO:0005509	calcium ion binding
PGSC0003DMP400012783	calcium-dependent protein kinase 20-like	F	GO:0005524	ATP binding
PGSC0003DMP400012783	calcium-dependent protein kinase 20-like	P	GO:0009860	pollen tube growth
PGSC0003DMP400012783	calcium-dependent protein kinase 20-like	P	GO:0009827	plant-type cell wall modification
PGSC0003DMP400012783	calcium-dependent protein kinase 20-like	F	GO:0004683	calmodulin-dependent protein kinase activity
PGSC0003DMP400012784	rna recognition motif-containing family protein	F	GO:0003676	nucleic acid binding
PGSC0003DMP400012784	rna recognition motif-containing family protein	F	GO:0000166	nucleotide binding
PGSC0003DMP400012830	protein rft1 homolog	P	GO:0006869	lipid transport
PGSC0003DMP400012830	protein rft1 homolog	C	GO:0016021	integral to membrane
PGSC0003DMP400012830	protein rft1 homolog	F	GO:0005319	lipid transporter activity
PGSC0003DMP400012831	protein rft1 homolog	C	GO:0016021	integral to membrane
PGSC0003DMP400012831	protein rft1 homolog	F	GO:0005319	lipid transporter activity
PGSC0003DMP400012831	protein rft1 homolog	P	GO:0006869	lipid transport
PGSC0003DMP400012889	isoamylase chloroplastic-like	F	GO:0043169	cation binding
PGSC0003DMP400012889	isoamylase chloroplastic-like	C	GO:0009569	chloroplast starch grain
PGSC0003DMP400012889	isoamylase chloroplastic-like	F	GO:0019156	isoamylase activity
PGSC0003DMP400012889	isoamylase chloroplastic-like	P	GO:0005983	starch catabolic process
PGSC0003DMP400012889	isoamylase chloroplastic-like	P	GO:0019252	starch biosynthetic process
PGSC0003DMP400012889	isoamylase chloroplastic-like	C	GO:0009570	chloroplast stroma
PGSC0003DMP400012889	isoamylase chloroplastic-like	P	GO:0009664	plant-type cell wall organization
PGSC0003DMP400012889	isoamylase chloroplastic-like	F	GO:0004556	alpha-amylase activity
PGSC0003DMP400012890	isoamylase chloroplastic-like	F	GO:0043169	cation binding
PGSC0003DMP400012890	isoamylase chloroplastic-like	C	GO:0009569	chloroplast starch grain
PGSC0003DMP400012890	isoamylase chloroplastic-like	F	GO:0019156	isoamylase activity
PGSC0003DMP400012890	isoamylase chloroplastic-like	P	GO:0005983	starch catabolic process
PGSC0003DMP400012890	isoamylase chloroplastic-like	P	GO:0019252	starch biosynthetic process
PGSC0003DMP400012890	isoamylase chloroplastic-like	C	GO:0009570	chloroplast stroma
PGSC0003DMP400012890	isoamylase chloroplastic-like	P	GO:0009664	plant-type cell wall organization
PGSC0003DMP400012890	isoamylase chloroplastic-like	F	GO:0004556	alpha-amylase activity
PGSC0003DMP400012924	transcription factor upbeat1-like	F	GO:0003700	sequence-specific DNA binding transcription factor activity
PGSC0003DMP400012924	transcription factor upbeat1-like	F	GO:0046983	protein dimerization activity
PGSC0003DMP400012924	transcription factor upbeat1-like	P	GO:2000280	regulation of root development
PGSC0003DMP400012924	transcription factor upbeat1-like	C	GO:0005634	nucleus
PGSC0003DMP400012924	transcription factor upbeat1-like	P	GO:0006355	regulation of transcription, DNA-dependent
PGSC0003DMP400012925	pentatricopeptide repeat-containing protein chloroplastic-like	P	GO:0031930	mitochondria-nucleus signaling pathway
PGSC0003DMP400012925	pentatricopeptide repeat-containing protein chloroplastic-like	P	GO:0010019	chloroplast-nucleus signaling pathway
PGSC0003DMP400012925	pentatricopeptide repeat-containing protein chloroplastic-like	F	GO:0003677	DNA binding
PGSC0003DMP400012925	pentatricopeptide repeat-containing protein chloroplastic-like	C	GO:0009507	chloroplast
PGSC0003DMP400012925	pentatricopeptide repeat-containing protein chloroplastic-like	F	GO:0005515	protein binding
PGSC0003DMP400012983	ribulose- bisphosphate carboxylase oxygenase large subunit n- chloroplastic-like	P	GO:0010103	stomatal complex morphogenesis
PGSC0003DMP400012983	ribulose- bisphosphate carboxylase oxygenase large subunit n- chloroplastic-like	P	GO:0006399	tRNA metabolic process
PGSC0003DMP400012983	ribulose- bisphosphate carboxylase oxygenase large subunit n- chloroplastic-like	P	GO:0006655	phosphatidylglycerol biosynthetic process
PGSC0003DMP400012983	ribulose- bisphosphate carboxylase oxygenase large subunit n- chloroplastic-like	P	GO:0045036	protein targeting to chloroplast
PGSC0003DMP400012983	ribulose- bisphosphate carboxylase oxygenase large subunit n- chloroplastic-like	C	GO:0009508	plastid chromosome
PGSC0003DMP400012983	ribulose- bisphosphate carboxylase oxygenase large subunit n- chloroplastic-like	P	GO:0009658	chloroplast organization
PGSC0003DMP400012983	ribulose- bisphosphate carboxylase oxygenase large subunit n- chloroplastic-like	P	GO:0045893	positive regulation of transcription, DNA-dependent
PGSC0003DMP400012983	ribulose- bisphosphate carboxylase oxygenase large subunit n- chloroplastic-like	P	GO:0042793	transcription from plastid promoter
PGSC0003DMP400012983	ribulose- bisphosphate carboxylase oxygenase large subunit n- chloroplastic-like	P	GO:0006364	rRNA processing
PGSC0003DMP400012983	ribulose- bisphosphate carboxylase oxygenase large subunit n- chloroplastic-like	F	GO:0005515	protein binding
PGSC0003DMP400013026	thymidine kinase-like	P	GO:0006260	DNA replication
PGSC0003DMP400013026	thymidine kinase-like	F	GO:0004797	thymidine kinase activity
PGSC0003DMP400013026	thymidine kinase-like	P	GO:0009165	nucleotide biosynthetic process
PGSC0003DMP400013026	thymidine kinase-like	P	GO:0016310	phosphorylation
PGSC0003DMP400013026	thymidine kinase-like	F	GO:0005524	ATP binding
PGSC0003DMP400013081	probable wrky transcription factor 40-like	F	GO:0043565	sequence-specific DNA binding
PGSC0003DMP400013081	probable wrky transcription factor 40-like	F	GO:0003700	sequence-specific DNA binding transcription factor activity
PGSC0003DMP400013081	probable wrky transcription factor 40-like	P	GO:0006355	regulation of transcription, DNA-dependent
PGSC0003DMP400013085	dna cross-link repair protein snm1-like	P	GO:0007062	sister chromatid cohesion
PGSC0003DMP400013085	dna cross-link repair protein snm1-like	P	GO:0031048	chromatin silencing by small RNA
PGSC0003DMP400013085	dna cross-link repair protein snm1-like	F	GO:0016787	hydrolase activity
PGSC0003DMP400013085	dna cross-link repair protein snm1-like	P	GO:0009630	gravitropism
PGSC0003DMP400013085	dna cross-link repair protein snm1-like	P	GO:0045132	meiotic chromosome segregation
PGSC0003DMP400013087	sterile alpha motif domain-containing protein isoform partial	P	GO:0044699	single-organism process
PGSC0003DMP400013087	sterile alpha motif domain-containing protein isoform partial	F	GO:0005515	protein binding
PGSC0003DMP400013088	type ii mads-box transcription partial	P	GO:0055114	oxidation-reduction process
PGSC0003DMP400013088	type ii mads-box transcription partial	P	GO:0006355	regulation of transcription, DNA-dependent
PGSC0003DMP400013088	type ii mads-box transcription partial	F	GO:0003677	DNA binding
PGSC0003DMP400013088	type ii mads-box transcription partial	P	GO:0048481	ovule development
PGSC0003DMP400013088	type ii mads-box transcription partial	F	GO:0046983	protein dimerization activity
PGSC0003DMP400013088	type ii mads-box transcription partial	F	GO:0003700	sequence-specific DNA binding transcription factor activity
PGSC0003DMP400013088	type ii mads-box transcription partial	F	GO:0032440	2-alkenal reductase [NAD(P)] activity
PGSC0003DMP400013088	type ii mads-box transcription partial	C	GO:0005737	cytoplasm
PGSC0003DMP400013088	type ii mads-box transcription partial	C	GO:0005634	nucleus
PGSC0003DMP400013089	type ii mads-box transcription partial	F	GO:0003700	sequence-specific DNA binding transcription factor activity
PGSC0003DMP400013089	type ii mads-box transcription partial	F	GO:0003677	DNA binding
PGSC0003DMP400013089	type ii mads-box transcription partial	F	GO:0046983	protein dimerization activity
PGSC0003DMP400013089	type ii mads-box transcription partial	P	GO:0007275	multicellular organismal development
PGSC0003DMP400013089	type ii mads-box transcription partial	C	GO:0005634	nucleus
PGSC0003DMP400013089	type ii mads-box transcription partial	P	GO:0006355	regulation of transcription, DNA-dependent
PGSC0003DMP400013106	vacuolar protein sorting-associated protein 4-like	P	GO:0006635	fatty acid beta-oxidation
PGSC0003DMP400013106	vacuolar protein sorting-associated protein 4-like	P	GO:0006891	intra-Golgi vesicle-mediated transport
PGSC0003DMP400013106	vacuolar protein sorting-associated protein 4-like	F	GO:0008568	microtubule-severing ATPase activity
PGSC0003DMP400013106	vacuolar protein sorting-associated protein 4-like	P	GO:0006869	lipid transport
PGSC0003DMP400013106	vacuolar protein sorting-associated protein 4-like	P	GO:0007032	endosome organization
PGSC0003DMP400013106	vacuolar protein sorting-associated protein 4-like	P	GO:0010351	lithium ion transport
PGSC0003DMP400013106	vacuolar protein sorting-associated protein 4-like	P	GO:0006623	protein targeting to vacuole
PGSC0003DMP400013106	vacuolar protein sorting-associated protein 4-like	P	GO:0016558	protein import into peroxisome matrix
PGSC0003DMP400013106	vacuolar protein sorting-associated protein 4-like	P	GO:0007033	vacuole organization
PGSC0003DMP400013106	vacuolar protein sorting-associated protein 4-like	P	GO:0016197	endosomal transport
PGSC0003DMP400013106	vacuolar protein sorting-associated protein 4-like	P	GO:0061025	membrane fusion
PGSC0003DMP400013106	vacuolar protein sorting-associated protein 4-like	C	GO:0005771	multivesicular body
PGSC0003DMP400013106	vacuolar protein sorting-associated protein 4-like	C	GO:0009506	plasmodesma
PGSC0003DMP400013106	vacuolar protein sorting-associated protein 4-like	C	GO:0005634	nucleus
PGSC0003DMP400013106	vacuolar protein sorting-associated protein 4-like	F	GO:0005524	ATP binding
PGSC0003DMP400013106	vacuolar protein sorting-associated protein 4-like	P	GO:0010091	trichome branching
PGSC0003DMP400013109	vacuolar protein sorting-associated protein 4-like	C	GO:0005771	multivesicular body
PGSC0003DMP400013109	vacuolar protein sorting-associated protein 4-like	P	GO:0007032	endosome organization
PGSC0003DMP400013109	vacuolar protein sorting-associated protein 4-like	P	GO:0016192	vesicle-mediated transport
PGSC0003DMP400013109	vacuolar protein sorting-associated protein 4-like	F	GO:0005524	ATP binding
PGSC0003DMP400013109	vacuolar protein sorting-associated protein 4-like	F	GO:0017111	nucleoside-triphosphatase activity
PGSC0003DMP400013109	vacuolar protein sorting-associated protein 4-like	C	GO:0005739	mitochondrion
PGSC0003DMP400013111	vacuolar protein sorting-associated protein 4-like	P	GO:0006635	fatty acid beta-oxidation
PGSC0003DMP400013111	vacuolar protein sorting-associated protein 4-like	P	GO:0006891	intra-Golgi vesicle-mediated transport
PGSC0003DMP400013111	vacuolar protein sorting-associated protein 4-like	F	GO:0008568	microtubule-severing ATPase activity
PGSC0003DMP400013111	vacuolar protein sorting-associated protein 4-like	P	GO:0006869	lipid transport
PGSC0003DMP400013111	vacuolar protein sorting-associated protein 4-like	P	GO:0007032	endosome organization
PGSC0003DMP400013111	vacuolar protein sorting-associated protein 4-like	P	GO:0010351	lithium ion transport
PGSC0003DMP400013111	vacuolar protein sorting-associated protein 4-like	P	GO:0006623	protein targeting to vacuole
PGSC0003DMP400013111	vacuolar protein sorting-associated protein 4-like	P	GO:0016558	protein import into peroxisome matrix
PGSC0003DMP400013111	vacuolar protein sorting-associated protein 4-like	P	GO:0007033	vacuole organization
PGSC0003DMP400013111	vacuolar protein sorting-associated protein 4-like	P	GO:0016197	endosomal transport
PGSC0003DMP400013111	vacuolar protein sorting-associated protein 4-like	P	GO:0061025	membrane fusion
PGSC0003DMP400013111	vacuolar protein sorting-associated protein 4-like	C	GO:0005771	multivesicular body
PGSC0003DMP400013111	vacuolar protein sorting-associated protein 4-like	C	GO:0009506	plasmodesma
PGSC0003DMP400013111	vacuolar protein sorting-associated protein 4-like	C	GO:0005634	nucleus
PGSC0003DMP400013111	vacuolar protein sorting-associated protein 4-like	F	GO:0005524	ATP binding
PGSC0003DMP400013111	vacuolar protein sorting-associated protein 4-like	P	GO:0010091	trichome branching
PGSC0003DMP400013116	fatty acyl- reductase 3-like	P	GO:0009987	cellular process
PGSC0003DMP400013116	fatty acyl- reductase 3-like	P	GO:0044710	single-organism metabolic process
PGSC0003DMP400013116	fatty acyl- reductase 3-like	F	GO:0080019	fatty-acyl-CoA reductase (alcohol-forming) activity
PGSC0003DMP400013117	fatty acyl- reductase 3-like	F	GO:0080019	fatty-acyl-CoA reductase (alcohol-forming) activity
PGSC0003DMP400013118	fatty acyl- reductase 3-like	F	GO:0080019	fatty-acyl-CoA reductase (alcohol-forming) activity
PGSC0003DMP400013133	alpha beta-hydrolases superfamily protein isoform 1	C	GO:0005618	cell wall
PGSC0003DMP400013163	pumilio homolog 4-like isoform x2	C	GO:0005829	cytosol
PGSC0003DMP400013163	pumilio homolog 4-like isoform x2	C	GO:0005886	plasma membrane
PGSC0003DMP400013163	pumilio homolog 4-like isoform x2	F	GO:0003729	mRNA binding
PGSC0003DMP400013165	actin-related protein 7-like	P	GO:0000394	RNA splicing, via endonucleolytic cleavage and ligation
PGSC0003DMP400013165	actin-related protein 7-like	P	GO:0050826	response to freezing
PGSC0003DMP400013165	actin-related protein 7-like	P	GO:0010227	floral organ abscission
PGSC0003DMP400013165	actin-related protein 7-like	P	GO:0010050	vegetative phase change
PGSC0003DMP400013165	actin-related protein 7-like	P	GO:0048825	cotyledon development
PGSC0003DMP400013165	actin-related protein 7-like	P	GO:0051301	cell division
PGSC0003DMP400013165	actin-related protein 7-like	P	GO:0009086	methionine biosynthetic process
PGSC0003DMP400013165	actin-related protein 7-like	P	GO:0009640	photomorphogenesis
PGSC0003DMP400013165	actin-related protein 7-like	P	GO:0010564	regulation of cell cycle process
PGSC0003DMP400013165	actin-related protein 7-like	P	GO:0019915	lipid storage
PGSC0003DMP400013165	actin-related protein 7-like	P	GO:0010182	sugar mediated signaling pathway
PGSC0003DMP400013165	actin-related protein 7-like	P	GO:0009933	meristem structural organization
PGSC0003DMP400013165	actin-related protein 7-like	P	GO:0016567	protein ubiquitination
PGSC0003DMP400013165	actin-related protein 7-like	P	GO:0009845	seed germination
PGSC0003DMP400013165	actin-related protein 7-like	P	GO:0010228	vegetative to reproductive phase transition of meristem
PGSC0003DMP400013165	actin-related protein 7-like	P	GO:0009737	response to abscisic acid stimulus
PGSC0003DMP400013165	actin-related protein 7-like	P	GO:0009909	regulation of flower development
PGSC0003DMP400013165	actin-related protein 7-like	C	GO:0005634	nucleus
PGSC0003DMP400013165	actin-related protein 7-like	F	GO:0005200	structural constituent of cytoskeleton
PGSC0003DMP400013165	actin-related protein 7-like	P	GO:0009616	virus induced gene silencing
PGSC0003DMP400013165	actin-related protein 7-like	P	GO:0006325	chromatin organization
PGSC0003DMP400013165	actin-related protein 7-like	P	GO:0010162	seed dormancy process
PGSC0003DMP400013225	late blight resistance protein homolog r1a-10-like	F	GO:0000155	phosphorelay sensor kinase activity
PGSC0003DMP400013225	late blight resistance protein homolog r1a-10-like	P	GO:0007165	signal transduction
PGSC0003DMP400013225	late blight resistance protein homolog r1a-10-like	C	GO:0016020	membrane
PGSC0003DMP400013226	late blight resistance protein homolog r1b-14-like	P	GO:0006952	defense response
PGSC0003DMP400013226	late blight resistance protein homolog r1b-14-like	F	GO:0043531	ADP binding
PGSC0003DMP400013283	vicilin-like antimicrobial peptides 2-2-like	F	GO:0045735	nutrient reservoir activity
PGSC0003DMP400013284	vicilin-like antimicrobial peptides 2-2-like	F	GO:0045735	nutrient reservoir activity
PGSC0003DMP400013444	pentatricopeptide repeat-containing protein chloroplastic-like	F	GO:0003676	nucleic acid binding
PGSC0003DMP400013444	pentatricopeptide repeat-containing protein chloroplastic-like	F	GO:0000166	nucleotide binding
PGSC0003DMP400013448	pentatricopeptide repeat-containing protein chloroplastic-like	F	GO:0003676	nucleic acid binding
PGSC0003DMP400013448	pentatricopeptide repeat-containing protein chloroplastic-like	F	GO:0000166	nucleotide binding
PGSC0003DMP400013448	pentatricopeptide repeat-containing protein chloroplastic-like	F	GO:0005515	protein binding
PGSC0003DMP400013454	eukaryotic peptide chain release factor subunit 1-3-like	C	GO:0005737	cytoplasm
PGSC0003DMP400013454	eukaryotic peptide chain release factor subunit 1-3-like	P	GO:0006415	translational termination
PGSC0003DMP400013454	eukaryotic peptide chain release factor subunit 1-3-like	F	GO:0016149	translation release factor activity, codon specific
PGSC0003DMP400013454	eukaryotic peptide chain release factor subunit 1-3-like	C	GO:0005886	plasma membrane
PGSC0003DMP400013463	disease resistance protein	F	GO:0043531	ADP binding
PGSC0003DMP400013463	disease resistance protein	F	GO:0005515	protein binding
PGSC0003DMP400013475	urea-proton symporter dur3-like	P	GO:0071918	urea transmembrane transport
PGSC0003DMP400013475	urea-proton symporter dur3-like	C	GO:0005886	plasma membrane
PGSC0003DMP400013475	urea-proton symporter dur3-like	F	GO:0015370	solute:sodium symporter activity
PGSC0003DMP400013475	urea-proton symporter dur3-like	F	GO:0015204	urea transmembrane transporter activity
PGSC0003DMP400013475	urea-proton symporter dur3-like	C	GO:0016021	integral to membrane
PGSC0003DMP400013475	urea-proton symporter dur3-like	P	GO:0035725	sodium ion transmembrane transport
PGSC0003DMP400013475	urea-proton symporter dur3-like	P	GO:0006995	cellular response to nitrogen starvation
PGSC0003DMP400013493	n-acetylglucosaminyl transferase component family protein	P	GO:0006506	GPI anchor biosynthetic process
PGSC0003DMP400013493	n-acetylglucosaminyl transferase component family protein	F	GO:0017176	phosphatidylinositol N-acetylglucosaminyltransferase activity
PGSC0003DMP400013493	n-acetylglucosaminyl transferase component family protein	C	GO:0016021	integral to membrane
PGSC0003DMP400013501	early nodulin-93-like	C	GO:0005739	mitochondrion
PGSC0003DMP400013501	early nodulin-93-like	P	GO:0009723	response to ethylene stimulus
PGSC0003DMP400013512	nuclear ribonuclease z-like	P	GO:0090305	nucleic acid phosphodiester bond hydrolysis
PGSC0003DMP400013512	nuclear ribonuclease z-like	F	GO:0046872	metal ion binding
PGSC0003DMP400013512	nuclear ribonuclease z-like	P	GO:0035196	production of miRNAs involved in gene silencing by miRNA
PGSC0003DMP400013512	nuclear ribonuclease z-like	P	GO:0000398	mRNA splicing, via spliceosome
PGSC0003DMP400013512	nuclear ribonuclease z-like	P	GO:0043687	post-translational protein modification
PGSC0003DMP400013512	nuclear ribonuclease z-like	P	GO:0042780	tRNA 3'-end processing
PGSC0003DMP400013512	nuclear ribonuclease z-like	P	GO:0030422	production of siRNA involved in RNA interference
PGSC0003DMP400013512	nuclear ribonuclease z-like	F	GO:0042781	3'-tRNA processing endoribonuclease activity
PGSC0003DMP400013512	nuclear ribonuclease z-like	P	GO:0045893	positive regulation of transcription, DNA-dependent
PGSC0003DMP400013512	nuclear ribonuclease z-like	C	GO:0005634	nucleus
PGSC0003DMP400013532	probable trna (guanine -n )-dimethyltransferase 1-like isoform x1	F	GO:0004809	tRNA (guanine-N2-)-methyltransferase activity
PGSC0003DMP400013532	probable trna (guanine -n )-dimethyltransferase 1-like isoform x1	F	GO:0003723	RNA binding
PGSC0003DMP400013532	probable trna (guanine -n )-dimethyltransferase 1-like isoform x1	P	GO:0008033	tRNA processing
PGSC0003DMP400013533	probable trna (guanine -n )-dimethyltransferase 1-like isoform x2	P	GO:0008033	tRNA processing
PGSC0003DMP400013533	probable trna (guanine -n )-dimethyltransferase 1-like isoform x2	F	GO:0004809	tRNA (guanine-N2-)-methyltransferase activity
PGSC0003DMP400013533	probable trna (guanine -n )-dimethyltransferase 1-like isoform x2	F	GO:0003723	RNA binding
PGSC0003DMP400013771	transcription factor rf2a-like	F	GO:0043565	sequence-specific DNA binding
PGSC0003DMP400013771	transcription factor rf2a-like	P	GO:0006355	regulation of transcription, DNA-dependent
PGSC0003DMP400013771	transcription factor rf2a-like	F	GO:0003700	sequence-specific DNA binding transcription factor activity
PGSC0003DMP400013772	ras-related protein raba1f-like	F	GO:0005525	GTP binding
PGSC0003DMP400013772	ras-related protein raba1f-like	F	GO:0016787	hydrolase activity
PGSC0003DMP400013772	ras-related protein raba1f-like	P	GO:0007264	small GTPase mediated signal transduction
PGSC0003DMP400013772	ras-related protein raba1f-like	P	GO:0015031	protein transport
PGSC0003DMP400013817	bifunctional purple acid phosphatase 26-like	P	GO:0055062	phosphate ion homeostasis
PGSC0003DMP400013817	bifunctional purple acid phosphatase 26-like	F	GO:0046872	metal ion binding
PGSC0003DMP400013817	bifunctional purple acid phosphatase 26-like	C	GO:0009505	plant-type cell wall
PGSC0003DMP400013817	bifunctional purple acid phosphatase 26-like	C	GO:0005773	vacuole
PGSC0003DMP400013817	bifunctional purple acid phosphatase 26-like	F	GO:0003993	acid phosphatase activity
PGSC0003DMP400013817	bifunctional purple acid phosphatase 26-like	P	GO:0046686	response to cadmium ion
PGSC0003DMP400013817	bifunctional purple acid phosphatase 26-like	F	GO:0004722	protein serine/threonine phosphatase activity
PGSC0003DMP400013817	bifunctional purple acid phosphatase 26-like	P	GO:0006970	response to osmotic stress
PGSC0003DMP400013817	bifunctional purple acid phosphatase 26-like	C	GO:0005829	cytosol
PGSC0003DMP400013828	di-glucose binding protein with kinesin motor domain	P	GO:0000226	microtubule cytoskeleton organization
PGSC0003DMP400013828	di-glucose binding protein with kinesin motor domain	P	GO:0006346	methylation-dependent chromatin silencing
PGSC0003DMP400013828	di-glucose binding protein with kinesin motor domain	P	GO:0031048	chromatin silencing by small RNA
PGSC0003DMP400013828	di-glucose binding protein with kinesin motor domain	P	GO:0000911	cytokinesis by cell plate formation
PGSC0003DMP400013828	di-glucose binding protein with kinesin motor domain	P	GO:0051567	histone H3-K9 methylation
PGSC0003DMP400013828	di-glucose binding protein with kinesin motor domain	P	GO:0048453	sepal formation
PGSC0003DMP400013828	di-glucose binding protein with kinesin motor domain	C	GO:0005737	cytoplasm
PGSC0003DMP400013828	di-glucose binding protein with kinesin motor domain	C	GO:0005874	microtubule
PGSC0003DMP400013828	di-glucose binding protein with kinesin motor domain	F	GO:0008017	microtubule binding
PGSC0003DMP400013828	di-glucose binding protein with kinesin motor domain	P	GO:0006306	DNA methylation
PGSC0003DMP400013828	di-glucose binding protein with kinesin motor domain	F	GO:0008569	minus-end-directed microtubule motor activity
PGSC0003DMP400013828	di-glucose binding protein with kinesin motor domain	P	GO:0048451	petal formation
PGSC0003DMP400013828	di-glucose binding protein with kinesin motor domain	P	GO:0009909	regulation of flower development
PGSC0003DMP400013828	di-glucose binding protein with kinesin motor domain	P	GO:0007018	microtubule-based movement
PGSC0003DMP400013828	di-glucose binding protein with kinesin motor domain	C	GO:0005871	kinesin complex
PGSC0003DMP400013828	di-glucose binding protein with kinesin motor domain	F	GO:0005524	ATP binding
PGSC0003DMP400013829	elongation factor mitochondrial-like	F	GO:0003746	translation elongation factor activity
PGSC0003DMP400013829	elongation factor mitochondrial-like	C	GO:0005739	mitochondrion
PGSC0003DMP400013829	elongation factor mitochondrial-like	P	GO:0006414	translational elongation
PGSC0003DMP400013829	elongation factor mitochondrial-like	F	GO:0005515	protein binding
PGSC0003DMP400013932	formin-like protein 13-like	C	GO:0005884	actin filament
PGSC0003DMP400013932	formin-like protein 13-like	F	GO:0003779	actin binding
PGSC0003DMP400013932	formin-like protein 13-like	P	GO:0045010	actin nucleation
PGSC0003DMP400013989	transcription factor spatula	P	GO:0006355	regulation of transcription, DNA-dependent
PGSC0003DMP400013989	transcription factor spatula	F	GO:0097159	organic cyclic compound binding
PGSC0003DMP400013989	transcription factor spatula	F	GO:0046983	protein dimerization activity
PGSC0003DMP400013989	transcription factor spatula	F	GO:0016301	kinase activity
PGSC0003DMP400013989	transcription factor spatula	P	GO:0048608	reproductive structure development
PGSC0003DMP400013989	transcription factor spatula	F	GO:1901363	heterocyclic compound binding
PGSC0003DMP400013993	probable serine threonine-protein kinase at1g01540-like	F	GO:0005524	ATP binding
PGSC0003DMP400013993	probable serine threonine-protein kinase at1g01540-like	P	GO:0000186	activation of MAPKK activity
PGSC0003DMP400013993	probable serine threonine-protein kinase at1g01540-like	F	GO:0004709	MAP kinase kinase kinase activity
PGSC0003DMP400014018	serine threonine-protein kinase tricorner-like	F	GO:0004697	protein kinase C activity
PGSC0003DMP400014018	serine threonine-protein kinase tricorner-like	F	GO:0004713	protein tyrosine kinase activity
PGSC0003DMP400014018	serine threonine-protein kinase tricorner-like	P	GO:0006468	protein phosphorylation
PGSC0003DMP400014018	serine threonine-protein kinase tricorner-like	F	GO:0005524	ATP binding
PGSC0003DMP400014018	serine threonine-protein kinase tricorner-like	C	GO:0005829	cytosol
PGSC0003DMP400014022	coenzyme q-binding protein coq10 mitochondrial-like	C	GO:0005739	mitochondrion
PGSC0003DMP400014022	coenzyme q-binding protein coq10 mitochondrial-like	P	GO:0019243	methylglyoxal catabolic process to D-lactate
PGSC0003DMP400014022	coenzyme q-binding protein coq10 mitochondrial-like	P	GO:0019375	galactolipid biosynthetic process
PGSC0003DMP400014022	coenzyme q-binding protein coq10 mitochondrial-like	P	GO:0042631	cellular response to water deprivation
PGSC0003DMP400014022	coenzyme q-binding protein coq10 mitochondrial-like	P	GO:0015824	proline transport
PGSC0003DMP400014022	coenzyme q-binding protein coq10 mitochondrial-like	P	GO:0016036	cellular response to phosphate starvation
PGSC0003DMP400014080	remorin family protein isoform 3	C	GO:0005886	plasma membrane
PGSC0003DMP400014144	mitogen-activated protein kinase kinase kinase yoda-like	F	GO:0005524	ATP binding
PGSC0003DMP400014144	mitogen-activated protein kinase kinase kinase yoda-like	F	GO:0004672	protein kinase activity
PGSC0003DMP400014144	mitogen-activated protein kinase kinase kinase yoda-like	P	GO:0006468	protein phosphorylation
PGSC0003DMP400014169	homeobox-leucine zipper protein revoluta-like	P	GO:0048519	negative regulation of biological process
PGSC0003DMP400014169	homeobox-leucine zipper protein revoluta-like	P	GO:0007155	cell adhesion
PGSC0003DMP400014169	homeobox-leucine zipper protein revoluta-like	P	GO:0009944	polarity specification of adaxial/abaxial axis
PGSC0003DMP400014169	homeobox-leucine zipper protein revoluta-like	P	GO:0045010	actin nucleation
PGSC0003DMP400014169	homeobox-leucine zipper protein revoluta-like	P	GO:0006355	regulation of transcription, DNA-dependent
PGSC0003DMP400014169	homeobox-leucine zipper protein revoluta-like	P	GO:0010075	regulation of meristem growth
PGSC0003DMP400014169	homeobox-leucine zipper protein revoluta-like	P	GO:0009855	determination of bilateral symmetry
PGSC0003DMP400014169	homeobox-leucine zipper protein revoluta-like	P	GO:0010051	xylem and phloem pattern formation
PGSC0003DMP400014169	homeobox-leucine zipper protein revoluta-like	P	GO:0009965	leaf morphogenesis
PGSC0003DMP400014169	homeobox-leucine zipper protein revoluta-like	P	GO:0010090	trichome morphogenesis
PGSC0003DMP400014169	homeobox-leucine zipper protein revoluta-like	F	GO:0043565	sequence-specific DNA binding
PGSC0003DMP400014169	homeobox-leucine zipper protein revoluta-like	P	GO:0048765	root hair cell differentiation
PGSC0003DMP400014169	homeobox-leucine zipper protein revoluta-like	P	GO:0045595	regulation of cell differentiation
PGSC0003DMP400014169	homeobox-leucine zipper protein revoluta-like	F	GO:0008289	lipid binding
PGSC0003DMP400014169	homeobox-leucine zipper protein revoluta-like	P	GO:0009956	radial pattern formation
PGSC0003DMP400014169	homeobox-leucine zipper protein revoluta-like	F	GO:0003700	sequence-specific DNA binding transcription factor activity
PGSC0003DMP400014169	homeobox-leucine zipper protein revoluta-like	P	GO:0016049	cell growth
PGSC0003DMP400014169	homeobox-leucine zipper protein revoluta-like	P	GO:0048439	flower morphogenesis
PGSC0003DMP400014169	homeobox-leucine zipper protein revoluta-like	C	GO:0005634	nucleus
PGSC0003DMP400014169	homeobox-leucine zipper protein revoluta-like	P	GO:0010072	primary shoot apical meristem specification
PGSC0003DMP400014169	homeobox-leucine zipper protein revoluta-like	P	GO:0071555	cell wall organization
PGSC0003DMP400014179	serine threonine-protein phosphatase 6 regulatory subunit 3-like	F	GO:0005488	binding
PGSC0003DMP400014520	enhanced downy mildew isoform 1	F	GO:0008270	zinc ion binding
PGSC0003DMP400014537	coiled-coil domain-containing protein 174-like	C	GO:0009507	chloroplast
PGSC0003DMP400014537	coiled-coil domain-containing protein 174-like	C	GO:0016020	membrane
PGSC0003DMP400014550	tobamovirus multiplication protein 1-like isoform x2	P	GO:0009987	cellular process
PGSC0003DMP400014604	polyadenylate-binding protein 2-like	F	GO:0003676	nucleic acid binding
PGSC0003DMP400014604	polyadenylate-binding protein 2-like	F	GO:0000166	nucleotide binding
PGSC0003DMP400014608	mediator of rna polymerase ii transcription subunit 31-like isoform x1	F	GO:0001104	RNA polymerase II transcription cofactor activity
PGSC0003DMP400014608	mediator of rna polymerase ii transcription subunit 31-like isoform x1	C	GO:0016592	mediator complex
PGSC0003DMP400014608	mediator of rna polymerase ii transcription subunit 31-like isoform x1	P	GO:0006355	regulation of transcription, DNA-dependent
PGSC0003DMP400014621	succinate dehydrogenase subunit 3	C	GO:0045281	succinate dehydrogenase complex
PGSC0003DMP400014621	succinate dehydrogenase subunit 3	F	GO:0000104	succinate dehydrogenase activity
PGSC0003DMP400014621	succinate dehydrogenase subunit 3	F	GO:0009055	electron carrier activity
PGSC0003DMP400014621	succinate dehydrogenase subunit 3	P	GO:0006099	tricarboxylic acid cycle
PGSC0003DMP400014621	succinate dehydrogenase subunit 3	C	GO:0005739	mitochondrion
PGSC0003DMP400014641	probable disease resistance protein at4g27220-like	P	GO:0006952	defense response
PGSC0003DMP400014641	probable disease resistance protein at4g27220-like	F	GO:0017111	nucleoside-triphosphatase activity
PGSC0003DMP400014641	probable disease resistance protein at4g27220-like	F	GO:0043531	ADP binding
PGSC0003DMP400014647	calmodulin-binding family protein	C	GO:0005634	nucleus
PGSC0003DMP400014647	calmodulin-binding family protein	F	GO:0005516	calmodulin binding
PGSC0003DMP400014709	disease resistance protein rga3-like	F	GO:0043531	ADP binding
PGSC0003DMP400014710	disease resistance protein rga3-like	F	GO:0043531	ADP binding
PGSC0003DMP400014743	btb poz domain-containing protein fbl11-like	P	GO:0044267	cellular protein metabolic process
PGSC0003DMP400014853	transducin family protein	C	GO:0016021	integral to membrane
PGSC0003DMP400014853	transducin family protein	P	GO:0016192	vesicle-mediated transport
PGSC0003DMP400014853	transducin family protein	F	GO:0005515	protein binding
PGSC0003DMP400014886	wall-associated receptor kinase 2-like	F	GO:0005509	calcium ion binding
PGSC0003DMP400014886	wall-associated receptor kinase 2-like	F	GO:0005515	protein binding
PGSC0003DMP400014886	wall-associated receptor kinase 2-like	F	GO:0005524	ATP binding
PGSC0003DMP400014886	wall-associated receptor kinase 2-like	P	GO:0006468	protein phosphorylation
PGSC0003DMP400014886	wall-associated receptor kinase 2-like	F	GO:0004674	protein serine/threonine kinase activity
PGSC0003DMP400014887	wall-associated receptor kinase 2-like	F	GO:0005515	protein binding
PGSC0003DMP400014887	wall-associated receptor kinase 2-like	F	GO:0005509	calcium ion binding
PGSC0003DMP400014887	wall-associated receptor kinase 2-like	F	GO:0005524	ATP binding
PGSC0003DMP400014887	wall-associated receptor kinase 2-like	P	GO:0006468	protein phosphorylation
PGSC0003DMP400014887	wall-associated receptor kinase 2-like	F	GO:0004674	protein serine/threonine kinase activity
PGSC0003DMP400014895	mitochondrial inner membrane protease subunit 2-like	P	GO:0035196	production of miRNAs involved in gene silencing by miRNA
PGSC0003DMP400014895	mitochondrial inner membrane protease subunit 2-like	P	GO:0006627	protein processing involved in protein targeting to mitochondrion
PGSC0003DMP400014895	mitochondrial inner membrane protease subunit 2-like	C	GO:0042720	mitochondrial inner membrane peptidase complex
PGSC0003DMP400014895	mitochondrial inner membrane protease subunit 2-like	F	GO:0008236	serine-type peptidase activity
PGSC0003DMP400014895	mitochondrial inner membrane protease subunit 2-like	P	GO:0010267	production of ta-siRNAs involved in RNA interference
PGSC0003DMP400014895	mitochondrial inner membrane protease subunit 2-like	P	GO:0006508	proteolysis
PGSC0003DMP400014895	mitochondrial inner membrane protease subunit 2-like	P	GO:0051607	defense response to virus
PGSC0003DMP400015037	histone h2b-like	C	GO:0000786	nucleosome
PGSC0003DMP400015037	histone h2b-like	C	GO:0005730	nucleolus
PGSC0003DMP400015037	histone h2b-like	F	GO:0003677	DNA binding
PGSC0003DMP400015037	histone h2b-like	P	GO:0006334	nucleosome assembly
PGSC0003DMP400015037	histone h2b-like	F	GO:0046982	protein heterodimerization activity
PGSC0003DMP400015212	d-lactate dehydrogenase	F	GO:0042802	identical protein binding
PGSC0003DMP400015212	d-lactate dehydrogenase	F	GO:0050660	flavin adenine dinucleotide binding
PGSC0003DMP400015212	d-lactate dehydrogenase	F	GO:0008891	glycolate oxidase activity
PGSC0003DMP400015212	d-lactate dehydrogenase	P	GO:0051596	methylglyoxal catabolic process
PGSC0003DMP400015212	d-lactate dehydrogenase	F	GO:0008762	UDP-N-acetylmuramate dehydrogenase activity
PGSC0003DMP400015212	d-lactate dehydrogenase	F	GO:0004458	D-lactate dehydrogenase (cytochrome) activity
PGSC0003DMP400015212	d-lactate dehydrogenase	F	GO:0005524	ATP binding
PGSC0003DMP400015212	d-lactate dehydrogenase	F	GO:0019154	glycolate dehydrogenase activity
PGSC0003DMP400015212	d-lactate dehydrogenase	C	GO:0005739	mitochondrion
PGSC0003DMP400015212	d-lactate dehydrogenase	P	GO:0055114	oxidation-reduction process
PGSC0003DMP400015213	d-lactate dehydrogenase	F	GO:0042802	identical protein binding
PGSC0003DMP400015213	d-lactate dehydrogenase	F	GO:0050660	flavin adenine dinucleotide binding
PGSC0003DMP400015213	d-lactate dehydrogenase	F	GO:0008891	glycolate oxidase activity
PGSC0003DMP400015213	d-lactate dehydrogenase	P	GO:0051596	methylglyoxal catabolic process
PGSC0003DMP400015213	d-lactate dehydrogenase	F	GO:0008762	UDP-N-acetylmuramate dehydrogenase activity
PGSC0003DMP400015213	d-lactate dehydrogenase	F	GO:0004458	D-lactate dehydrogenase (cytochrome) activity
PGSC0003DMP400015213	d-lactate dehydrogenase	F	GO:0005524	ATP binding
PGSC0003DMP400015213	d-lactate dehydrogenase	F	GO:0019154	glycolate dehydrogenase activity
PGSC0003DMP400015213	d-lactate dehydrogenase	P	GO:0055114	oxidation-reduction process
PGSC0003DMP400015214	d-lactate dehydrogenase	F	GO:0042802	identical protein binding
PGSC0003DMP400015214	d-lactate dehydrogenase	F	GO:0050660	flavin adenine dinucleotide binding
PGSC0003DMP400015214	d-lactate dehydrogenase	F	GO:0008891	glycolate oxidase activity
PGSC0003DMP400015214	d-lactate dehydrogenase	P	GO:0051596	methylglyoxal catabolic process
PGSC0003DMP400015214	d-lactate dehydrogenase	F	GO:0008762	UDP-N-acetylmuramate dehydrogenase activity
PGSC0003DMP400015214	d-lactate dehydrogenase	F	GO:0004458	D-lactate dehydrogenase (cytochrome) activity
PGSC0003DMP400015214	d-lactate dehydrogenase	F	GO:0005524	ATP binding
PGSC0003DMP400015214	d-lactate dehydrogenase	F	GO:0019154	glycolate dehydrogenase activity
PGSC0003DMP400015214	d-lactate dehydrogenase	C	GO:0005739	mitochondrion
PGSC0003DMP400015214	d-lactate dehydrogenase	P	GO:0055114	oxidation-reduction process
PGSC0003DMP400015223	probable carboxylesterase 15-like	F	GO:0016787	hydrolase activity
PGSC0003DMP400015223	probable carboxylesterase 15-like	P	GO:0008152	metabolic process
PGSC0003DMP400015224	probable carboxylesterase 15-like	P	GO:0008152	metabolic process
PGSC0003DMP400015224	probable carboxylesterase 15-like	F	GO:0016787	hydrolase activity
PGSC0003DMP400015247	probable s-acyltransferase at3g51390-like	F	GO:0046872	metal ion binding
PGSC0003DMP400015249	probable serine threonine-protein kinase ddb_g0267514-like	C	GO:0005829	cytosol
PGSC0003DMP400015249	probable serine threonine-protein kinase ddb_g0267514-like	P	GO:0006468	protein phosphorylation
PGSC0003DMP400015249	probable serine threonine-protein kinase ddb_g0267514-like	F	GO:0004674	protein serine/threonine kinase activity
PGSC0003DMP400015249	probable serine threonine-protein kinase ddb_g0267514-like	P	GO:0007015	actin filament organization
PGSC0003DMP400015249	probable serine threonine-protein kinase ddb_g0267514-like	F	GO:0004712	protein serine/threonine/tyrosine kinase activity
PGSC0003DMP400015249	probable serine threonine-protein kinase ddb_g0267514-like	P	GO:0009658	chloroplast organization
PGSC0003DMP400015249	probable serine threonine-protein kinase ddb_g0267514-like	F	GO:0005524	ATP binding
PGSC0003DMP400015249	probable serine threonine-protein kinase ddb_g0267514-like	F	GO:0016597	amino acid binding
PGSC0003DMP400015249	probable serine threonine-protein kinase ddb_g0267514-like	F	GO:0004715	non-membrane spanning protein tyrosine kinase activity
PGSC0003DMP400015346	PREDICTED: uncharacterized protein LOC102582294	P	GO:0044699	single-organism process
PGSC0003DMP400015411	orf3 gene product	C	GO:0005739	mitochondrion
PGSC0003DMP400015412	cytochrome c oxidase subunit 2	P	GO:0006810	transport
PGSC0003DMP400015412	cytochrome c oxidase subunit 2	F	GO:0016491	oxidoreductase activity
PGSC0003DMP400015412	cytochrome c oxidase subunit 2	P	GO:0044208	'de novo' AMP biosynthetic process
PGSC0003DMP400015412	cytochrome c oxidase subunit 2	F	GO:0005525	GTP binding
PGSC0003DMP400015412	cytochrome c oxidase subunit 2	F	GO:0015078	hydrogen ion transmembrane transporter activity
PGSC0003DMP400015412	cytochrome c oxidase subunit 2	C	GO:0009507	chloroplast
PGSC0003DMP400015412	cytochrome c oxidase subunit 2	F	GO:0004019	adenylosuccinate synthase activity
PGSC0003DMP400015412	cytochrome c oxidase subunit 2	C	GO:0044425	membrane part
PGSC0003DMP400015412	cytochrome c oxidase subunit 2	F	GO:0000287	magnesium ion binding
PGSC0003DMP400015412	cytochrome c oxidase subunit 2	C	GO:0005739	mitochondrion
PGSC0003DMP400015431	nadh-plastoquinone oxidoreductase subunit 1	F	GO:0016655	oxidoreductase activity, acting on NAD(P)H, quinone or similar compound as acceptor
PGSC0003DMP400015431	nadh-plastoquinone oxidoreductase subunit 1	F	GO:0048038	quinone binding
PGSC0003DMP400015431	nadh-plastoquinone oxidoreductase subunit 1	C	GO:0016021	integral to membrane
PGSC0003DMP400015431	nadh-plastoquinone oxidoreductase subunit 1	P	GO:0019684	photosynthesis, light reaction
PGSC0003DMP400015431	nadh-plastoquinone oxidoreductase subunit 1	C	GO:0009535	chloroplast thylakoid membrane
PGSC0003DMP400015431	nadh-plastoquinone oxidoreductase subunit 1	P	GO:0055114	oxidation-reduction process
PGSC0003DMP400015432	hypothetical protein NitoCp121	P	GO:0006413	translational initiation
PGSC0003DMP400015432	hypothetical protein NitoCp121	F	GO:0003743	translation initiation factor activity
PGSC0003DMP400015432	hypothetical protein NitoCp121	C	GO:0009507	chloroplast
PGSC0003DMP400015433	cell wall-associated partial	F	GO:0016787	hydrolase activity
PGSC0003DMP400015433	cell wall-associated partial	C	GO:0005739	mitochondrion
PGSC0003DMP400015433	cell wall-associated partial	C	GO:0009507	chloroplast
PGSC0003DMP400015445	ribosomal protein l2	F	GO:0003735	structural constituent of ribosome
PGSC0003DMP400015445	ribosomal protein l2	F	GO:0003723	RNA binding
PGSC0003DMP400015445	ribosomal protein l2	C	GO:0015934	large ribosomal subunit
PGSC0003DMP400015445	ribosomal protein l2	F	GO:0016740	transferase activity
PGSC0003DMP400015445	ribosomal protein l2	C	GO:0009507	chloroplast
PGSC0003DMP400015445	ribosomal protein l2	P	GO:0006412	translation
PGSC0003DMP400015445	ribosomal protein l2	C	GO:0005739	mitochondrion
PGSC0003DMP400015583	4 -phosphopantetheinyl transferase	F	GO:0008897	holo-[acyl-carrier-protein] synthase activity
PGSC0003DMP400015583	4 -phosphopantetheinyl transferase	F	GO:0003677	DNA binding
PGSC0003DMP400015583	4 -phosphopantetheinyl transferase	F	GO:0000287	magnesium ion binding
PGSC0003DMP400015583	4 -phosphopantetheinyl transferase	P	GO:0009059	macromolecule biosynthetic process
PGSC0003DMP400015591	abc transporter b family member chloroplastic-like	C	GO:0009941	chloroplast envelope
PGSC0003DMP400015591	abc transporter b family member chloroplastic-like	P	GO:0010541	acropetal auxin transport
PGSC0003DMP400015591	abc transporter b family member chloroplastic-like	C	GO:0016021	integral to membrane
PGSC0003DMP400015591	abc transporter b family member chloroplastic-like	F	GO:0010329	auxin efflux transmembrane transporter activity
PGSC0003DMP400015591	abc transporter b family member chloroplastic-like	P	GO:0010540	basipetal auxin transport
PGSC0003DMP400015591	abc transporter b family member chloroplastic-like	P	GO:0010315	auxin efflux
PGSC0003DMP400015591	abc transporter b family member chloroplastic-like	F	GO:0008559	xenobiotic-transporting ATPase activity
PGSC0003DMP400015591	abc transporter b family member chloroplastic-like	P	GO:0055085	transmembrane transport
PGSC0003DMP400015591	abc transporter b family member chloroplastic-like	P	GO:0006200	ATP catabolic process
PGSC0003DMP400015591	abc transporter b family member chloroplastic-like	C	GO:0005886	plasma membrane
PGSC0003DMP400015591	abc transporter b family member chloroplastic-like	F	GO:0005524	ATP binding
PGSC0003DMP400015672	type 2 metallothionein	F	GO:0046872	metal ion binding
PGSC0003DMP400015737	1-aminocyclopropane-1-carboxylate oxidase homolog 1-like	F	GO:0016491	oxidoreductase activity
PGSC0003DMP400015737	1-aminocyclopropane-1-carboxylate oxidase homolog 1-like	P	GO:0044710	single-organism metabolic process
PGSC0003DMP400015761	thioredoxin family protein isoform 1	C	GO:0009941	chloroplast envelope
PGSC0003DMP400015761	thioredoxin family protein isoform 1	P	GO:0035304	regulation of protein dephosphorylation
PGSC0003DMP400015761	thioredoxin family protein isoform 1	F	GO:0009055	electron carrier activity
PGSC0003DMP400015761	thioredoxin family protein isoform 1	P	GO:0045454	cell redox homeostasis
PGSC0003DMP400015761	thioredoxin family protein isoform 1	F	GO:0015035	protein disulfide oxidoreductase activity
PGSC0003DMP400015761	thioredoxin family protein isoform 1	P	GO:0019684	photosynthesis, light reaction
PGSC0003DMP400015761	thioredoxin family protein isoform 1	C	GO:0009535	chloroplast thylakoid membrane
PGSC0003DMP400015820	uncharacterized gpi-anchored protein at3g06035-like	P	GO:0070838	divalent metal ion transport
PGSC0003DMP400015820	uncharacterized gpi-anchored protein at3g06035-like	C	GO:0046658	anchored to plasma membrane
PGSC0003DMP400015820	uncharacterized gpi-anchored protein at3g06035-like	P	GO:0006833	water transport
PGSC0003DMP400015820	uncharacterized gpi-anchored protein at3g06035-like	P	GO:0030003	cellular cation homeostasis
PGSC0003DMP400015820	uncharacterized gpi-anchored protein at3g06035-like	P	GO:0009750	response to fructose stimulus
PGSC0003DMP400015820	uncharacterized gpi-anchored protein at3g06035-like	P	GO:0009651	response to salt stress
PGSC0003DMP400016306	pentatricopeptide repeat-containing protein	P	GO:0016556	mRNA modification
PGSC0003DMP400016387	plastidal glycolate glycerate translocator chloroplastic-like	P	GO:0070838	divalent metal ion transport
PGSC0003DMP400016387	plastidal glycolate glycerate translocator chloroplastic-like	P	GO:0010027	thylakoid membrane organization
PGSC0003DMP400016387	plastidal glycolate glycerate translocator chloroplastic-like	C	GO:0005886	plasma membrane
PGSC0003DMP400016387	plastidal glycolate glycerate translocator chloroplastic-like	P	GO:0030003	cellular cation homeostasis
PGSC0003DMP400016387	plastidal glycolate glycerate translocator chloroplastic-like	P	GO:0009658	chloroplast organization
PGSC0003DMP400016387	plastidal glycolate glycerate translocator chloroplastic-like	C	GO:0009706	chloroplast inner membrane
PGSC0003DMP400016416	af385707_1 at5g48790 k24g6_12	P	GO:0019684	photosynthesis, light reaction
PGSC0003DMP400016416	af385707_1 at5g48790 k24g6_12	P	GO:0035304	regulation of protein dephosphorylation
PGSC0003DMP400016416	af385707_1 at5g48790 k24g6_12	C	GO:0009507	chloroplast
PGSC0003DMP400016420	disease resistance protein	P	GO:0006952	defense response
PGSC0003DMP400016420	disease resistance protein	F	GO:0043531	ADP binding
PGSC0003DMP400016420	disease resistance protein	F	GO:0005524	ATP binding
PGSC0003DMP400016422	disease resistance protein	P	GO:0006952	defense response
PGSC0003DMP400016422	disease resistance protein	F	GO:0043531	ADP binding
PGSC0003DMP400016422	disease resistance protein	F	GO:0005524	ATP binding
PGSC0003DMP400016452	g-type lectin s-receptor-like serine threonine-protein kinase ces101-like	P	GO:0006468	protein phosphorylation
PGSC0003DMP400016452	g-type lectin s-receptor-like serine threonine-protein kinase ces101-like	F	GO:0005524	ATP binding
PGSC0003DMP400016452	g-type lectin s-receptor-like serine threonine-protein kinase ces101-like	F	GO:0004674	protein serine/threonine kinase activity
PGSC0003DMP400016495	receptor like protein	F	GO:0005515	protein binding
PGSC0003DMP400016598	pentatricopeptide repeat-containing protein at3g58590-like	C	GO:0005739	mitochondrion
PGSC0003DMP400016673	uroporphyrinogen-iii synthase	F	GO:0004852	uroporphyrinogen-III synthase activity
PGSC0003DMP400016673	uroporphyrinogen-iii synthase	P	GO:0033014	tetrapyrrole biosynthetic process
PGSC0003DMP400016795	ferric reduction oxidase 4-like	F	GO:0016491	oxidoreductase activity
PGSC0003DMP400016795	ferric reduction oxidase 4-like	P	GO:0055114	oxidation-reduction process
PGSC0003DMP400016795	ferric reduction oxidase 4-like	C	GO:0016021	integral to membrane
PGSC0003DMP400016796	translocation protein sec63 homolog	C	GO:0005829	cytosol
PGSC0003DMP400016796	translocation protein sec63 homolog	F	GO:0008565	protein transporter activity
PGSC0003DMP400016796	translocation protein sec63 homolog	F	GO:0031072	heat shock protein binding
PGSC0003DMP400016796	translocation protein sec63 homolog	C	GO:0030176	integral to endoplasmic reticulum membrane
PGSC0003DMP400016796	translocation protein sec63 homolog	C	GO:0005739	mitochondrion
PGSC0003DMP400016796	translocation protein sec63 homolog	P	GO:0031204	posttranslational protein targeting to membrane, translocation
PGSC0003DMP400016796	translocation protein sec63 homolog	P	GO:0006457	protein folding
PGSC0003DMP400016796	translocation protein sec63 homolog	P	GO:0030968	endoplasmic reticulum unfolded protein response
PGSC0003DMP400016796	translocation protein sec63 homolog	F	GO:0051082	unfolded protein binding
PGSC0003DMP400016796	translocation protein sec63 homolog	C	GO:0009507	chloroplast
PGSC0003DMP400016796	translocation protein sec63 homolog	C	GO:0005794	Golgi apparatus
PGSC0003DMP400016796	translocation protein sec63 homolog	C	GO:0005886	plasma membrane
PGSC0003DMP400016819	probable polygalacturonase-like	P	GO:0005975	carbohydrate metabolic process
PGSC0003DMP400016819	probable polygalacturonase-like	C	GO:0005576	extracellular region
PGSC0003DMP400016819	probable polygalacturonase-like	F	GO:0004650	polygalacturonase activity
PGSC0003DMP400016819	probable polygalacturonase-like	C	GO:0005618	cell wall
PGSC0003DMP400016952	protein flug-like	F	GO:0005515	protein binding
PGSC0003DMP400016952	protein flug-like	P	GO:0050896	response to stimulus
PGSC0003DMP400016952	protein flug-like	P	GO:1901564	organonitrogen compound metabolic process
PGSC0003DMP400016952	protein flug-like	P	GO:0019752	carboxylic acid metabolic process
PGSC0003DMP400016952	protein flug-like	F	GO:0003824	catalytic activity
PGSC0003DMP400016994	pentatricopeptide repeat-containing protein at5g01110-like	C	GO:0005739	mitochondrion
PGSC0003DMP400016996	cytochrome p450 71a1-like	F	GO:0016705	oxidoreductase activity, acting on paired donors, with incorporation or reduction of molecular oxygen
PGSC0003DMP400016996	cytochrome p450 71a1-like	F	GO:0005506	iron ion binding
PGSC0003DMP400016996	cytochrome p450 71a1-like	P	GO:0055114	oxidation-reduction process
PGSC0003DMP400016996	cytochrome p450 71a1-like	F	GO:0020037	heme binding
PGSC0003DMP400017318	mlp-like protein 34-like	P	GO:0006952	defense response
PGSC0003DMP400017318	mlp-like protein 34-like	P	GO:0009607	response to biotic stimulus
PGSC0003DMP400017385	mediator of rna polymerase ii transcription subunit 7	F	GO:0001104	RNA polymerase II transcription cofactor activity
PGSC0003DMP400017385	mediator of rna polymerase ii transcription subunit 7	C	GO:0016592	mediator complex
PGSC0003DMP400017385	mediator of rna polymerase ii transcription subunit 7	P	GO:0006357	regulation of transcription from RNA polymerase II promoter
PGSC0003DMP400017531	cysteine histidine-rich c1 domain family isoform 1	P	GO:0055114	oxidation-reduction process
PGSC0003DMP400017531	cysteine histidine-rich c1 domain family isoform 1	F	GO:0047134	protein-disulfide reductase activity
PGSC0003DMP400017660	alpha-crystallin domain of heat shock protein-containing protein	C	GO:0005634	nucleus
PGSC0003DMP400017661	PREDICTED: uncharacterized protein LOC102582147 isoform X1	P	GO:0006950	response to stress
PGSC0003DMP400017661	PREDICTED: uncharacterized protein LOC102582147 isoform X1	P	GO:0009628	response to abiotic stimulus
PGSC0003DMP400017681	udp-glycosyltransferase 74e2-like	F	GO:0016758	transferase activity, transferring hexosyl groups
PGSC0003DMP400017681	udp-glycosyltransferase 74e2-like	P	GO:0008152	metabolic process
PGSC0003DMP400017682	udp-glycosyltransferase 74f2	F	GO:0016758	transferase activity, transferring hexosyl groups
PGSC0003DMP400017682	udp-glycosyltransferase 74f2	P	GO:0008152	metabolic process
PGSC0003DMP400017772	translation initiation factor eif-2b subunit delta-like	P	GO:0044237	cellular metabolic process
PGSC0003DMP400017795	constans 1- partial	F	GO:0008270	zinc ion binding
PGSC0003DMP400017795	constans 1- partial	C	GO:0005622	intracellular
PGSC0003DMP400017796	constans 1	F	GO:0008270	zinc ion binding
PGSC0003DMP400017796	constans 1	C	GO:0005622	intracellular
PGSC0003DMP400017796	constans 1	F	GO:0005515	protein binding
PGSC0003DMP400017849	pentatricopeptide repeat-containing protein	C	GO:0005739	mitochondrion
PGSC0003DMP400017849	pentatricopeptide repeat-containing protein	F	GO:0005515	protein binding
PGSC0003DMP400018022	pentatricopeptide repeat-containing protein at2g01510-like	F	GO:0003676	nucleic acid binding
PGSC0003DMP400018022	pentatricopeptide repeat-containing protein at2g01510-like	C	GO:0005739	mitochondrion
PGSC0003DMP400018022	pentatricopeptide repeat-containing protein at2g01510-like	F	GO:0008270	zinc ion binding
PGSC0003DMP400018022	pentatricopeptide repeat-containing protein at2g01510-like	F	GO:0005515	protein binding
PGSC0003DMP400018023	xyloglucan endotransglucosylase hydrolase protein 9-like	F	GO:0016762	xyloglucan:xyloglucosyl transferase activity
PGSC0003DMP400018023	xyloglucan endotransglucosylase hydrolase protein 9-like	F	GO:0004553	hydrolase activity, hydrolyzing O-glycosyl compounds
PGSC0003DMP400018023	xyloglucan endotransglucosylase hydrolase protein 9-like	C	GO:0005618	cell wall
PGSC0003DMP400018023	xyloglucan endotransglucosylase hydrolase protein 9-like	P	GO:0006073	cellular glucan metabolic process
PGSC0003DMP400018023	xyloglucan endotransglucosylase hydrolase protein 9-like	C	GO:0048046	apoplast
PGSC0003DMP400018163	seven transmembrane domain-containing tyrosine-protein kinase 1-like	F	GO:0004672	protein kinase activity
PGSC0003DMP400018163	seven transmembrane domain-containing tyrosine-protein kinase 1-like	F	GO:0000166	nucleotide binding
PGSC0003DMP400018163	seven transmembrane domain-containing tyrosine-protein kinase 1-like	P	GO:0006468	protein phosphorylation
PGSC0003DMP400018485	pentatricopeptide repeat-containing protein at2g32630-like	F	GO:0005515	protein binding
PGSC0003DMP400018564	3)-beta-glucan endohydrolase short=(1-	C	GO:0005615	extracellular space
PGSC0003DMP400018564	3)-beta-glucan endohydrolase short=(1-	P	GO:0009626	plant-type hypersensitive response
PGSC0003DMP400018564	3)-beta-glucan endohydrolase short=(1-	P	GO:0005975	carbohydrate metabolic process
PGSC0003DMP400018564	3)-beta-glucan endohydrolase short=(1-	P	GO:0009607	response to biotic stimulus
PGSC0003DMP400018564	3)-beta-glucan endohydrolase short=(1-	F	GO:0042973	glucan endo-1,3-beta-D-glucosidase activity
PGSC0003DMP400018564	3)-beta-glucan endohydrolase short=(1-	C	GO:0005578	proteinaceous extracellular matrix
PGSC0003DMP400018708	atp-dependent clp protease proteolytic subunit mitochondrial-like	F	GO:0008270	zinc ion binding
PGSC0003DMP400018708	atp-dependent clp protease proteolytic subunit mitochondrial-like	F	GO:0050897	cobalt ion binding
PGSC0003DMP400018708	atp-dependent clp protease proteolytic subunit mitochondrial-like	P	GO:0019243	methylglyoxal catabolic process to D-lactate
PGSC0003DMP400018708	atp-dependent clp protease proteolytic subunit mitochondrial-like	P	GO:0006508	proteolysis
PGSC0003DMP400018708	atp-dependent clp protease proteolytic subunit mitochondrial-like	C	GO:0009535	chloroplast thylakoid membrane
PGSC0003DMP400018708	atp-dependent clp protease proteolytic subunit mitochondrial-like	C	GO:0005759	mitochondrial matrix
PGSC0003DMP400018708	atp-dependent clp protease proteolytic subunit mitochondrial-like	F	GO:0004252	serine-type endopeptidase activity
PGSC0003DMP400018708	atp-dependent clp protease proteolytic subunit mitochondrial-like	C	GO:0009840	chloroplastic endopeptidase Clp complex
PGSC0003DMP400018772	serine carboxypeptidase-like 18-like	F	GO:0004185	serine-type carboxypeptidase activity
PGSC0003DMP400018772	serine carboxypeptidase-like 18-like	P	GO:0006508	proteolysis
PGSC0003DMP400019139	ribosomal rna-processing protein 17-like	P	GO:0009560	embryo sac egg cell differentiation
PGSC0003DMP400019139	ribosomal rna-processing protein 17-like	P	GO:0045132	meiotic chromosome segregation
PGSC0003DMP400019139	ribosomal rna-processing protein 17-like	P	GO:0042991	transcription factor import into nucleus
PGSC0003DMP400019139	ribosomal rna-processing protein 17-like	P	GO:0006302	double-strand break repair
PGSC0003DMP400019139	ribosomal rna-processing protein 17-like	P	GO:0000398	mRNA splicing, via spliceosome
PGSC0003DMP400019139	ribosomal rna-processing protein 17-like	P	GO:0006312	mitotic recombination
PGSC0003DMP400019139	ribosomal rna-processing protein 17-like	P	GO:0051604	protein maturation
PGSC0003DMP400019139	ribosomal rna-processing protein 17-like	P	GO:0042138	meiotic DNA double-strand break formation
PGSC0003DMP400019139	ribosomal rna-processing protein 17-like	P	GO:0007062	sister chromatid cohesion
PGSC0003DMP400019139	ribosomal rna-processing protein 17-like	P	GO:0007129	synapsis
PGSC0003DMP400019139	ribosomal rna-processing protein 17-like	P	GO:0007131	reciprocal meiotic recombination
PGSC0003DMP400019139	ribosomal rna-processing protein 17-like	C	GO:0005634	nucleus
PGSC0003DMP400019221	transcription factor myb48-like	P	GO:1901700	response to oxygen-containing compound
PGSC0003DMP400019221	transcription factor myb48-like	P	GO:0010033	response to organic substance
PGSC0003DMP400019221	transcription factor myb48-like	P	GO:0009719	response to endogenous stimulus
PGSC0003DMP400019221	transcription factor myb48-like	F	GO:0003677	DNA binding
PGSC0003DMP400019222	transcription factor myb48-like	P	GO:0010033	response to organic substance
PGSC0003DMP400019862	acyl- n-acyltransferases superfamily protein isoform 1	P	GO:0009684	indoleacetic acid biosynthetic process
PGSC0003DMP400019862	acyl- n-acyltransferases superfamily protein isoform 1	P	GO:0009750	response to fructose stimulus
PGSC0003DMP400019862	acyl- n-acyltransferases superfamily protein isoform 1	P	GO:0009651	response to salt stress
PGSC0003DMP400019862	acyl- n-acyltransferases superfamily protein isoform 1	F	GO:0008080	N-acetyltransferase activity
PGSC0003DMP400019862	acyl- n-acyltransferases superfamily protein isoform 1	P	GO:0006833	water transport
PGSC0003DMP400019862	acyl- n-acyltransferases superfamily protein isoform 1	P	GO:0006569	tryptophan catabolic process
PGSC0003DMP400020002	probable 2-oxoglutarate fe -dependent dioxygenase-like	C	GO:0005777	peroxisome
PGSC0003DMP400020002	probable 2-oxoglutarate fe -dependent dioxygenase-like	P	GO:0009813	flavonoid biosynthetic process
PGSC0003DMP400020002	probable 2-oxoglutarate fe -dependent dioxygenase-like	F	GO:0016706	oxidoreductase activity, acting on paired donors, with incorporation or reduction of molecular oxygen, 2-oxoglutarate as one donor, and incorporation of one atom each of oxygen into both donors
PGSC0003DMP400020002	probable 2-oxoglutarate fe -dependent dioxygenase-like	P	GO:0055114	oxidation-reduction process
PGSC0003DMP400020002	probable 2-oxoglutarate fe -dependent dioxygenase-like	C	GO:0009507	chloroplast
PGSC0003DMP400020066	udp-glucuronic acid decarboxylase 1-like	C	GO:0005829	cytosol
PGSC0003DMP400020066	udp-glucuronic acid decarboxylase 1-like	F	GO:0048040	UDP-glucuronate decarboxylase activity
PGSC0003DMP400020066	udp-glucuronic acid decarboxylase 1-like	C	GO:0000139	Golgi membrane
PGSC0003DMP400020066	udp-glucuronic acid decarboxylase 1-like	P	GO:0042732	D-xylose metabolic process
PGSC0003DMP400020066	udp-glucuronic acid decarboxylase 1-like	P	GO:0019305	dTDP-rhamnose biosynthetic process
PGSC0003DMP400020066	udp-glucuronic acid decarboxylase 1-like	C	GO:0005768	endosome
PGSC0003DMP400020066	udp-glucuronic acid decarboxylase 1-like	C	GO:0005774	vacuolar membrane
PGSC0003DMP400020066	udp-glucuronic acid decarboxylase 1-like	F	GO:0000166	nucleotide binding
PGSC0003DMP400020066	udp-glucuronic acid decarboxylase 1-like	C	GO:0005802	trans-Golgi network
PGSC0003DMP400020066	udp-glucuronic acid decarboxylase 1-like	F	GO:0050662	coenzyme binding
PGSC0003DMP400020066	udp-glucuronic acid decarboxylase 1-like	C	GO:0005886	plasma membrane
PGSC0003DMP400020066	udp-glucuronic acid decarboxylase 1-like	F	GO:0008460	dTDP-glucose 4,6-dehydratase activity
PGSC0003DMP400020066	udp-glucuronic acid decarboxylase 1-like	F	GO:0016857	racemase and epimerase activity, acting on carbohydrates and derivatives
PGSC0003DMP400020067	udp-glucuronic acid decarboxylase 1-like	F	GO:0016829	lyase activity
PGSC0003DMP400020067	udp-glucuronic acid decarboxylase 1-like	C	GO:0044446	intracellular organelle part
PGSC0003DMP400020067	udp-glucuronic acid decarboxylase 1-like	C	GO:0031090	organelle membrane
PGSC0003DMP400020067	udp-glucuronic acid decarboxylase 1-like	P	GO:0009225	nucleotide-sugar metabolic process
PGSC0003DMP400020067	udp-glucuronic acid decarboxylase 1-like	C	GO:0005773	vacuole
PGSC0003DMP400020067	udp-glucuronic acid decarboxylase 1-like	C	GO:0005794	Golgi apparatus
PGSC0003DMP400020067	udp-glucuronic acid decarboxylase 1-like	F	GO:0050662	coenzyme binding
PGSC0003DMP400020122	glutathione s-transferase	F	GO:0004364	glutathione transferase activity
PGSC0003DMP400020122	glutathione s-transferase	P	GO:0006950	response to stress
PGSC0003DMP400020122	glutathione s-transferase	F	GO:0005515	protein binding
PGSC0003DMP400020199	beta-glucosidase 11-like	F	GO:0004553	hydrolase activity, hydrolyzing O-glycosyl compounds
PGSC0003DMP400020199	beta-glucosidase 11-like	P	GO:0005975	carbohydrate metabolic process
PGSC0003DMP400020404	r2 late blight resistance protein	P	GO:0006952	defense response
PGSC0003DMP400020404	r2 late blight resistance protein	F	GO:0043531	ADP binding
PGSC0003DMP400020466	salutaridinol 7-o-acetyltransferase-like	F	GO:0016747	transferase activity, transferring acyl groups other than amino-acyl groups
PGSC0003DMP400020472	inositol-tetrakisphosphate 1-kinase 2-like	P	GO:0009753	response to jasmonic acid stimulus
PGSC0003DMP400020472	inositol-tetrakisphosphate 1-kinase 2-like	F	GO:0052726	inositol-1,3,4-trisphosphate 5-kinase activity
PGSC0003DMP400020472	inositol-tetrakisphosphate 1-kinase 2-like	P	GO:0009620	response to fungus
PGSC0003DMP400020472	inositol-tetrakisphosphate 1-kinase 2-like	P	GO:0009611	response to wounding
PGSC0003DMP400020472	inositol-tetrakisphosphate 1-kinase 2-like	P	GO:0009695	jasmonic acid biosynthetic process
PGSC0003DMP400020472	inositol-tetrakisphosphate 1-kinase 2-like	F	GO:0005524	ATP binding
PGSC0003DMP400020472	inositol-tetrakisphosphate 1-kinase 2-like	F	GO:0000287	magnesium ion binding
PGSC0003DMP400020472	inositol-tetrakisphosphate 1-kinase 2-like	P	GO:0016310	phosphorylation
PGSC0003DMP400020472	inositol-tetrakisphosphate 1-kinase 2-like	C	GO:0005737	cytoplasm
PGSC0003DMP400020472	inositol-tetrakisphosphate 1-kinase 2-like	F	GO:0047325	inositol tetrakisphosphate 1-kinase activity
PGSC0003DMP400020472	inositol-tetrakisphosphate 1-kinase 2-like	F	GO:0052725	inositol-1,3,4-trisphosphate 6-kinase activity
PGSC0003DMP400020472	inositol-tetrakisphosphate 1-kinase 2-like	C	GO:0005634	nucleus
PGSC0003DMP400020472	inositol-tetrakisphosphate 1-kinase 2-like	P	GO:0032957	inositol trisphosphate metabolic process
PGSC0003DMP400020477	branched-chain-amino-acid aminotransferase chloroplastic-like	F	GO:0052654	L-leucine transaminase activity
PGSC0003DMP400020477	branched-chain-amino-acid aminotransferase chloroplastic-like	P	GO:0009081	branched-chain amino acid metabolic process
PGSC0003DMP400020477	branched-chain-amino-acid aminotransferase chloroplastic-like	F	GO:0052656	L-isoleucine transaminase activity
PGSC0003DMP400020477	branched-chain-amino-acid aminotransferase chloroplastic-like	F	GO:0052655	L-valine transaminase activity
PGSC0003DMP400020501	syntaxin t-snare family	C	GO:0016020	membrane
PGSC0003DMP400020501	syntaxin t-snare family	P	GO:0048193	Golgi vesicle transport
PGSC0003DMP400020524	pxmp2 4 family protein 4	C	GO:0016021	integral to membrane
PGSC0003DMP400020524	pxmp2 4 family protein 4	C	GO:0005778	peroxisomal membrane
PGSC0003DMP400020665	u-box domain-containing protein 62-like	F	GO:0004842	ubiquitin-protein ligase activity
PGSC0003DMP400020665	u-box domain-containing protein 62-like	C	GO:0000151	ubiquitin ligase complex
PGSC0003DMP400020665	u-box domain-containing protein 62-like	P	GO:0016567	protein ubiquitination
PGSC0003DMP400020698	ent-kaurene chloroplastic-like	C	GO:0043231	intracellular membrane-bounded organelle
PGSC0003DMP400020698	ent-kaurene chloroplastic-like	F	GO:0052615	ent-kaurene oxidase activity
PGSC0003DMP400020698	ent-kaurene chloroplastic-like	F	GO:0052616	ent-kaur-16-en-19-ol oxidase activity
PGSC0003DMP400020698	ent-kaurene chloroplastic-like	F	GO:0009055	electron carrier activity
PGSC0003DMP400020698	ent-kaurene chloroplastic-like	C	GO:0044444	cytoplasmic part
PGSC0003DMP400020698	ent-kaurene chloroplastic-like	F	GO:0020037	heme binding
PGSC0003DMP400020698	ent-kaurene chloroplastic-like	F	GO:0005506	iron ion binding
PGSC0003DMP400020698	ent-kaurene chloroplastic-like	P	GO:0010241	ent-kaurene oxidation to kaurenoic acid
PGSC0003DMP400020698	ent-kaurene chloroplastic-like	F	GO:0052617	ent-kaur-16-en-19-al oxidase activity
PGSC0003DMP400020701	ent-kaurene oxidase	F	GO:0016705	oxidoreductase activity, acting on paired donors, with incorporation or reduction of molecular oxygen
PGSC0003DMP400020701	ent-kaurene oxidase	F	GO:0009055	electron carrier activity
PGSC0003DMP400020701	ent-kaurene oxidase	F	GO:0004497	monooxygenase activity
PGSC0003DMP400020701	ent-kaurene oxidase	F	GO:0019825	oxygen binding
PGSC0003DMP400020701	ent-kaurene oxidase	F	GO:0020037	heme binding
PGSC0003DMP400020701	ent-kaurene oxidase	P	GO:0009686	gibberellin biosynthetic process
PGSC0003DMP400020701	ent-kaurene oxidase	P	GO:0009740	gibberellic acid mediated signaling pathway
PGSC0003DMP400020701	ent-kaurene oxidase	C	GO:0009707	chloroplast outer membrane
PGSC0003DMP400020701	ent-kaurene oxidase	F	GO:0005506	iron ion binding
PGSC0003DMP400020701	ent-kaurene oxidase	C	GO:0005783	endoplasmic reticulum
PGSC0003DMP400020701	ent-kaurene oxidase	P	GO:0010241	ent-kaurene oxidation to kaurenoic acid
PGSC0003DMP400020703	peptidase s24 s26a s26b s26c family isoform 1	F	GO:0004175	endopeptidase activity
PGSC0003DMP400020703	peptidase s24 s26a s26b s26c family isoform 1	P	GO:0006465	signal peptide processing
PGSC0003DMP400020703	peptidase s24 s26a s26b s26c family isoform 1	C	GO:0009534	chloroplast thylakoid
PGSC0003DMP400020703	peptidase s24 s26a s26b s26c family isoform 1	P	GO:0006508	proteolysis
PGSC0003DMP400020703	peptidase s24 s26a s26b s26c family isoform 1	F	GO:0008236	serine-type peptidase activity
PGSC0003DMP400020703	peptidase s24 s26a s26b s26c family isoform 1	C	GO:0016021	integral to membrane
PGSC0003DMP400020945	3-ketodihydrosphingosine reductase-like	P	GO:0006468	protein phosphorylation
PGSC0003DMP400020945	3-ketodihydrosphingosine reductase-like	P	GO:0055114	oxidation-reduction process
PGSC0003DMP400020945	3-ketodihydrosphingosine reductase-like	F	GO:0004672	protein kinase activity
PGSC0003DMP400020945	3-ketodihydrosphingosine reductase-like	F	GO:0005524	ATP binding
PGSC0003DMP400020945	3-ketodihydrosphingosine reductase-like	P	GO:0030148	sphingolipid biosynthetic process
PGSC0003DMP400020945	3-ketodihydrosphingosine reductase-like	C	GO:0005789	endoplasmic reticulum membrane
PGSC0003DMP400020945	3-ketodihydrosphingosine reductase-like	F	GO:0047560	3-dehydrosphinganine reductase activity
PGSC0003DMP400021060	formyltetrahydrofolate deformylase-like	F	GO:0008864	formyltetrahydrofolate deformylase activity
PGSC0003DMP400021060	formyltetrahydrofolate deformylase-like	P	GO:0006189	'de novo' IMP biosynthetic process
PGSC0003DMP400021060	formyltetrahydrofolate deformylase-like	F	GO:0016742	hydroxymethyl-, formyl- and related transferase activity
PGSC0003DMP400021060	formyltetrahydrofolate deformylase-like	F	GO:0016597	amino acid binding
PGSC0003DMP400021062	phosphatidylserine decarboxylase	F	GO:0004609	phosphatidylserine decarboxylase activity
PGSC0003DMP400021062	phosphatidylserine decarboxylase	P	GO:0008654	phospholipid biosynthetic process
PGSC0003DMP400021062	phosphatidylserine decarboxylase	C	GO:0005739	mitochondrion
PGSC0003DMP400021090	late blight resistance protein homolog r1a-10-like	P	GO:0006952	defense response
PGSC0003DMP400021090	late blight resistance protein homolog r1a-10-like	F	GO:0043531	ADP binding
PGSC0003DMP400021136	flocculation protein flo11-like	P	GO:0048440	carpel development
PGSC0003DMP400021136	flocculation protein flo11-like	P	GO:0043481	anthocyanin accumulation in tissues in response to UV light
PGSC0003DMP400021136	flocculation protein flo11-like	C	GO:0005634	nucleus
PGSC0003DMP400021136	flocculation protein flo11-like	P	GO:0010048	vernalization response
PGSC0003DMP400021153	small gtpase	C	GO:0005737	cytoplasm
PGSC0003DMP400021153	small gtpase	F	GO:0005525	GTP binding
PGSC0003DMP400021153	small gtpase	C	GO:0016020	membrane
PGSC0003DMP400021153	small gtpase	P	GO:0007264	small GTPase mediated signal transduction
PGSC0003DMP400021157	e3 ubiquitin-protein ligase upl3-like	F	GO:0004842	ubiquitin-protein ligase activity
PGSC0003DMP400021157	e3 ubiquitin-protein ligase upl3-like	P	GO:0016567	protein ubiquitination
PGSC0003DMP400021157	e3 ubiquitin-protein ligase upl3-like	F	GO:0005515	protein binding
PGSC0003DMP400021230	high-affinity nitrate transporter -like	P	GO:0055085	transmembrane transport
PGSC0003DMP400021230	high-affinity nitrate transporter -like	C	GO:0016021	integral to membrane
PGSC0003DMP400021230	high-affinity nitrate transporter -like	F	GO:0005215	transporter activity
PGSC0003DMP400021232	high-affinity nitrate transporter -like	P	GO:0055085	transmembrane transport
PGSC0003DMP400021232	high-affinity nitrate transporter -like	C	GO:0016021	integral to membrane
PGSC0003DMP400021232	high-affinity nitrate transporter -like	F	GO:0005215	transporter activity
PGSC0003DMP400021253	zinc finger ccch domain-containing protein 44-like	F	GO:0005515	protein binding
PGSC0003DMP400021460	oligopeptide transporter 7-like	F	GO:0015198	oligopeptide transporter activity
PGSC0003DMP400021460	oligopeptide transporter 7-like	C	GO:0016020	membrane
PGSC0003DMP400021460	oligopeptide transporter 7-like	P	GO:0006857	oligopeptide transport
PGSC0003DMP400021460	oligopeptide transporter 7-like	P	GO:0055085	transmembrane transport
PGSC0003DMP400021514	caax amino terminal protease family protein	P	GO:0009684	indoleacetic acid biosynthetic process
PGSC0003DMP400021514	caax amino terminal protease family protein	F	GO:0004175	endopeptidase activity
PGSC0003DMP400021514	caax amino terminal protease family protein	P	GO:0006508	proteolysis
PGSC0003DMP400021514	caax amino terminal protease family protein	P	GO:0006569	tryptophan catabolic process
PGSC0003DMP400021514	caax amino terminal protease family protein	C	GO:0005886	plasma membrane
PGSC0003DMP400021559	at-rich interactive domain-containing protein 2-like	C	GO:0005773	vacuole
PGSC0003DMP400021664	oligopeptide transporter 7-like	F	GO:0015198	oligopeptide transporter activity
PGSC0003DMP400021664	oligopeptide transporter 7-like	C	GO:0016020	membrane
PGSC0003DMP400021664	oligopeptide transporter 7-like	P	GO:0006857	oligopeptide transport
PGSC0003DMP400021664	oligopeptide transporter 7-like	P	GO:0055085	transmembrane transport
PGSC0003DMP400021808	probable polygalacturonase-like	P	GO:0005975	carbohydrate metabolic process
PGSC0003DMP400021808	probable polygalacturonase-like	C	GO:0005576	extracellular region
PGSC0003DMP400021808	probable polygalacturonase-like	C	GO:0016021	integral to membrane
PGSC0003DMP400021808	probable polygalacturonase-like	F	GO:0004650	polygalacturonase activity
PGSC0003DMP400021808	probable polygalacturonase-like	C	GO:0005618	cell wall
PGSC0003DMP400021837	signal peptide peptidase-like 2 isoform 1	C	GO:0016021	integral to membrane
PGSC0003DMP400021837	signal peptide peptidase-like 2 isoform 1	F	GO:0004190	aspartic-type endopeptidase activity
PGSC0003DMP400021843	PREDICTED: uncharacterized protein LOC102598027	C	GO:0044424	intracellular part
PGSC0003DMP400021844	PREDICTED: uncharacterized protein LOC102598027	C	GO:0005634	nucleus
PGSC0003DMP400021844	PREDICTED: uncharacterized protein LOC102598027	C	GO:0005737	cytoplasm
PGSC0003DMP400021891	secologanin synthase-like	F	GO:0020037	heme binding
PGSC0003DMP400021891	secologanin synthase-like	F	GO:0016705	oxidoreductase activity, acting on paired donors, with incorporation or reduction of molecular oxygen
PGSC0003DMP400021891	secologanin synthase-like	F	GO:0004497	monooxygenase activity
PGSC0003DMP400021891	secologanin synthase-like	F	GO:0005506	iron ion binding
PGSC0003DMP400021891	secologanin synthase-like	F	GO:0009055	electron carrier activity
PGSC0003DMP400021891	secologanin synthase-like	P	GO:0055114	oxidation-reduction process
PGSC0003DMP400021892	secologanin synthase-like	F	GO:0020037	heme binding
PGSC0003DMP400021892	secologanin synthase-like	F	GO:0016705	oxidoreductase activity, acting on paired donors, with incorporation or reduction of molecular oxygen
PGSC0003DMP400021892	secologanin synthase-like	F	GO:0004497	monooxygenase activity
PGSC0003DMP400021892	secologanin synthase-like	F	GO:0005506	iron ion binding
PGSC0003DMP400021892	secologanin synthase-like	F	GO:0009055	electron carrier activity
PGSC0003DMP400021892	secologanin synthase-like	P	GO:0055114	oxidation-reduction process
PGSC0003DMP400021931	protein yippee-like at5g53940-like	C	GO:0005634	nucleus
PGSC0003DMP400021935	micronuclear linker histone poly	C	GO:0005634	nucleus
PGSC0003DMP400021962	nucleotide-diphospho-sugar transferases superfamily protein isoform 1	P	GO:0033468	CMP-keto-3-deoxy-D-manno-octulosonic acid biosynthetic process
PGSC0003DMP400021962	nucleotide-diphospho-sugar transferases superfamily protein isoform 1	P	GO:0009103	lipopolysaccharide biosynthetic process
PGSC0003DMP400021962	nucleotide-diphospho-sugar transferases superfamily protein isoform 1	P	GO:0009555	pollen development
PGSC0003DMP400021962	nucleotide-diphospho-sugar transferases superfamily protein isoform 1	P	GO:0019243	methylglyoxal catabolic process to D-lactate
PGSC0003DMP400021962	nucleotide-diphospho-sugar transferases superfamily protein isoform 1	P	GO:0009860	pollen tube growth
PGSC0003DMP400021962	nucleotide-diphospho-sugar transferases superfamily protein isoform 1	C	GO:0031307	integral to mitochondrial outer membrane
PGSC0003DMP400021962	nucleotide-diphospho-sugar transferases superfamily protein isoform 1	F	GO:0008690	3-deoxy-manno-octulosonate cytidylyltransferase activity
PGSC0003DMP400021984	galactosyltransferase family protein	C	GO:0005794	Golgi apparatus
PGSC0003DMP400021984	galactosyltransferase family protein	F	GO:0008378	galactosyltransferase activity
PGSC0003DMP400021984	galactosyltransferase family protein	P	GO:0006486	protein glycosylation
PGSC0003DMP400021984	galactosyltransferase family protein	C	GO:0016021	integral to membrane
PGSC0003DMP400022002	e3 sumo-protein ligase mms21-like	C	GO:0030915	Smc5-Smc6 complex
PGSC0003DMP400022002	e3 sumo-protein ligase mms21-like	F	GO:0019789	SUMO ligase activity
PGSC0003DMP400022002	e3 sumo-protein ligase mms21-like	P	GO:0000724	double-strand break repair via homologous recombination
PGSC0003DMP400022002	e3 sumo-protein ligase mms21-like	P	GO:0034184	positive regulation of maintenance of mitotic sister chromatid cohesion
PGSC0003DMP400022002	e3 sumo-protein ligase mms21-like	P	GO:0048509	regulation of meristem development
PGSC0003DMP400022002	e3 sumo-protein ligase mms21-like	P	GO:0045842	positive regulation of mitotic metaphase/anaphase transition
PGSC0003DMP400022035	wd repeat-containing protein 44-like	F	GO:0004871	signal transducer activity
PGSC0003DMP400022035	wd repeat-containing protein 44-like	C	GO:0005737	cytoplasm
PGSC0003DMP400022035	wd repeat-containing protein 44-like	P	GO:0007165	signal transduction
PGSC0003DMP400022035	wd repeat-containing protein 44-like	C	GO:0005834	heterotrimeric G-protein complex
PGSC0003DMP400022035	wd repeat-containing protein 44-like	F	GO:0005515	protein binding
PGSC0003DMP400022036	wd repeat-containing protein 44-like	F	GO:0005515	protein binding
PGSC0003DMP400022065	rgpr- isoform 1	P	GO:0048208	COPII vesicle coating
PGSC0003DMP400022073	vesicle-associated protein 1-2-like	F	GO:0005198	structural molecule activity
PGSC0003DMP400022074	autophagy-related protein 8f-like	F	GO:0008017	microtubule binding
PGSC0003DMP400022074	autophagy-related protein 8f-like	C	GO:0005776	autophagic vacuole
PGSC0003DMP400022074	autophagy-related protein 8f-like	C	GO:0016020	membrane
PGSC0003DMP400022074	autophagy-related protein 8f-like	P	GO:0009267	cellular response to starvation
PGSC0003DMP400022074	autophagy-related protein 8f-like	P	GO:0032258	CVT pathway
PGSC0003DMP400022074	autophagy-related protein 8f-like	P	GO:0006914	autophagy
PGSC0003DMP400022082	hat transposon superfamily isoform 2	C	GO:0016021	integral to membrane
PGSC0003DMP400022082	hat transposon superfamily isoform 2	F	GO:0046983	protein dimerization activity
PGSC0003DMP400022082	hat transposon superfamily isoform 2	C	GO:0009522	photosystem I
PGSC0003DMP400022082	hat transposon superfamily isoform 2	F	GO:0003677	DNA binding
PGSC0003DMP400022082	hat transposon superfamily isoform 2	P	GO:0015979	photosynthesis
PGSC0003DMP400022115	homeobox-leucine zipper protein hat4-like	P	GO:0048856	anatomical structure development
PGSC0003DMP400022115	homeobox-leucine zipper protein hat4-like	P	GO:0044767	single-organism developmental process
PGSC0003DMP400022115	homeobox-leucine zipper protein hat4-like	F	GO:0000976	transcription regulatory region sequence-specific DNA binding
PGSC0003DMP400022115	homeobox-leucine zipper protein hat4-like	P	GO:0006355	regulation of transcription, DNA-dependent
PGSC0003DMP400022115	homeobox-leucine zipper protein hat4-like	F	GO:0003700	sequence-specific DNA binding transcription factor activity
PGSC0003DMP400022115	homeobox-leucine zipper protein hat4-like	C	GO:0005634	nucleus
PGSC0003DMP400022230	serine arginine-rich splicing factor 2-like isoform x1	C	GO:0005829	cytosol
PGSC0003DMP400022230	serine arginine-rich splicing factor 2-like isoform x1	F	GO:0003723	RNA binding
PGSC0003DMP400022230	serine arginine-rich splicing factor 2-like isoform x1	P	GO:0035196	production of miRNAs involved in gene silencing by miRNA
PGSC0003DMP400022230	serine arginine-rich splicing factor 2-like isoform x1	P	GO:0000398	mRNA splicing, via spliceosome
PGSC0003DMP400022230	serine arginine-rich splicing factor 2-like isoform x1	C	GO:0016607	nuclear speck
PGSC0003DMP400022230	serine arginine-rich splicing factor 2-like isoform x1	F	GO:0000166	nucleotide binding
PGSC0003DMP400022230	serine arginine-rich splicing factor 2-like isoform x1	P	GO:0030422	production of siRNA involved in RNA interference
PGSC0003DMP400022230	serine arginine-rich splicing factor 2-like isoform x1	C	GO:0016020	membrane
PGSC0003DMP400022417	regulator of chromosome condensation family protein	F	GO:0003682	chromatin binding
PGSC0003DMP400022417	regulator of chromosome condensation family protein	C	GO:0005737	cytoplasm
PGSC0003DMP400022417	regulator of chromosome condensation family protein	F	GO:0008536	Ran GTPase binding
PGSC0003DMP400022472	allene oxide cyclase	C	GO:0009941	chloroplast envelope
PGSC0003DMP400022472	allene oxide cyclase	P	GO:0009269	response to desiccation
PGSC0003DMP400022472	allene oxide cyclase	P	GO:0009409	response to cold
PGSC0003DMP400022472	allene oxide cyclase	F	GO:0046423	allene-oxide cyclase activity
PGSC0003DMP400022472	allene oxide cyclase	C	GO:0005886	plasma membrane
PGSC0003DMP400022472	allene oxide cyclase	C	GO:0010319	stromule
PGSC0003DMP400022472	allene oxide cyclase	C	GO:0009570	chloroplast stroma
PGSC0003DMP400022472	allene oxide cyclase	C	GO:0009535	chloroplast thylakoid membrane
PGSC0003DMP400022472	allene oxide cyclase	P	GO:0009651	response to salt stress
PGSC0003DMP400022472	allene oxide cyclase	P	GO:0009620	response to fungus
PGSC0003DMP400022494	zeatin o-glucosyltransferase-like	P	GO:0008152	metabolic process
PGSC0003DMP400022494	zeatin o-glucosyltransferase-like	F	GO:0016758	transferase activity, transferring hexosyl groups
PGSC0003DMP400022495	mitochondrial acidic protein mam33-like	C	GO:0005759	mitochondrial matrix
PGSC0003DMP400022504	s-formylglutathione hydrolase-like	F	GO:0004091	carboxylesterase activity
PGSC0003DMP400022504	s-formylglutathione hydrolase-like	P	GO:0046686	response to cadmium ion
PGSC0003DMP400022504	s-formylglutathione hydrolase-like	C	GO:0016023	cytoplasmic membrane-bounded vesicle
PGSC0003DMP400022504	s-formylglutathione hydrolase-like	F	GO:0018738	S-formylglutathione hydrolase activity
PGSC0003DMP400022504	s-formylglutathione hydrolase-like	P	GO:0046294	formaldehyde catabolic process
PGSC0003DMP400022504	s-formylglutathione hydrolase-like	C	GO:0048046	apoplast
PGSC0003DMP400022519	probable sugar phosphate phosphate translocator at5g04160-like	F	GO:0008514	organic anion transmembrane transporter activity
PGSC0003DMP400022519	probable sugar phosphate phosphate translocator at5g04160-like	P	GO:0006863	purine nucleobase transport
PGSC0003DMP400022519	probable sugar phosphate phosphate translocator at5g04160-like	C	GO:0016021	integral to membrane
PGSC0003DMP400022519	probable sugar phosphate phosphate translocator at5g04160-like	P	GO:0015711	organic anion transport
PGSC0003DMP400022541	apurinic endonuclease-redox protein	C	GO:0042644	chloroplast nucleoid
PGSC0003DMP400022541	apurinic endonuclease-redox protein	P	GO:0090305	nucleic acid phosphodiester bond hydrolysis
PGSC0003DMP400022541	apurinic endonuclease-redox protein	P	GO:0006281	DNA repair
PGSC0003DMP400022541	apurinic endonuclease-redox protein	F	GO:0004519	endonuclease activity
PGSC0003DMP400022541	apurinic endonuclease-redox protein	P	GO:0048573	photoperiodism, flowering
PGSC0003DMP400022541	apurinic endonuclease-redox protein	P	GO:0009640	photomorphogenesis
PGSC0003DMP400022541	apurinic endonuclease-redox protein	F	GO:0003906	DNA-(apurinic or apyrimidinic site) lyase activity
PGSC0003DMP400022541	apurinic endonuclease-redox protein	P	GO:0010388	cullin deneddylation
PGSC0003DMP400022541	apurinic endonuclease-redox protein	F	GO:0003677	DNA binding
PGSC0003DMP400022541	apurinic endonuclease-redox protein	P	GO:0043687	post-translational protein modification
PGSC0003DMP400022541	apurinic endonuclease-redox protein	P	GO:0016567	protein ubiquitination
PGSC0003DMP400022541	apurinic endonuclease-redox protein	P	GO:0008284	positive regulation of cell proliferation
PGSC0003DMP400022541	apurinic endonuclease-redox protein	P	GO:0016579	protein deubiquitination
PGSC0003DMP400022541	apurinic endonuclease-redox protein	P	GO:0045893	positive regulation of transcription, DNA-dependent
PGSC0003DMP400022541	apurinic endonuclease-redox protein	P	GO:0016571	histone methylation
PGSC0003DMP400022545	pentatricopeptide repeat-containing protein at2g39620-like	C	GO:0044444	cytoplasmic part
PGSC0003DMP400022545	pentatricopeptide repeat-containing protein at2g39620-like	C	GO:0043231	intracellular membrane-bounded organelle
PGSC0003DMP400022545	pentatricopeptide repeat-containing protein at2g39620-like	F	GO:0005515	protein binding
PGSC0003DMP400022583	ankyrin repeat and zinc finger domain-containing protein 1-like	F	GO:0046872	metal ion binding
PGSC0003DMP400022583	ankyrin repeat and zinc finger domain-containing protein 1-like	C	GO:0005622	intracellular
PGSC0003DMP400022583	ankyrin repeat and zinc finger domain-containing protein 1-like	F	GO:0005515	protein binding
PGSC0003DMP400022672	cytochrome p450 71a1-like	F	GO:0005506	iron ion binding
PGSC0003DMP400022672	cytochrome p450 71a1-like	F	GO:0020037	heme binding
PGSC0003DMP400022672	cytochrome p450 71a1-like	P	GO:0055114	oxidation-reduction process
PGSC0003DMP400022672	cytochrome p450 71a1-like	F	GO:0016705	oxidoreductase activity, acting on paired donors, with incorporation or reduction of molecular oxygen
PGSC0003DMP400022687	origin recognition complex subunit 1-like	F	GO:0017111	nucleoside-triphosphatase activity
PGSC0003DMP400022687	origin recognition complex subunit 1-like	F	GO:0008270	zinc ion binding
PGSC0003DMP400022687	origin recognition complex subunit 1-like	C	GO:0000808	origin recognition complex
PGSC0003DMP400022687	origin recognition complex subunit 1-like	P	GO:0006260	DNA replication
PGSC0003DMP400022687	origin recognition complex subunit 1-like	F	GO:0003677	DNA binding
PGSC0003DMP400022687	origin recognition complex subunit 1-like	F	GO:0005524	ATP binding
PGSC0003DMP400022687	origin recognition complex subunit 1-like	C	GO:0005634	nucleus
PGSC0003DMP400022687	origin recognition complex subunit 1-like	F	GO:0003682	chromatin binding
PGSC0003DMP400022687	origin recognition complex subunit 1-like	F	GO:0005515	protein binding
PGSC0003DMP400022689	origin recognition complex subunit 1-like	F	GO:0010385	double-stranded methylated DNA binding
PGSC0003DMP400022689	origin recognition complex subunit 1-like	F	GO:0017111	nucleoside-triphosphatase activity
PGSC0003DMP400022689	origin recognition complex subunit 1-like	F	GO:0008270	zinc ion binding
PGSC0003DMP400022689	origin recognition complex subunit 1-like	C	GO:0000808	origin recognition complex
PGSC0003DMP400022689	origin recognition complex subunit 1-like	P	GO:0006355	regulation of transcription, DNA-dependent
PGSC0003DMP400022689	origin recognition complex subunit 1-like	P	GO:0006260	DNA replication
PGSC0003DMP400022689	origin recognition complex subunit 1-like	F	GO:0005524	ATP binding
PGSC0003DMP400022689	origin recognition complex subunit 1-like	F	GO:0005515	protein binding
PGSC0003DMP400022689	origin recognition complex subunit 1-like	P	GO:0009567	double fertilization forming a zygote and endosperm
PGSC0003DMP400022689	origin recognition complex subunit 1-like	C	GO:0005634	nucleus
PGSC0003DMP400022780	glucan endo- -beta-glucosidase 12-like	P	GO:0005975	carbohydrate metabolic process
PGSC0003DMP400022780	glucan endo- -beta-glucosidase 12-like	F	GO:0004553	hydrolase activity, hydrolyzing O-glycosyl compounds
PGSC0003DMP400022781	glucan endo- -beta-glucosidase 12-like	P	GO:0005975	carbohydrate metabolic process
PGSC0003DMP400022781	glucan endo- -beta-glucosidase 12-like	F	GO:0004553	hydrolase activity, hydrolyzing O-glycosyl compounds
PGSC0003DMP400022954	protein aspartic protease in guard cell 1-like	C	GO:0005576	extracellular region
PGSC0003DMP400022954	protein aspartic protease in guard cell 1-like	F	GO:0004190	aspartic-type endopeptidase activity
PGSC0003DMP400022954	protein aspartic protease in guard cell 1-like	P	GO:0006508	proteolysis
PGSC0003DMP400022955	ctl-like protein ddb_g0274487-like	C	GO:0016021	integral to membrane
PGSC0003DMP400022970	homologous-pairing protein 2 homolog	P	GO:0010332	response to gamma radiation
PGSC0003DMP400022970	homologous-pairing protein 2 homolog	P	GO:0000160	phosphorelay signal transduction system
PGSC0003DMP400022970	homologous-pairing protein 2 homolog	C	GO:0005829	cytosol
PGSC0003DMP400022970	homologous-pairing protein 2 homolog	P	GO:0010029	regulation of seed germination
PGSC0003DMP400022970	homologous-pairing protein 2 homolog	F	GO:0009927	histidine phosphotransfer kinase activity
PGSC0003DMP400022970	homologous-pairing protein 2 homolog	P	GO:0048831	regulation of shoot system development
PGSC0003DMP400022970	homologous-pairing protein 2 homolog	P	GO:0051026	chiasma assembly
PGSC0003DMP400022970	homologous-pairing protein 2 homolog	P	GO:0006302	double-strand break repair
PGSC0003DMP400022970	homologous-pairing protein 2 homolog	P	GO:0080036	regulation of cytokinin mediated signaling pathway
[truncated: 95,833 more rows]
